# Supplementary material for: Evolutionary radiation strategy revealed in the Scarabaeidae with evidence of continuous spatiotemporal morphology and phylogenesis
Source: Commun Biol. 2024 Jun 5;7:690. doi: 10.1038/s42003-024-06250-1 (PMC11153540; doi:10.1038/s42003-024-06250-1)
Supplement: Supplementary file 3 — Supplementary Data 2 [file 42003_2024_6250_MOESM3_ESM.zip]

Archive with 5 entries (4 files):
- Supplementary Data 2/LMs in hindwing test.TPS
- Supplementary Data 2/SLMs in elytron test.TPS
- Supplementary Data 2/SLMs in mandible test.TPS
- Supplementary Data 2/SLMs in pronotum test.TPS
- Supplementary Data 2/
