# Supplementary material for: Evolutionary radiation strategy revealed in the Scarabaeidae with evidence of continuous spatiotemporal morphology and phylogenesis
Source: Commun Biol. 2024 Jun 5;7:690. doi: 10.1038/s42003-024-06250-1 (PMC11153540; doi:10.1038/s42003-024-06250-1)
Supplement: Supplementary file 3 — Supplementary Data 2 [file 42003_2024_6250_MOESM3_ESM.zip › Supplementary Data 2/LMs in hindwing test.TPS]

LM=16
100.00000 562.00000
648.00000 575.00000
562.00000 514.00000
1195.00000 630.00000
1472.00000 469.00000
120.00000 529.00000
108.00000 518.00000
515.00000 375.00000
321.00000 465.00000
805.00000 88.00000
87.00000 494.00000
334.00000 85.00000
86.00000 475.00000
188.00000 154.00000
74.00000 462.00000
54.00000 334.00000
IMAGE=Aphodiinae-Aphodiini-Sphaeraphodius gaohani.png
ID=1 
LM=16
158.00000 454.00000
641.00000 446.00000
589.00000 393.00000
993.00000 446.00000
1246.00000 330.00000
201.00000 411.00000
182.00000 413.00000
518.00000 293.00000
350.00000 363.00000
742.00000 71.00000
161.00000 402.00000
378.00000 58.00000
139.00000 393.00000
253.00000 105.00000
122.00000 402.00000
57.00000 246.00000
IMAGE=Aphodiinae-Aphodiini-Aphodius fimetarius.png
ID=2 
LM=16
110.00000 261.00000
362.00000 256.00000
332.00000 229.00000
538.00000 259.00000
672.00000 189.00000
126.00000 240.00000
117.00000 239.00000
295.00000 177.00000
210.00000 213.00000
426.00000 52.00000
106.00000 231.00000
217.00000 43.00000
96.00000 225.00000
144.00000 70.00000
83.00000 227.00000
62.00000 140.00000
IMAGE=Aphodiinae-Aphodius rufipes.jpg
ID=3 
LM=16
601.00000 1491.00000
2296.00000 1645.00000
2045.00000 1421.00000
3039.00000 1495.00000
3651.00000 1144.00000
587.00000 1396.00000
578.00000 1367.00000
2091.00000 1013.00000
1537.00000 1248.00000
2796.00000 478.00000
559.00000 1237.00000
1764.00000 262.00000
509.00000 1219.00000
1083.00000 347.00000
413.00000 1198.00000
378.00000 670.00000
IMAGE=Aphodiinae-Aphodius denticulatus.jpg
ID=4 
LM=16
356.00000 842.00000
894.00000 900.00000
851.00000 841.00000
1405.00000 885.00000
1633.00000 739.00000
415.00000 806.00000
374.00000 810.00000
849.00000 743.00000
773.00000 771.00000
1315.00000 541.00000
372.00000 802.00000
752.00000 394.00000
364.00000 786.00000
630.00000 408.00000
348.00000 779.00000
372.00000 623.00000
IMAGE=Rhyparus sp.-1.jpg
ID=0
LM=16
419.00000 979.00000
819.00000 997.00000
790.00000 960.00000
1059.00000 1001.00000
1365.00000 855.00000
438.00000 956.00000
434.00000 944.00000
754.00000 889.00000
699.00000 914.00000
1059.00000 673.00000
421.00000 942.00000
627.00000 673.00000
411.00000 932.00000
536.00000 775.00000
399.00000 924.00000
419.00000 853.00000
IMAGE=Rhyparus sp..jpg
ID=1
LM=16
94.00000 268.00000
417.00000 260.00000
383.00000 236.00000
695.00000 228.00000
709.00000 218.00000
99.00000 247.00000
102.00000 238.00000
390.00000 188.00000
275.00000 218.00000
560.00000 91.00000
97.00000 228.00000
368.00000 63.00000
91.00000 222.00000
201.00000 103.00000
75.00000 225.00000
90.00000 133.00000
IMAGE=Cetoniinae sp.(4).png
ID=0 
LM=16
113.00000 268.00000
435.00000 279.00000
388.00000 249.00000
692.00000 249.00000
733.00000 221.00000
124.00000 253.00000
120.00000 245.00000
404.00000 209.00000
308.00000 237.00000
585.00000 102.00000
126.00000 238.00000
399.00000 70.00000
120.00000 231.00000
239.00000 88.00000
106.00000 232.00000
134.00000 129.00000
IMAGE=Cetoniinae sp.(3).png
ID=1 
LM=16
1126.00000 2396.00000
3214.00000 2344.00000
2922.00000 2136.00000
4511.00000 2229.00000
5344.00000 1761.00000
1099.00000 2276.00000
1037.00000 2214.00000
3047.00000 1787.00000
2485.00000 2016.00000
4094.00000 1078.00000
1058.00000 2167.00000
2980.00000 875.00000
980.00000 2104.00000
1834.00000 714.00000
849.00000 2058.00000
1329.00000 755.00000
IMAGE=Cetoniinae-Euphoria herbacea.jpg
ID=2 
LM=16
161.00000 280.00000
461.00000 292.00000
425.00000 260.00000
743.00000 250.00000
759.00000 237.00000
164.00000 267.00000
162.00000 259.00000
434.00000 218.00000
338.00000 247.00000
604.00000 114.00000
162.00000 250.00000
417.00000 76.00000
154.00000 243.00000
257.00000 91.00000
138.00000 246.00000
169.00000 116.00000
IMAGE=Cetoniinae sp.(5）.png
ID=3 
LM=16
139.00000 292.00000
435.00000 290.00000
399.00000 260.00000
707.00000 242.00000
737.00000 213.00000
137.00000 277.00000
137.00000 268.00000
397.00000 221.00000
300.00000 252.00000
564.00000 109.00000
138.00000 258.00000
396.00000 82.00000
130.00000 250.00000
217.00000 99.00000
111.00000 255.00000
113.00000 90.00000
IMAGE=Cetoniinae sp.(2).png
ID=4 
LM=16
124.00000 253.00000
396.00000 256.00000
365.00000 225.00000
613.00000 250.00000
669.00000 218.00000
127.00000 243.00000
121.00000 236.00000
370.00000 191.00000
268.00000 214.00000
517.00000 91.00000
117.00000 228.00000
355.00000 61.00000
107.00000 223.00000
178.00000 76.00000
93.00000 227.00000
96.00000 121.00000
IMAGE=Cetoniinae-Netocia metallica.jpg
ID=5 
LM=16
76.00000 274.00000
412.00000 296.00000
376.00000 273.00000
691.00000 248.00000
704.00000 234.00000
85.00000 262.00000
84.00000 254.00000
385.00000 229.00000
288.00000 254.00000
553.00000 121.00000
78.00000 247.00000
374.00000 91.00000
67.00000 244.00000
216.00000 92.00000
58.00000 240.00000
89.00000 158.00000
IMAGE=Cetoniinae sp..png
ID=6 
LM=16
110.00000 284.00000
419.00000 298.00000
380.00000 265.00000
697.00000 289.00000
727.00000 266.00000
114.00000 273.00000
110.00000 268.00000
392.00000 223.00000
274.00000 253.00000
552.00000 126.00000
116.00000 252.00000
392.00000 81.00000
107.00000 250.00000
189.00000 106.00000
98.00000 247.00000
82.00000 120.00000
IMAGE=Cetoniinae sp.(1).png
ID=7 
LM=16
68.00000 213.00000
315.00000 228.00000
273.00000 194.00000
573.00000 231.00000
615.00000 206.00000
63.00000 199.00000
61.00000 194.00000
276.00000 152.00000
150.00000 182.00000
433.00000 61.00000
52.00000 184.00000
260.00000 40.00000
45.00000 179.00000
154.00000 61.00000
35.00000 176.00000
54.00000 99.00000
IMAGE=Cetoniinae-Lasiotrichius succinctus.jpg
ID=8 
LM=16
69.00000 206.00000
302.00000 225.00000
261.00000 203.00000
563.00000 237.00000
574.00000 234.00000
70.00000 197.00000
72.00000 189.00000
284.00000 172.00000
178.00000 191.00000
458.00000 52.00000
69.00000 181.00000
260.00000 72.00000
67.00000 175.00000
154.00000 102.00000
58.00000 167.00000
64.00000 156.00000
IMAGE=Cetoniinae-Valgus hemipterus.jpg
ID=9 
LM=16
89.00000 260.00000
374.00000 275.00000
337.00000 240.00000
654.00000 275.00000
720.00000 242.00000
94.00000 243.00000
93.00000 235.00000
334.00000 196.00000
208.00000 226.00000
501.00000 104.00000
89.00000 225.00000
320.00000 76.00000
88.00000 215.00000
193.00000 113.00000
78.00000 219.00000
104.00000 160.00000
IMAGE=Cetoniinae sp.(6).png
ID=10 
LM=16
106.00000 265.00000
457.00000 275.00000
399.00000 234.00000
683.00000 242.00000
747.00000 206.00000
140.00000 245.00000
141.00000 235.00000
431.00000 172.00000
307.00000 208.00000
609.00000 69.00000
143.00000 226.00000
427.00000 32.00000
142.00000 219.00000
290.00000 61.00000
117.00000 212.00000
162.00000 94.00000
IMAGE=Dynastinae-Peltonotus nasutus.png
ID=0 
LM=16
100.00000 350.00000
424.00000 350.00000
361.00000 308.00000
667.00000 304.00000
717.00000 274.00000
106.00000 333.00000
110.00000 324.00000
393.00000 254.00000
293.00000 292.00000
541.00000 141.00000
100.00000 314.00000
336.00000 106.00000
96.00000 298.00000
201.00000 109.00000
81.00000 294.00000
54.00000 173.00000
IMAGE=Dynastinae sp..png
ID=1 
LM=16
87.00000 315.00000
429.00000 281.00000
367.00000 251.00000
661.00000 224.00000
727.00000 176.00000
107.00000 299.00000
100.00000 293.00000
389.00000 195.00000
334.00000 239.00000
542.00000 56.00000
103.00000 281.00000
329.00000 52.00000
92.00000 278.00000
194.00000 91.00000
82.00000 274.00000
96.00000 142.00000
IMAGE=Dynastinae-Cyclocephala amazona.png
ID=2 
LM=16
872.00000 2253.00000
2937.00000 2429.00000
2526.00000 2161.00000
4465.00000 1905.00000
4507.00000 1805.00000
925.00000 2135.00000
838.00000 2115.00000
2597.00000 1746.00000
2124.00000 1960.00000
3469.00000 1034.00000
851.00000 2002.00000
2254.00000 804.00000
754.00000 1935.00000
1739.00000 858.00000
549.00000 1851.00000
1039.00000 959.00000
IMAGE=Dynastinae-Xyloryctes jamaicensis.jpg
ID=3 
LM=16
186.00000 500.00000
889.00000 450.00000
763.00000 393.00000
1380.00000 342.00000
1485.00000 284.00000
227.00000 468.00000
224.00000 453.00000
826.00000 293.00000
635.00000 375.00000
1154.00000 89.00000
218.00000 437.00000
709.00000 36.00000
186.00000 423.00000
412.00000 94.00000
161.00000 414.00000
133.00000 198.00000
IMAGE=Dynastinae-Stenocrates clipeatus.png
ID=4 
LM=16
284.00000 496.00000
923.00000 503.00000
783.00000 422.00000
1375.00000 408.00000
1483.00000 347.00000
290.00000 454.00000
284.00000 441.00000
859.00000 337.00000
658.00000 389.00000
1206.00000 140.00000
287.00000 416.00000
847.00000 49.00000
266.00000 399.00000
601.00000 90.00000
251.00000 378.00000
340.00000 175.00000
IMAGE=Dynastinae-Erioscelis emarginata.png
ID=5 
LM=16
306.00000 881.00000
1330.00000 873.00000
1116.00000 729.00000
2132.00000 644.00000
2291.00000 523.00000
299.00000 832.00000
301.00000 808.00000
1220.00000 588.00000
922.00000 687.00000
1685.00000 250.00000
301.00000 762.00000
1055.00000 135.00000
272.00000 725.00000
706.00000 163.00000
241.00000 715.00000
287.00000 329.00000
IMAGE=Dynastinae-sp..jpg
ID=6 
LM=16
102.00000 595.00000
745.00000 573.00000
611.00000 510.00000
1129.00000 522.00000
1562.00000 304.00000
124.00000 565.00000
124.00000 550.00000
588.00000 352.00000
472.00000 442.00000
813.00000 68.00000
101.00000 522.00000
327.00000 154.00000
73.00000 510.00000
279.00000 352.00000
35.00000 498.00000
42.00000 320.00000
IMAGE=Bolboceratinae-Eucanthus lazarus.png
ID=0 
LM=16
167.00000 592.00000
847.00000 616.00000
699.00000 515.00000
1182.00000 612.00000
1608.00000 350.00000
196.00000 568.00000
195.00000 550.00000
697.00000 353.00000
580.00000 452.00000
955.00000 89.00000
192.00000 523.00000
506.00000 95.00000
163.00000 509.00000
357.00000 216.00000
119.00000 500.00000
178.00000 330.00000
IMAGE=Bolboceratinae-Odonteus liebecki.png
ID=1 
LM=16
108.00000 249.00000
361.00000 262.00000
313.00000 227.00000
483.00000 278.00000
669.00000 196.00000
112.00000 236.00000
114.00000 230.00000
303.00000 160.00000
249.00000 193.00000
404.00000 60.00000
110.00000 214.00000
227.00000 66.00000
101.00000 210.00000
175.00000 84.00000
90.00000 207.00000
91.00000 134.00000
IMAGE=Bolboceratinae-Odonteus armiger.jpg
ID=2 
LM=16
204.00000 537.00000
946.00000 520.00000
763.00000 421.00000
1540.00000 466.00000
1504.00000 264.00000
223.00000 501.00000
218.00000 476.00000
772.00000 320.00000
571.00000 405.00000
1042.00000 50.00000
197.00000 456.00000
537.00000 100.00000
166.00000 438.00000
428.00000 194.00000
132.00000 435.00000
174.00000 332.00000
IMAGE=Bolboceratinae-Neoathyreus fissicornis.png
ID=3 
LM=16
177.00000 548.00000
899.00000 570.00000
764.00000 476.00000
1343.00000 535.00000
1571.00000 423.00000
187.00000 515.00000
191.00000 494.00000
748.00000 342.00000
557.00000 426.00000
1022.00000 80.00000
194.00000 459.00000
543.00000 79.00000
175.00000 433.00000
367.00000 185.00000
116.00000 450.00000
141.00000 334.00000
IMAGE=Bolboceratinae-Elephastomus sp..png
ID=4 
LM=16
113.00000 248.00000
436.00000 238.00000
404.00000 203.00000
626.00000 199.00000
624.00000 185.00000
118.00000 233.00000
126.00000 221.00000
383.00000 144.00000
331.00000 179.00000
462.00000 79.00000
123.00000 211.00000
279.00000 50.00000
107.00000 209.00000
184.00000 89.00000
94.00000 197.00000
79.00000 124.00000
IMAGE=Geotrupidae-Geotrupinae-Anoplotrupes stercorosus.jpg
ID=0 
LM=16
504.00000 1595.00000
2925.00000 1568.00000
2697.00000 1265.00000
4505.00000 1073.00000
4518.00000 921.00000
617.00000 1452.00000
621.00000 1407.00000
2545.00000 890.00000
2032.00000 1126.00000
3206.00000 323.00000
657.00000 1327.00000
1715.00000 247.00000
545.00000 1300.00000
1099.00000 465.00000
465.00000 1291.00000
420.00000 617.00000
IMAGE=Geotrupidae-Geotrupinae-Geotrupes impressus.JPG
ID=1 
LM=16
124.00000 615.00000
1016.00000 601.00000
903.00000 493.00000
1579.00000 412.00000
1510.00000 402.00000
159.00000 565.00000
169.00000 543.00000
856.00000 330.00000
733.00000 430.00000
1122.00000 105.00000
154.00000 522.00000
601.00000 50.00000
141.00000 498.00000
360.00000 127.00000
121.00000 488.00000
83.00000 240.00000
IMAGE=Geotrupinae-Geotrupes splendidus.png
ID=2 
LM=16
303.00000 1574.00000
2774.00000 1508.00000
2316.00000 1272.00000
4507.00000 1223.00000
4254.00000 712.00000
525.00000 1485.00000
472.00000 1454.00000
2405.00000 974.00000
1414.00000 1268.00000
3152.00000 250.00000
418.00000 1401.00000
1814.00000 130.00000
360.00000 1383.00000
1005.00000 459.00000
294.00000 1432.00000
254.00000 899.00000
IMAGE=Glaphyridae-Amphicominae-Amphicoma rothschildi-2.JPG
ID=0
LM=16
84.00000 222.00000
374.00000 222.00000
327.00000 193.00000
654.00000 191.00000
584.00000 110.00000
100.00000 210.00000
94.00000 204.00000
320.00000 154.00000
209.00000 182.00000
411.00000 53.00000
87.00000 194.00000
250.00000 45.00000
81.00000 189.00000
154.00000 81.00000
71.00000 191.00000
46.00000 133.00000
IMAGE=Glaphyridae-Glaphyrinae-Glaphyrus micans.jpg
ID=0
LM=16
180.00000 527.00000
953.00000 497.00000
836.00000 428.00000
1625.00000 292.00000
1410.00000 157.00000
241.00000 487.00000
227.00000 479.00000
832.00000 363.00000
453.00000 437.00000
1131.00000 140.00000
229.00000 460.00000
714.00000 31.00000
214.00000 448.00000
459.00000 106.00000
168.00000 443.00000
163.00000 234.00000
IMAGE=Glaphyridae-Glaphyrinae-Lichnanthe cooperi.png
ID=1
LM=16
212.00000 568.00000
785.00000 559.00000
701.00000 491.00000
965.00000 566.00000
1245.00000 481.00000
231.00000 542.00000
255.00000 517.00000
660.00000 359.00000
515.00000 424.00000
869.00000 137.00000
221.00000 500.00000
495.00000 193.00000
200.00000 489.00000
353.00000 256.00000
189.00000 479.00000
207.00000 291.00000
IMAGE=Glaresidae-Glaresis walzae.png
ID=0
LM=16
185.00000 647.00000
933.00000 648.00000
844.00000 550.00000
1139.00000 665.00000
1572.00000 540.00000
219.00000 613.00000
225.00000 582.00000
792.00000 379.00000
576.00000 463.00000
1044.00000 92.00000
218.00000 556.00000
598.00000 139.00000
196.00000 553.00000
361.00000 254.00000
171.00000 540.00000
151.00000 347.00000
IMAGE=Glaresidae-Glaresis sp.(1).png
ID=1
LM=16
118.00000 330.00000
455.00000 321.00000
423.00000 278.00000
542.00000 327.00000
725.00000 283.00000
142.00000 309.00000
138.00000 302.00000
388.00000 196.00000
302.00000 238.00000
508.00000 86.00000
137.00000 287.00000
282.00000 152.00000
128.00000 289.00000
160.00000 199.00000
118.00000 287.00000
114.00000 223.00000
IMAGE=Glaresidae sp..png
ID=2
LM=16
320.00000 503.00000
884.00000 482.00000
807.00000 414.00000
1036.00000 473.00000
1323.00000 378.00000
342.00000 480.00000
388.00000 439.00000
755.00000 284.00000
584.00000 367.00000
933.00000 98.00000
338.00000 431.00000
577.00000 140.00000
321.00000 420.00000
459.00000 197.00000
309.00000 412.00000
320.00000 247.00000
IMAGE=Glaresidae-Glaresis walzae-2.png
ID=3
LM=16
122.00000 645.00000
898.00000 630.00000
824.00000 530.00000
1120.00000 642.00000
1490.00000 539.00000
163.00000 613.00000
190.00000 580.00000
730.00000 352.00000
521.00000 451.00000
1009.00000 68.00000
157.00000 549.00000
509.00000 120.00000
131.00000 546.00000
307.00000 217.00000
105.00000 542.00000
210.00000 352.00000
IMAGE=Glaresidae-Glaresis sp..png
ID=4
LM=16
272.00000 519.00000
749.00000 516.00000
718.00000 445.00000
907.00000 547.00000
1173.00000 505.00000
303.00000 486.00000
328.00000 451.00000
642.00000 319.00000
537.00000 374.00000
845.00000 138.00000
291.00000 445.00000
531.00000 163.00000
270.00000 439.00000
379.00000 303.00000
256.00000 447.00000
249.00000 356.00000
IMAGE=Glaresidae-Glaresis walzae-1.png
ID=5
LM=16
474.00000 1904.00000
2405.00000 1827.00000
2110.00000 1572.00000
2988.00000 1823.00000
3968.00000 1495.00000
527.00000 1819.00000
750.00000 1657.00000
1968.00000 1135.00000
1413.00000 1422.00000
2636.00000 402.00000
494.00000 1657.00000
1393.00000 600.00000
409.00000 1629.00000
899.00000 851.00000
389.00000 1588.00000
401.00000 997.00000
IMAGE=Glaresidae-Glaresis sp..jpg
ID=6
LM=16
71.00000 266.00000
379.00000 269.00000
344.00000 225.00000
474.00000 274.00000
625.00000 236.00000
97.00000 249.00000
94.00000 240.00000
309.00000 150.00000
228.00000 192.00000
406.00000 44.00000
78.00000 231.00000
218.00000 53.00000
71.00000 224.00000
134.00000 101.00000
62.00000 229.00000
61.00000 151.00000
IMAGE=Glaresidae-Glaresis beckeri.jpg
ID=7
LM=16
98.00000 634.00000
924.00000 650.00000
774.00000 543.00000
1403.00000 565.00000
1606.00000 375.00000
176.00000 597.00000
178.00000 576.00000
815.00000 369.00000
559.00000 461.00000
1097.00000 131.00000
158.00000 539.00000
612.00000 50.00000
123.00000 525.00000
283.00000 161.00000
89.00000 525.00000
91.00000 348.00000
IMAGE=Hybosoridae-Hybosorinae-Coilodes sp..png
ID=0
LM=16
354.00000 1792.00000
2677.00000 1801.00000
2214.00000 1526.00000
4004.00000 1587.00000
4502.00000 1338.00000
511.00000 1692.00000
559.00000 1635.00000
2301.00000 1085.00000
1398.00000 1447.00000
3227.00000 430.00000
455.00000 1552.00000
1869.00000 172.00000
428.00000 1495.00000
1088.00000 290.00000
341.00000 1486.00000
236.00000 587.00000
IMAGE=Hybosoridae-Hybosorinae-Phaeochrous dubius.JPG
ID=1
LM=16
204.00000 637.00000
953.00000 643.00000
819.00000 547.00000
1498.00000 572.00000
1585.00000 497.00000
242.00000 601.00000
257.00000 588.00000
817.00000 372.00000
562.00000 501.00000
1098.00000 132.00000
245.00000 547.00000
640.00000 68.00000
230.00000 527.00000
399.00000 150.00000
207.00000 506.00000
191.00000 271.00000
IMAGE=Hybosoridae-Hybosorinae-Hybosorus illigeri.png
ID=2
LM=16
73.00000 265.00000
382.00000 273.00000
324.00000 236.00000
609.00000 247.00000
641.00000 209.00000
96.00000 254.00000
100.00000 244.00000
329.00000 166.00000
235.00000 206.00000
446.00000 54.00000
94.00000 232.00000
245.00000 35.00000
86.00000 217.00000
142.00000 65.00000
72.00000 219.00000
48.00000 113.00000
IMAGE=Hybosoridae-Hybosorinae-Hybosorus illigeri.jpg
ID=3
LM=16
97.00000 262.00000
385.00000 275.00000
336.00000 239.00000
610.00000 260.00000
646.00000 228.00000
108.00000 252.00000
113.00000 244.00000
333.00000 183.00000
225.00000 224.00000
473.00000 92.00000
100.00000 241.00000
275.00000 54.00000
93.00000 233.00000
172.00000 68.00000
79.00000 226.00000
69.00000 115.00000
IMAGE=Hybosoridae-Hybosorinae-Phaeochrous sp.jpg
ID=4
LM=16
91.00000 626.00000
919.00000 629.00000
757.00000 529.00000
1370.00000 569.00000
1554.00000 471.00000
125.00000 588.00000
164.00000 558.00000
837.00000 343.00000
422.00000 499.00000
1103.00000 119.00000
121.00000 540.00000
557.00000 100.00000
110.00000 518.00000
311.00000 142.00000
91.00000 534.00000
99.00000 393.00000
IMAGE=Hybosoridae-Liparochrinae-Liparochrus sp..png
ID=0
LM=16
992.00000 2325.00000
3756.00000 2201.00000
3321.00000 1913.00000
4756.00000 2076.00000
5457.00000 1717.00000
1049.00000 2217.00000
1174.00000 2114.00000
3446.00000 1408.00000
2539.00000 1783.00000
4501.00000 652.00000
1077.00000 2000.00000
2484.00000 408.00000
1006.00000 1946.00000
2169.00000 429.00000
903.00000 1919.00000
664.00000 935.00000
IMAGE=Lucanidae-Lampriminae-Lamprima sp.jpg
ID=0
LM=16
106.00000 335.00000
446.00000 323.00000
399.00000 284.00000
522.00000 312.00000
694.00000 257.00000
131.00000 317.00000
136.00000 306.00000
395.00000 210.00000
250.00000 272.00000
536.00000 107.00000
111.00000 299.00000
346.00000 79.00000
105.00000 288.00000
217.00000 87.00000
94.00000 286.00000
70.00000 138.00000
IMAGE=Lucanidae-Lucaninae-Macrodorcas pieli.png
ID=0
LM=16
91.00000 311.00000
451.00000 319.00000
404.00000 284.00000
557.00000 308.00000
793.00000 203.00000
129.00000 291.00000
136.00000 281.00000
401.00000 217.00000
254.00000 257.00000
557.00000 98.00000
120.00000 269.00000
356.00000 78.00000
119.00000 255.00000
209.00000 98.00000
103.00000 256.00000
81.00000 140.00000
IMAGE=Lucanidae-Lucaninae-Cyclommatus elsae.png
ID=1
LM=16
98.00000 286.00000
408.00000 305.00000
343.00000 264.00000
513.00000 295.00000
694.00000 218.00000
110.00000 270.00000
125.00000 259.00000
372.00000 208.00000
226.00000 249.00000
509.00000 109.00000
122.00000 246.00000
319.00000 81.00000
121.00000 233.00000
214.00000 93.00000
92.00000 228.00000
84.00000 121.00000
IMAGE=Lucanidae-Lucaninae-Lucanus fortunei.png
ID=2
LM=16
109.00000 299.00000
437.00000 313.00000
379.00000 272.00000
518.00000 304.00000
647.00000 255.00000
128.00000 285.00000
139.00000 276.00000
399.00000 215.00000
265.00000 253.00000
532.00000 123.00000
126.00000 261.00000
324.00000 87.00000
112.00000 251.00000
226.00000 89.00000
94.00000 248.00000
83.00000 116.00000
IMAGE=Lucanidae-Lucaninae-Neolucanus nitidus.png
ID=3
LM=16
96.00000 351.00000
452.00000 348.00000
399.00000 306.00000
574.00000 329.00000
713.00000 264.00000
113.00000 333.00000
121.00000 319.00000
397.00000 239.00000
252.00000 289.00000
538.00000 133.00000
113.00000 306.00000
333.00000 104.00000
103.00000 293.00000
206.00000 115.00000
82.00000 289.00000
56.00000 152.00000
IMAGE=Lucanidae-Lucaninae-Pseudorhaetus sinicus.png
ID=4
LM=16
138.00000 286.00000
425.00000 294.00000
380.00000 259.00000
551.00000 278.00000
654.00000 221.00000
160.00000 271.00000
164.00000 262.00000
373.00000 205.00000
271.00000 238.00000
503.00000 104.00000
145.00000 254.00000
324.00000 67.00000
132.00000 244.00000
222.00000 79.00000
115.00000 239.00000
75.00000 128.00000
IMAGE=Lucanidae-Lucaninae-Serrognathus reichei.png
ID=5
LM=16
127.00000 320.00000
464.00000 317.00000
422.00000 275.00000
570.00000 306.00000
754.00000 224.00000
149.00000 304.00000
160.00000 292.00000
424.00000 207.00000
287.00000 258.00000
544.00000 94.00000
144.00000 282.00000
354.00000 77.00000
134.00000 271.00000
234.00000 105.00000
116.00000 272.00000
85.00000 149.00000
IMAGE=Lucanidae-Lucaninae-Macrodorcas melliana.png
ID=6
LM=16
120.00000 259.00000
432.00000 276.00000
395.00000 237.00000
554.00000 262.00000
634.00000 222.00000
122.00000 244.00000
137.00000 235.00000
389.00000 174.00000
256.00000 212.00000
523.00000 96.00000
131.00000 223.00000
330.00000 56.00000
129.00000 210.00000
227.00000 56.00000
108.00000 210.00000
90.00000 80.00000
IMAGE=Lucanidae-Lucaninae-Neolucanus sinicus.png
ID=7
LM=16
90.00000 276.00000
405.00000 302.00000
351.00000 259.00000
512.00000 294.00000
661.00000 241.00000
108.00000 265.00000
121.00000 252.00000
372.00000 200.00000
214.00000 241.00000
501.00000 110.00000
107.00000 245.00000
308.00000 77.00000
100.00000 233.00000
200.00000 102.00000
83.00000 228.00000
86.00000 117.00000
IMAGE=Lucanidae-Lucaninae-Lucanus oberthuri.png
ID=8
LM=16
119.00000 353.00000
464.00000 345.00000
420.00000 305.00000
544.00000 331.00000
708.00000 239.00000
125.00000 342.00000
127.00000 332.00000
406.00000 232.00000
260.00000 291.00000
525.00000 113.00000
114.00000 320.00000
323.00000 80.00000
103.00000 314.00000
208.00000 95.00000
88.00000 307.00000
43.00000 177.00000
IMAGE=Lucanidae-Lucaninae-Macrodoras recta.png
ID=9
LM=16
76.00000 329.00000
417.00000 340.00000
365.00000 296.00000
509.00000 328.00000
712.00000 225.00000
105.00000 310.00000
108.00000 300.00000
379.00000 230.00000
213.00000 281.00000
517.00000 118.00000
102.00000 284.00000
303.00000 94.00000
95.00000 271.00000
204.00000 123.00000
72.00000 275.00000
64.00000 144.00000
IMAGE=Lucanidae-Lucaninae-Prosopocoilus suturalis.png
ID=10
LM=16
107.00000 259.00000
402.00000 283.00000
350.00000 246.00000
510.00000 282.00000
677.00000 215.00000
125.00000 251.00000
133.00000 241.00000
365.00000 200.00000
235.00000 229.00000
499.00000 103.00000
120.00000 235.00000
317.00000 76.00000
109.00000 226.00000
214.00000 80.00000
97.00000 220.00000
96.00000 109.00000
IMAGE=Lucanidae-Lucaninae-Lucanus klapperichi.png
ID=11
LM=16
120.00000 357.00000
489.00000 359.00000
440.00000 318.00000
637.00000 351.00000
786.00000 270.00000
142.00000 340.00000
151.00000 328.00000
453.00000 241.00000
274.00000 297.00000
595.00000 125.00000
135.00000 313.00000
369.00000 98.00000
130.00000 298.00000
249.00000 110.00000
108.00000 293.00000
93.00000 131.00000
IMAGE=Lucanidae-Lucaninae-Prosopocoilus blanchardi.png
ID=12
LM=16
121.00000 300.00000
452.00000 319.00000
408.00000 278.00000
579.00000 314.00000
722.00000 237.00000
138.00000 287.00000
142.00000 278.00000
409.00000 207.00000
262.00000 251.00000
550.00000 100.00000
141.00000 261.00000
359.00000 62.00000
134.00000 249.00000
245.00000 86.00000
111.00000 254.00000
101.00000 119.00000
IMAGE=Lucanidae-Lucaninae-Prosopocoilus melli.png
ID=13
LM=16
107.00000 295.00000
409.00000 315.00000
359.00000 276.00000
482.00000 306.00000
675.00000 238.00000
116.00000 284.00000
122.00000 276.00000
370.00000 217.00000
226.00000 257.00000
511.00000 123.00000
122.00000 257.00000
315.00000 79.00000
113.00000 243.00000
209.00000 97.00000
93.00000 238.00000
95.00000 120.00000
IMAGE=Lucanidae-Lucaninae-Lucanus fryi.png
ID=14
LM=16
117.00000 284.00000
400.00000 292.00000
352.00000 252.00000
522.00000 279.00000
638.00000 221.00000
144.00000 271.00000
151.00000 259.00000
366.00000 199.00000
234.00000 242.00000
497.00000 110.00000
133.00000 253.00000
296.00000 74.00000
122.00000 240.00000
194.00000 76.00000
102.00000 245.00000
46.00000 128.00000
IMAGE=Lucanidae-Lucaninae-Odontolabis fallaciosa.png
ID=15
LM=16
140.00000 289.00000
426.00000 296.00000
380.00000 259.00000
508.00000 283.00000
625.00000 234.00000
150.00000 278.00000
153.00000 270.00000
373.00000 202.00000
245.00000 246.00000
499.00000 107.00000
144.00000 256.00000
317.00000 73.00000
136.00000 231.00000
211.00000 79.00000
102.00000 246.00000
71.00000 117.00000
IMAGE=Lucanidae-Lucaninae-Serrognathus titanus platymelus.png
ID=16
LM=16
188.00000 438.00000
683.00000 412.00000
609.00000 357.00000
829.00000 376.00000
1066.00000 231.00000
220.00000 405.00000
215.00000 391.00000
596.00000 248.00000
357.00000 350.00000
785.00000 66.00000
224.00000 364.00000
472.00000 39.00000
206.00000 366.00000
321.00000 42.00000
162.00000 360.00000
94.00000 149.00000
IMAGE=Lucanidae-Lucaninae-Dorcus antaeus.png
ID=17
LM=16
130.00000 270.00000
434.00000 293.00000
383.00000 254.00000
554.00000 287.00000
730.00000 216.00000
154.00000 256.00000
158.00000 245.00000
402.00000 194.00000
268.00000 231.00000
543.00000 94.00000
145.00000 238.00000
342.00000 58.00000
136.00000 222.00000
241.00000 75.00000
109.00000 226.00000
112.00000 102.00000
IMAGE=Lucanidae-Lucaninae-Lucanus planeti.png
ID=18
LM=16
83.00000 329.00000
436.00000 332.00000
396.00000 291.00000
541.00000 318.00000
713.00000 247.00000
122.00000 315.00000
121.00000 305.00000
392.00000 217.00000
199.00000 287.00000
531.00000 95.00000
111.00000 296.00000
313.00000 69.00000
90.00000 287.00000
197.00000 91.00000
68.00000 280.00000
43.00000 140.00000
IMAGE=Lucanidae-Lucaninae-Prosopocoilus biplagiatus.png
ID=19
LM=16
111.00000 279.00000
426.00000 303.00000
367.00000 263.00000
536.00000 292.00000
699.00000 221.00000
122.00000 266.00000
126.00000 256.00000
393.00000 208.00000
237.00000 243.00000
531.00000 117.00000
132.00000 237.00000
339.00000 66.00000
128.00000 224.00000
230.00000 74.00000
105.00000 222.00000
88.00000 114.00000
IMAGE=Lucanidae-Lucaninae-Lucanus parryi.png
ID=20
LM=16
135.00000 296.00000
423.00000 310.00000
383.00000 274.00000
536.00000 291.00000
649.00000 241.00000
144.00000 287.00000
148.00000 278.00000
389.00000 227.00000
243.00000 263.00000
524.00000 139.00000
134.00000 269.00000
323.00000 90.00000
120.00000 260.00000
236.00000 84.00000
101.00000 252.00000
67.00000 119.00000
IMAGE=Lucanidae-Lucaninae-Odontolabis siva.png
ID=21
LM=16
119.00000 297.00000
429.00000 314.00000
385.00000 280.00000
515.00000 300.00000
716.00000 235.00000
130.00000 283.00000
136.00000 275.00000
391.00000 218.00000
263.00000 251.00000
543.00000 129.00000
132.00000 260.00000
344.00000 91.00000
119.00000 247.00000
239.00000 109.00000
97.00000 245.00000
95.00000 118.00000
IMAGE=Lucanidae-Lucaninae-Odontolabis platynota.png
ID=22
LM=16
91.00000 307.00000
449.00000 311.00000
396.00000 268.00000
538.00000 295.00000
701.00000 225.00000
117.00000 292.00000
125.00000 280.00000
394.00000 195.00000
227.00000 255.00000
531.00000 86.00000
109.00000 270.00000
324.00000 49.00000
100.00000 263.00000
214.00000 63.00000
79.00000 257.00000
43.00000 111.00000
IMAGE=Lucanidae-Lucaninae-Hemisodorcus rubrofemoratus.png
ID=23
LM=16
148.00000 330.00000
491.00000 317.00000
442.00000 276.00000
608.00000 294.00000
731.00000 224.00000
175.00000 309.00000
188.00000 293.00000
432.00000 211.00000
280.00000 264.00000
564.00000 90.00000
165.00000 292.00000
355.00000 67.00000
150.00000 288.00000
247.00000 74.00000
134.00000 278.00000
103.00000 140.00000
IMAGE=Lucanidae-Lucaninae-Hemisodorcus sinensis.png
ID=24
LM=16
94.00000 324.00000
445.00000 320.00000
403.00000 283.00000
560.00000 309.00000
715.00000 221.00000
120.00000 309.00000
122.00000 298.00000
394.00000 223.00000
233.00000 271.00000
532.00000 109.00000
112.00000 284.00000
320.00000 75.00000
97.00000 274.00000
200.00000 100.00000
84.00000 268.00000
52.00000 138.00000
IMAGE=Lucanidae-Lucaninae-Prosopocoilus forficula.png
ID=25
LM=16
84.00000 298.00000
448.00000 312.00000
405.00000 275.00000
532.00000 300.00000
674.00000 250.00000
126.00000 280.00000
131.00000 267.00000
387.00000 196.00000
267.00000 243.00000
512.00000 97.00000
114.00000 257.00000
338.00000 71.00000
98.00000 250.00000
213.00000 107.00000
85.00000 244.00000
80.00000 104.00000
IMAGE=Lucanidae-Lucaninae-Nigidious parryi.png
ID=26
LM=16
133.00000 317.00000
477.00000 319.00000
425.00000 275.00000
597.00000 295.00000
733.00000 225.00000
170.00000 301.00000
167.00000 290.00000
424.00000 212.00000
291.00000 259.00000
555.00000 102.00000
151.00000 279.00000
352.00000 57.00000
140.00000 268.00000
250.00000 57.00000
113.00000 265.00000
99.00000 111.00000
IMAGE=Lucanidae-Lucaninae-Hemisodorcus nepalensis.png
ID=27
LM=16
110.00000 641.00000
923.00000 656.00000
780.00000 542.00000
1001.00000 623.00000
1595.00000 385.00000
181.00000 615.00000
195.00000 593.00000
778.00000 378.00000
611.00000 479.00000
1071.00000 141.00000
144.00000 581.00000
664.00000 143.00000
119.00000 563.00000
353.00000 246.00000
101.00000 523.00000
90.00000 304.00000
IMAGE=Lucanidae-Lucaninae-Penichrolucanus sp..png
ID=28
LM=16
136.00000 308.00000
490.00000 291.00000
444.00000 257.00000
599.00000 261.00000
750.00000 169.00000
174.00000 286.00000
182.00000 274.00000
436.00000 189.00000
267.00000 250.00000
558.00000 70.00000
164.00000 262.00000
353.00000 41.00000
160.00000 248.00000
255.00000 42.00000
133.00000 251.00000
88.00000 100.00000
IMAGE=Lucanidae-Lucaninae-Dorcus curvidens hopei.png
ID=29
LM=16
156.00000 306.00000
453.00000 316.00000
399.00000 280.00000
562.00000 302.00000
683.00000 244.00000
174.00000 292.00000
178.00000 279.00000
405.00000 229.00000
268.00000 266.00000
540.00000 121.00000
172.00000 266.00000
342.00000 100.00000
153.00000 254.00000
247.00000 104.00000
141.00000 254.00000
110.00000 125.00000
IMAGE=Lucanidae-Lucaninae-Odontolabis sinensis.png
ID=30
LM=16
85.00000 301.00000
422.00000 311.00000
362.00000 276.00000
539.00000 296.00000
684.00000 215.00000
121.00000 288.00000
127.00000 276.00000
374.00000 208.00000
233.00000 254.00000
495.00000 109.00000
113.00000 269.00000
303.00000 80.00000
107.00000 257.00000
207.00000 103.00000
91.00000 250.00000
79.00000 129.00000
IMAGE=Lucanidae-Lucaninae-Pseudolucanus davidis.png
ID=31
LM=16
86.00000 333.00000
453.00000 331.00000
404.00000 294.00000
573.00000 314.00000
739.00000 216.00000
122.00000 312.00000
133.00000 301.00000
402.00000 230.00000
266.00000 271.00000
544.00000 106.00000
111.00000 288.00000
340.00000 75.00000
97.00000 277.00000
217.00000 95.00000
80.00000 281.00000
67.00000 132.00000
IMAGE=Lucanidae-Lucaninae-Prismognathus davidis davidis.png
ID=32
LM=16
113.00000 281.00000
450.00000 307.00000
393.00000 268.00000
565.00000 300.00000
722.00000 220.00000
134.00000 269.00000
139.00000 258.00000
410.00000 202.00000
218.00000 252.00000
555.00000 117.00000
134.00000 240.00000
347.00000 64.00000
124.00000 227.00000
245.00000 63.00000
103.00000 223.00000
102.00000 104.00000
IMAGE=Lucanidae-Lucaninae-Lucanus maculifemoratus.png
ID=33
LM=16
76.00000 268.00000
372.00000 289.00000
350.00000 251.00000
447.00000 280.00000
641.00000 229.00000
102.00000 253.00000
112.00000 244.00000
324.00000 184.00000
220.00000 221.00000
443.00000 90.00000
100.00000 237.00000
284.00000 79.00000
91.00000 230.00000
178.00000 117.00000
76.00000 222.00000
62.00000 130.00000
IMAGE=Lucanidae-Lucaninae-Nigidius elongatus.png
ID=34
LM=16
146.00000 300.00000
456.00000 310.00000
414.00000 276.00000
565.00000 296.00000
680.00000 225.00000
171.00000 288.00000
178.00000 275.00000
418.00000 218.00000
267.00000 262.00000
530.00000 131.00000
166.00000 272.00000
346.00000 93.00000
152.00000 261.00000
259.00000 96.00000
142.00000 244.00000
86.00000 121.00000
IMAGE=Lucanidae-Lucaninae-Neolucanus maximus fujitai.png
ID=35
LM=16
80.00000 357.00000
445.00000 341.00000
402.00000 305.00000
563.00000 329.00000
733.00000 226.00000
124.00000 329.00000
127.00000 316.00000
389.00000 234.00000
268.00000 286.00000
537.00000 103.00000
108.00000 308.00000
318.00000 92.00000
90.00000 297.00000
211.00000 110.00000
77.00000 301.00000
59.00000 149.00000
IMAGE=Lucanidae-Lucaninae-Prosopocoilus gracilis.png
ID=36
LM=16
99.00000 321.00000
462.00000 334.00000
404.00000 300.00000
566.00000 318.00000
670.00000 275.00000
134.00000 307.00000
144.00000 289.00000
420.00000 233.00000
253.00000 279.00000
542.00000 144.00000
142.00000 276.00000
354.00000 105.00000
127.00000 268.00000
248.00000 109.00000
105.00000 265.00000
87.00000 127.00000
IMAGE=Lucanidae-Lucaninae-Neolucanus parryi.png
ID=37
LM=16
80.00000 311.00000
452.00000 316.00000
406.00000 273.00000
572.00000 302.00000
725.00000 241.00000
131.00000 283.00000
143.00000 270.00000
403.00000 203.00000
245.00000 248.00000
552.00000 79.00000
119.00000 265.00000
342.00000 56.00000
106.00000 251.00000
206.00000 84.00000
85.00000 249.00000
66.00000 113.00000
IMAGE=Lucanidae-Lucaninae-Prismognathus dauricus.png
ID=38
LM=16
112.00000 343.00000
460.00000 325.00000
431.00000 287.00000
556.00000 307.00000
714.00000 238.00000
149.00000 321.00000
170.00000 301.00000
414.00000 219.00000
284.00000 271.00000
534.00000 109.00000
135.00000 306.00000
334.00000 80.00000
115.00000 297.00000
212.00000 121.00000
96.00000 290.00000
63.00000 159.00000
IMAGE=Lucanidae-Lucaninae-Aegus chelifer specularis.png
ID=39
LM=16
568.00000 954.00000
1758.00000 1004.00000
1551.00000 837.00000
2153.00000 947.00000
2839.00000 572.00000
645.00000 912.00000
707.00000 850.00000
1623.00000 606.00000
1180.00000 743.00000
2061.00000 205.00000
638.00000 827.00000
1173.00000 155.00000
608.00000 785.00000
894.00000 285.00000
551.00000 812.00000
456.00000 404.00000
IMAGE=Lucanidae-Syndesinae-Syndesus cornutus 1.JPG
ID=2
LM=16
105.00000 586.00000
879.00000 664.00000
766.00000 549.00000
1116.00000 636.00000
1559.00000 472.00000
179.00000 550.00000
206.00000 527.00000
838.00000 408.00000
523.00000 473.00000
1107.00000 186.00000
202.00000 502.00000
560.00000 114.00000
167.00000 477.00000
402.00000 167.00000
133.00000 476.00000
97.00000 209.00000
IMAGE=Lucanidae-Syndesinae-Syndesus sp..png
ID=3
LM=16
96.00000 299.00000
397.00000 314.00000
357.00000 269.00000
529.00000 308.00000
689.00000 254.00000
128.00000 283.00000
137.00000 270.00000
361.00000 199.00000
271.00000 239.00000
469.00000 110.00000
115.00000 266.00000
270.00000 92.00000
106.00000 254.00000
191.00000 119.00000
90.00000 254.00000
93.00000 170.00000
IMAGE=Lucanidae-Syndesinae-Ceruchus deuvei.png
ID=4
LM=16
211.00000 1141.00000
1152.00000 1182.00000
998.00000 1077.00000
1785.00000 1056.00000
1957.00000 941.00000
349.00000 1082.00000
359.00000 1048.00000
1080.00000 910.00000
611.00000 1025.00000
1477.00000 618.00000
303.00000 1030.00000
924.00000 497.00000
239.00000 1000.00000
598.00000 510.00000
203.00000 987.00000
118.00000 553.00000
IMAGE=Melolonthinae-Euchirini-Cheirotonus jansoni.jpg
ID=0
LM=16
442.00000 1488.00000
2332.00000 1521.00000
2013.00000 1270.00000
3393.00000 1452.00000
3964.00000 1221.00000
612.00000 1412.00000
575.00000 1383.00000
2013.00000 950.00000
1300.00000 1242.00000
2887.00000 185.00000
507.00000 1306.00000
1758.00000 189.00000
458.00000 1286.00000
1069.00000 234.00000
284.00000 1306.00000
353.00000 691.00000
IMAGE=Melolonthinae-Hopliini-Hoplia.JPG
ID=0
LM=16
77.00000 284.00000
410.00000 284.00000
365.00000 254.00000
621.00000 234.00000
645.00000 210.00000
106.00000 261.00000
112.00000 252.00000
382.00000 191.00000
261.00000 226.00000
505.00000 96.00000
100.00000 245.00000
338.00000 56.00000
84.00000 240.00000
205.00000 58.00000
75.00000 233.00000
114.00000 90.00000
IMAGE=Melolonthinae-Melolonthini-Polyphylla alba.jpg
ID=0
LM=16
103.00000 308.00000
465.00000 311.00000
403.00000 266.00000
609.00000 297.00000
719.00000 251.00000
145.00000 281.00000
153.00000 270.00000
404.00000 194.00000
308.00000 245.00000
545.00000 82.00000
131.00000 260.00000
371.00000 68.00000
120.00000 254.00000
240.00000 97.00000
107.00000 256.00000
105.00000 189.00000
IMAGE=Sericini-Maladera rufoplagiata.png
ID=0
LM=16
104.00000 319.00000
486.00000 311.00000
427.00000 268.00000
617.00000 299.00000
738.00000 254.00000
144.00000 294.00000
150.00000 284.00000
430.00000 192.00000
311.00000 251.00000
558.00000 91.00000
141.00000 271.00000
378.00000 71.00000
127.00000 267.00000
217.00000 127.00000
117.00000 267.00000
104.00000 192.00000
IMAGE=Sericini-Maladera rufodorsata.png
ID=1
LM=16
100.00000 311.00000
454.00000 304.00000
400.00000 262.00000
587.00000 301.00000
680.00000 272.00000
129.00000 290.00000
131.00000 278.00000
394.00000 183.00000
269.00000 247.00000
516.00000 76.00000
123.00000 264.00000
337.00000 59.00000
113.00000 259.00000
188.00000 101.00000
93.00000 262.00000
82.00000 182.00000
IMAGE=Sericini-Serica heydeni.png
ID=2
LM=16
101.00000 327.00000
450.00000 332.00000
385.00000 287.00000
587.00000 324.00000
715.00000 281.00000
124.00000 312.00000
122.00000 303.00000
383.00000 217.00000
267.00000 274.00000
518.00000 89.00000
122.00000 290.00000
323.00000 76.00000
108.00000 286.00000
179.00000 132.00000
94.00000 288.00000
81.00000 190.00000
IMAGE=Sericini-Maladera rufotestacea.png
ID=3
LM=16
107.00000 305.00000
465.00000 300.00000
410.00000 254.00000
566.00000 308.00000
679.00000 266.00000
144.00000 282.00000
142.00000 271.00000
392.00000 180.00000
257.00000 245.00000
517.00000 76.00000
125.00000 264.00000
331.00000 51.00000
111.00000 256.00000
187.00000 77.00000
99.00000 252.00000
64.00000 154.00000
IMAGE=Sericini-Serica nigromacu losa.png
ID=4
LM=16
93.00000 297.00000
459.00000 300.00000
399.00000 252.00000
601.00000 295.00000
701.00000 260.00000
123.00000 275.00000
113.00000 269.00000
397.00000 182.00000
286.00000 236.00000
522.00000 78.00000
106.00000 256.00000
356.00000 57.00000
97.00000 247.00000
199.00000 124.00000
90.00000 245.00000
85.00000 172.00000
IMAGE=Sericini-Maladera obscurata.png
ID=5
LM=16
82.00000 321.00000
444.00000 319.00000
376.00000 275.00000
562.00000 314.00000
714.00000 258.00000
116.00000 303.00000
117.00000 293.00000
372.00000 211.00000
216.00000 267.00000
508.00000 95.00000
109.00000 279.00000
336.00000 65.00000
98.00000 271.00000
178.00000 110.00000
84.00000 265.00000
65.00000 203.00000
IMAGE=Sericini-Serica nigroguttata.png
ID=6
LM=16
80.00000 351.00000
445.00000 352.00000
391.00000 305.00000
569.00000 337.00000
712.00000 273.00000
106.00000 327.00000
106.00000 317.00000
385.00000 229.00000
280.00000 283.00000
522.00000 114.00000
95.00000 308.00000
344.00000 89.00000
84.00000 300.00000
188.00000 152.00000
79.00000 290.00000
82.00000 220.00000
IMAGE=Sericini-Maladera cruralis.png
ID=7
LM=16
94.00000 353.00000
450.00000 366.00000
394.00000 316.00000
559.00000 361.00000
712.00000 320.00000
113.00000 339.00000
111.00000 331.00000
390.00000 238.00000
286.00000 296.00000
526.00000 135.00000
105.00000 318.00000
345.00000 112.00000
97.00000 313.00000
203.00000 142.00000
89.00000 303.00000
69.00000 224.00000
IMAGE=Sericini-Maladera taiwana.png
ID=8
LM=16
79.00000 292.00000
436.00000 302.00000
371.00000 253.00000
537.00000 298.00000
690.00000 258.00000
115.00000 273.00000
114.00000 264.00000
379.00000 186.00000
246.00000 238.00000
511.00000 80.00000
95.00000 259.00000
354.00000 52.00000
90.00000 248.00000
208.00000 70.00000
80.00000 244.00000
59.00000 130.00000
IMAGE=Sericini-Maladera rotunda.png
ID=9
LM=16
92.00000 308.00000
459.00000 321.00000
395.00000 273.00000
528.00000 309.00000
699.00000 280.00000
119.00000 288.00000
120.00000 281.00000
395.00000 199.00000
272.00000 246.00000
534.00000 94.00000
122.00000 270.00000
343.00000 74.00000
111.00000 264.00000
227.00000 88.00000
99.00000 263.00000
81.00000 161.00000
IMAGE=Sericini-Maladera verticalis.png
ID=10
LM=16
70.00000 303.00000
404.00000 308.00000
353.00000 266.00000
487.00000 307.00000
665.00000 271.00000
98.00000 285.00000
99.00000 276.00000
342.00000 195.00000
237.00000 247.00000
473.00000 82.00000
87.00000 270.00000
270.00000 66.00000
80.00000 259.00000
132.00000 110.00000
66.00000 263.00000
67.00000 162.00000
IMAGE=Sericini-Serica khaijaris.png
ID=11
LM=16
95.00000 296.00000
466.00000 299.00000
398.00000 257.00000
595.00000 298.00000
707.00000 269.00000
139.00000 275.00000
139.00000 267.00000
400.00000 184.00000
291.00000 241.00000
537.00000 68.00000
121.00000 259.00000
351.00000 53.00000
111.00000 248.00000
203.00000 83.00000
94.00000 249.00000
82.00000 166.00000
IMAGE=Sericini-Maladera orientalis.png
ID=12
LM=16
88.00000 309.00000
413.00000 306.00000
361.00000 261.00000
540.00000 307.00000
687.00000 258.00000
122.00000 288.00000
118.00000 279.00000
348.00000 190.00000
225.00000 254.00000
479.00000 82.00000
101.00000 267.00000
299.00000 64.00000
91.00000 261.00000
166.00000 99.00000
75.00000 261.00000
63.00000 188.00000
IMAGE=Sericini-Lasioserica kuatunica.png
ID=13
LM=16
107.00000 265.00000
440.00000 284.00000
384.00000 236.00000
581.00000 284.00000
730.00000 242.00000
135.00000 247.00000
136.00000 239.00000
382.00000 168.00000
273.00000 217.00000
533.00000 73.00000
118.00000 230.00000
351.00000 42.00000
108.00000 222.00000
199.00000 70.00000
100.00000 212.00000
78.00000 135.00000
IMAGE=Sericini-Neoserica paraursina.png
ID=14
LM=16
77.00000 305.00000
415.00000 307.00000
365.00000 259.00000
512.00000 302.00000
689.00000 250.00000
116.00000 285.00000
118.00000 274.00000
359.00000 190.00000
234.00000 249.00000
471.00000 70.00000
111.00000 263.00000
294.00000 56.00000
98.00000 259.00000
158.00000 84.00000
81.00000 265.00000
51.00000 171.00000
IMAGE=Sericini-Neoserica pilosula.png
ID=15
LM=16
67.00000 327.00000
395.00000 342.00000
342.00000 296.00000
520.00000 346.00000
675.00000 319.00000
113.00000 306.00000
114.00000 297.00000
338.00000 223.00000
235.00000 276.00000
471.00000 114.00000
98.00000 287.00000
293.00000 103.00000
84.00000 285.00000
176.00000 142.00000
73.00000 281.00000
78.00000 209.00000
IMAGE=Sericini-Oxyserica pygididlls.png
ID=16
LM=16
107.00000 286.00000
475.00000 285.00000
413.00000 245.00000
591.00000 279.00000
704.00000 228.00000
151.00000 269.00000
149.00000 258.00000
408.00000 177.00000
304.00000 230.00000
533.00000 76.00000
133.00000 254.00000
356.00000 46.00000
127.00000 240.00000
207.00000 76.00000
107.00000 239.00000
83.00000 145.00000
IMAGE=Sericini-Maladera stridula.png
ID=17
LM=16
117.00000 300.00000
463.00000 312.00000
419.00000 267.00000
592.00000 304.00000
724.00000 274.00000
157.00000 281.00000
157.00000 270.00000
406.00000 200.00000
263.00000 253.00000
548.00000 83.00000
137.00000 265.00000
363.00000 43.00000
127.00000 259.00000
209.00000 69.00000
111.00000 252.00000
80.00000 147.00000
IMAGE=Sericini-Serica rosinae.png
ID=18
LM=16
81.00000 269.00000
409.00000 275.00000
359.00000 237.00000
520.00000 267.00000
635.00000 221.00000
96.00000 257.00000
94.00000 249.00000
344.00000 175.00000
219.00000 223.00000
463.00000 77.00000
94.00000 236.00000
300.00000 37.00000
87.00000 232.00000
167.00000 55.00000
72.00000 228.00000
47.00000 130.00000
IMAGE=Melolonthinae-Sericini-Serica brunnea.jpg
ID=19
LM=16
104.00000 626.00000
1167.00000 593.00000
1083.00000 506.00000
1407.00000 480.00000
1623.00000 241.00000
211.00000 575.00000
216.00000 553.00000
1033.00000 365.00000
1012.00000 374.00000
1239.00000 156.00000
198.00000 536.00000
738.00000 75.00000
174.00000 506.00000
530.00000 122.00000
154.00000 494.00000
140.00000 214.00000
IMAGE=Passalidae-Aulacocyclinae-Aulacocyclus sp..png
ID=0
LM=16
61.00000 220.00000
448.00000 234.00000
402.00000 198.00000
614.00000 186.00000
644.00000 142.00000
109.00000 205.00000
110.00000 198.00000
378.00000 135.00000
362.00000 145.00000
450.00000 59.00000
90.00000 195.00000
265.00000 34.00000
79.00000 186.00000
212.00000 39.00000
70.00000 179.00000
71.00000 76.00000
IMAGE=Passalidae-Passalinae-Leptaulax dentatus.jpg
ID=0
LM=16
831.00000 2171.00000
3633.00000 2330.00000
3367.00000 2084.00000
4483.00000 2017.00000
4859.00000 1688.00000
894.00000 2002.00000
904.00000 1896.00000
3207.00000 1587.00000
3145.00000 1630.00000
3633.00000 993.00000
899.00000 1847.00000
2097.00000 804.00000
677.00000 1751.00000
1638.00000 780.00000
580.00000 1645.00000
517.00000 1094.00000
IMAGE=Passalidae-Passalinae-Popilius disjunctus.jpg
ID=1
LM=16
81.00000 481.00000
1101.00000 474.00000
1015.00000 420.00000
1446.00000 355.00000
1598.00000 236.00000
215.00000 474.00000
224.00000 455.00000
970.00000 314.00000
948.00000 331.00000
1155.00000 118.00000
171.00000 448.00000
649.00000 95.00000
156.00000 431.00000
516.00000 87.00000
119.00000 420.00000
153.00000 185.00000
IMAGE=Passalidae-Passalinae-Passalus interstitialis.png
ID=2
LM=16
163.00000 548.00000
860.00000 539.00000
728.00000 457.00000
1372.00000 406.00000
1408.00000 378.00000
235.00000 494.00000
228.00000 476.00000
777.00000 336.00000
586.00000 430.00000
1087.00000 109.00000
213.00000 460.00000
746.00000 91.00000
199.00000 440.00000
483.00000 101.00000
186.00000 422.00000
242.00000 150.00000
IMAGE=Rutelinae-Ganganomala saltini.png
ID=0 
LM=16
161.00000 427.00000
744.00000 433.00000
623.00000 362.00000
1179.00000 319.00000
1215.00000 285.00000
195.00000 394.00000
217.00000 374.00000
672.00000 263.00000
524.00000 341.00000
917.00000 79.00000
188.00000 368.00000
620.00000 28.00000
168.00000 355.00000
392.00000 65.00000
158.00000 341.00000
150.00000 117.00000
IMAGE=Rutelinae-Mimela rugicollis.png
ID=1 
LM=16
166.00000 460.00000
760.00000 475.00000
654.00000 399.00000
1204.00000 409.00000
1278.00000 354.00000
219.00000 422.00000
225.00000 408.00000
714.00000 288.00000
552.00000 374.00000
976.00000 110.00000
223.00000 390.00000
677.00000 37.00000
195.00000 384.00000
428.00000 59.00000
167.00000 372.00000
171.00000 107.00000
IMAGE=Rutelinae-Mimela ohausi.png
ID=2 
LM=16
126.00000 456.00000
783.00000 461.00000
651.00000 387.00000
1269.00000 355.00000
1321.00000 314.00000
181.00000 424.00000
202.00000 404.00000
715.00000 281.00000
518.00000 363.00000
958.00000 75.00000
198.00000 383.00000
654.00000 37.00000
158.00000 370.00000
414.00000 77.00000
145.00000 356.00000
145.00000 128.00000
IMAGE=Rutelinae-Mimela testaceoviridis.png
ID=3 
LM=16
192.00000 523.00000
829.00000 503.00000
696.00000 423.00000
1318.00000 425.00000
1363.00000 391.00000
249.00000 482.00000
258.00000 462.00000
764.00000 297.00000
578.00000 397.00000
1027.00000 95.00000
233.00000 445.00000
699.00000 28.00000
205.00000 434.00000
398.00000 99.00000
183.00000 421.00000
140.00000 184.00000
IMAGE=Rutelinae-Mimela sulcatula.png
ID=4 
LM=16
118.00000 451.00000
733.00000 476.00000
604.00000 403.00000
1193.00000 411.00000
1277.00000 363.00000
174.00000 426.00000
186.00000 412.00000
674.00000 294.00000
492.00000 372.00000
933.00000 108.00000
166.00000 406.00000
628.00000 49.00000
134.00000 396.00000
364.00000 76.00000
122.00000 386.00000
95.00000 135.00000
IMAGE=Rutelinae-Anomala sp..png
ID=5 
LM=16
137.00000 436.00000
764.00000 432.00000
632.00000 362.00000
1223.00000 337.00000
1272.00000 308.00000
190.00000 407.00000
215.00000 386.00000
709.00000 272.00000
502.00000 338.00000
961.00000 88.00000
198.00000 373.00000
662.00000 37.00000
192.00000 354.00000
399.00000 67.00000
142.00000 352.00000
158.00000 113.00000
IMAGE=Rutelinae-Mimela chinensis.png
ID=6 
LM=16
138.00000 412.00000
768.00000 440.00000
641.00000 373.00000
1174.00000 324.00000
1218.00000 280.00000
192.00000 375.00000
197.00000 360.00000
709.00000 277.00000
491.00000 341.00000
962.00000 112.00000
196.00000 337.00000
678.00000 57.00000
186.00000 312.00000
428.00000 43.00000
152.00000 305.00000
181.00000 104.00000
IMAGE=Rutelinae-Chrysophora chrysochlora.png
ID=7 
LM=16
124.00000 474.00000
736.00000 477.00000
632.00000 406.00000
1121.00000 427.00000
1210.00000 370.00000
160.00000 441.00000
182.00000 419.00000
664.00000 287.00000
500.00000 369.00000
935.00000 65.00000
159.00000 408.00000
615.00000 29.00000
146.00000 395.00000
395.00000 73.00000
122.00000 367.00000
190.00000 147.00000
IMAGE=Rutelinae-Proagopertha lucidula.png
ID=8 
LM=16
167.00000 439.00000
727.00000 446.00000
621.00000 377.00000
1110.00000 391.00000
1259.00000 312.00000
203.00000 423.00000
209.00000 407.00000
678.00000 278.00000
502.00000 354.00000
933.00000 85.00000
192.00000 394.00000
638.00000 39.00000
177.00000 381.00000
426.00000 57.00000
156.00000 371.00000
165.00000 102.00000
IMAGE=Rutelinae-Anomala amychodes.png
ID=9 
LM=16
157.00000 449.00000
708.00000 458.00000
603.00000 384.00000
1184.00000 419.00000
1229.00000 389.00000
227.00000 408.00000
188.00000 409.00000
638.00000 274.00000
474.00000 351.00000
924.00000 70.00000
168.00000 392.00000
592.00000 50.00000
163.00000 376.00000
366.00000 82.00000
135.00000 366.00000
142.00000 184.00000
IMAGE=Rutelinae-Ischnopopillia atrivaria.png
ID=10 
LM=16
157.00000 458.00000
740.00000 448.00000
639.00000 371.00000
1152.00000 435.00000
1261.00000 397.00000
207.00000 433.00000
225.00000 410.00000
685.00000 260.00000
529.00000 352.00000
948.00000 87.00000
210.00000 393.00000
615.00000 32.00000
185.00000 381.00000
338.00000 83.00000
157.00000 380.00000
86.00000 231.00000
IMAGE=Rutelinae-Adoretosoma chinense atritarse.png
ID=11 
LM=16
194.00000 454.00000
715.00000 457.00000
613.00000 390.00000
1205.00000 424.00000
1268.00000 394.00000
224.00000 428.00000
223.00000 410.00000
652.00000 266.00000
490.00000 351.00000
936.00000 82.00000
203.00000 402.00000
587.00000 64.00000
192.00000 390.00000
340.00000 87.00000
178.00000 382.00000
131.00000 217.00000
IMAGE=Rutelinae-Ischnopopillia sulcatula.png
ID=12 
LM=16
133.00000 652.00000
988.00000 640.00000
840.00000 541.00000
1497.00000 610.00000
1682.00000 510.00000
245.00000 584.00000
279.00000 570.00000
907.00000 385.00000
677.00000 492.00000
1265.00000 108.00000
244.00000 540.00000
816.00000 54.00000
222.00000 524.00000
513.00000 108.00000
189.00000 513.00000
236.00000 228.00000
IMAGE=Rutelinae-Xenogeniates martinezi.png
ID=13 
LM=16
140.00000 525.00000
841.00000 523.00000
703.00000 434.00000
1345.00000 451.00000
1470.00000 369.00000
263.00000 470.00000
272.00000 453.00000
773.00000 332.00000
555.00000 414.00000
1085.00000 108.00000
213.00000 443.00000
726.00000 70.00000
181.00000 436.00000
426.00000 120.00000
147.00000 423.00000
164.00000 229.00000
IMAGE=Rutelinae-Anomalorhina turrialbana.png
ID=14 
LM=16
120.00000 439.00000
677.00000 441.00000
576.00000 364.00000
996.00000 417.00000
1141.00000 375.00000
176.00000 410.00000
179.00000 395.00000
617.00000 257.00000
459.00000 342.00000
847.00000 73.00000
152.00000 387.00000
533.00000 34.00000
138.00000 375.00000
268.00000 100.00000
115.00000 375.00000
69.00000 225.00000
IMAGE=Rutelinae-Adoretosoma elegans.png
ID=15 
LM=16
128.00000 474.00000
728.00000 469.00000
616.00000 394.00000
1090.00000 449.00000
1288.00000 348.00000
185.00000 437.00000
216.00000 417.00000
676.00000 285.00000
514.00000 367.00000
941.00000 90.00000
187.00000 406.00000
622.00000 42.00000
157.00000 399.00000
356.00000 78.00000
144.00000 379.00000
111.00000 147.00000
IMAGE=Rutelinae-Anomala laevisulcata.png
ID=16 
LM=16
171.00000 471.00000
773.00000 448.00000
649.00000 392.00000
1205.00000 378.00000
1266.00000 339.00000
230.00000 433.00000
241.00000 419.00000
722.00000 291.00000
542.00000 372.00000
960.00000 100.00000
210.00000 413.00000
667.00000 43.00000
196.00000 398.00000
440.00000 57.00000
170.00000 381.00000
181.00000 98.00000
IMAGE=Rutelinae-Anomala mongolica.png
ID=17 
LM=16
371.00000 1722.00000
2682.00000 1718.00000
2193.00000 1520.00000
4213.00000 1414.00000
4451.00000 1206.00000
561.00000 1603.00000
614.00000 1511.00000
2462.00000 1131.00000
1752.00000 1383.00000
3476.00000 470.00000
530.00000 1458.00000
2299.00000 245.00000
525.00000 1396.00000
1580.00000 289.00000
428.00000 1378.00000
684.00000 324.00000
IMAGE=Rutelinae sp.-Anomala sp..JPG
ID=18 
LM=16
151.00000 453.00000
775.00000 468.00000
663.00000 391.00000
1239.00000 437.00000
1335.00000 379.00000
212.00000 424.00000
233.00000 399.00000
715.00000 286.00000
537.00000 360.00000
1018.00000 84.00000
197.00000 397.00000
668.00000 59.00000
188.00000 388.00000
480.00000 95.00000
176.00000 372.00000
193.00000 161.00000
IMAGE=Rutelinae-Popillia flavosellata.png
ID=19 
LM=16
178.00000 456.00000
766.00000 439.00000
653.00000 374.00000
1148.00000 394.00000
1271.00000 328.00000
216.00000 417.00000
234.00000 399.00000
721.00000 270.00000
528.00000 350.00000
972.00000 85.00000
211.00000 392.00000
666.00000 31.00000
195.00000 380.00000
415.00000 61.00000
176.00000 375.00000
158.00000 142.00000
IMAGE=Rutelinae-Mimela kuatuna.png
ID=20 
LM=16
105.00000 457.00000
697.00000 450.00000
573.00000 382.00000
1137.00000 415.00000
1231.00000 359.00000
156.00000 425.00000
171.00000 400.00000
636.00000 283.00000
442.00000 364.00000
911.00000 82.00000
147.00000 394.00000
584.00000 79.00000
134.00000 383.00000
387.00000 115.00000
124.00000 377.00000
141.00000 210.00000
IMAGE=Rutelinae-Popillia cyanea.png
ID=21 
LM=16
180.00000 467.00000
766.00000 469.00000
632.00000 388.00000
1190.00000 410.00000
1307.00000 346.00000
239.00000 418.00000
252.00000 397.00000
714.00000 289.00000
439.00000 370.00000
996.00000 113.00000
232.00000 389.00000
676.00000 31.00000
209.00000 374.00000
416.00000 105.00000
192.00000 368.00000
179.00000 225.00000
IMAGE=Rutelinae-Dicaulocephalus fruhstorferi.png
ID=23 
LM=16
103.00000 322.00000
450.00000 335.00000
380.00000 294.00000
670.00000 301.00000
734.00000 270.00000
133.00000 303.00000
138.00000 295.00000
415.00000 230.00000
316.00000 280.00000
560.00000 128.00000
130.00000 290.00000
390.00000 94.00000
118.00000 283.00000
240.00000 111.00000
111.00000 272.00000
106.00000 136.00000
IMAGE=Rutelinae sp..png
ID=24 
LM=16
143.00000 570.00000
798.00000 490.00000
664.00000 433.00000
1209.00000 342.00000
1248.00000 304.00000
212.00000 506.00000
241.00000 478.00000
709.00000 315.00000
465.00000 428.00000
982.00000 92.00000
224.00000 456.00000
683.00000 63.00000
177.00000 439.00000
441.00000 97.00000
143.00000 427.00000
160.00000 195.00000
IMAGE=Rutelinae-Moronius miguelangeli.png
ID=25 
LM=16
145.00000 435.00000
703.00000 433.00000
616.00000 371.00000
991.00000 432.00000
1184.00000 371.00000
213.00000 397.00000
209.00000 384.00000
673.00000 276.00000
438.00000 351.00000
933.00000 95.00000
195.00000 378.00000
582.00000 48.00000
179.00000 371.00000
352.00000 68.00000
153.00000 360.00000
114.00000 178.00000
IMAGE=Rutelinae-Adoretus (Lepadoretus) tenuimaculatus.png
ID=26 
LM=16
134.00000 407.00000
704.00000 415.00000
591.00000 364.00000
1086.00000 351.00000
1149.00000 307.00000
161.00000 378.00000
182.00000 361.00000
650.00000 272.00000
477.00000 331.00000
894.00000 107.00000
177.00000 341.00000
612.00000 44.00000
162.00000 328.00000
424.00000 67.00000
138.00000 309.00000
208.00000 43.00000
IMAGE=Rutelinae-Anomala corpulenta.png
ID=27 
LM=16
137.00000 454.00000
765.00000 454.00000
650.00000 374.00000
1270.00000 379.00000
1325.00000 346.00000
178.00000 425.00000
222.00000 388.00000
696.00000 256.00000
509.00000 355.00000
978.00000 67.00000
167.00000 383.00000
633.00000 45.00000
150.00000 377.00000
361.00000 113.00000
136.00000 374.00000
155.00000 262.00000
IMAGE=Rutelinae-Phyllopertha horticola.png
ID=28 
LM=16
153.00000 429.00000
741.00000 447.00000
618.00000 381.00000
1143.00000 381.00000
1209.00000 346.00000
216.00000 396.00000
219.00000 379.00000
688.00000 282.00000
372.00000 358.00000
937.00000 116.00000
176.00000 374.00000
652.00000 36.00000
156.00000 363.00000
385.00000 68.00000
147.00000 338.00000
130.00000 122.00000
IMAGE=Rutelinae-Mimela splendens.png
ID=29 
LM=16
131.00000 601.00000
704.00000 622.00000
596.00000 553.00000
1077.00000 505.00000
1115.00000 461.00000
204.00000 564.00000
170.00000 563.00000
647.00000 430.00000
517.00000 502.00000
888.00000 212.00000
176.00000 523.00000
618.00000 143.00000
155.00000 511.00000
401.00000 170.00000
106.00000 508.00000
181.00000 262.00000
IMAGE=Rutelinae-Microogenius arrowi.png
ID=30 
LM=16
133.00000 443.00000
760.00000 474.00000
633.00000 397.00000
1212.00000 393.00000
1287.00000 355.00000
191.00000 416.00000
212.00000 396.00000
697.00000 293.00000
519.00000 371.00000
968.00000 95.00000
185.00000 389.00000
661.00000 25.00000
153.00000 377.00000
381.00000 68.00000
139.00000 358.00000
135.00000 111.00000
IMAGE=Rutelinae-Mimela dentifera.png
ID=31 
LM=16
157.00000 461.00000
750.00000 463.00000
631.00000 384.00000
1212.00000 456.00000
1326.00000 403.00000
222.00000 419.00000
199.00000 415.00000
685.00000 283.00000
503.00000 368.00000
997.00000 77.00000
193.00000 396.00000
629.00000 58.00000
175.00000 390.00000
444.00000 99.00000
146.00000 377.00000
158.00000 177.00000
IMAGE=Rutelinae-Popillia mutans.png
ID=32 
LM=16
177.00000 447.00000
686.00000 443.00000
569.00000 371.00000
1125.00000 408.00000
1181.00000 372.00000
200.00000 430.00000
213.00000 408.00000
615.00000 277.00000
453.00000 357.00000
890.00000 64.00000
180.00000 412.00000
553.00000 50.00000
170.00000 407.00000
357.00000 93.00000
155.00000 403.00000
138.00000 211.00000
IMAGE=Rutelinae-Popillia anomaloides.png
ID=33 
LM=16
159.00000 488.00000
759.00000 459.00000
646.00000 380.00000
1154.00000 460.00000
1264.00000 416.00000
193.00000 465.00000
203.00000 442.00000
678.00000 291.00000
514.00000 370.00000
1004.00000 92.00000
192.00000 427.00000
637.00000 48.00000
168.00000 417.00000
394.00000 82.00000
137.00000 403.00000
104.00000 207.00000
IMAGE=Rutelinae-Popillia quadriguttata.png
ID=34 
LM=16
98.00000 444.00000
536.00000 430.00000
498.00000 388.00000
897.00000 360.00000
980.00000 273.00000
108.00000 422.00000
106.00000 406.00000
446.00000 303.00000
254.00000 372.00000
673.00000 129.00000
91.00000 394.00000
438.00000 121.00000
77.00000 385.00000
297.00000 159.00000
68.00000 372.00000
98.00000 306.00000
IMAGE=Scarabaeinae-Megathoposoma candezei.png
ID=0
LM=16
649.00000 1555.00000
2129.00000 1597.00000
2025.00000 1418.00000
3439.00000 1680.00000
4240.00000 1343.00000
693.00000 1490.00000
726.00000 1429.00000
1824.00000 1127.00000
1479.00000 1317.00000
2459.00000 495.00000
736.00000 1357.00000
1666.00000 585.00000
704.00000 1335.00000
1246.00000 661.00000
672.00000 1321.00000
794.00000 976.00000
IMAGE=Scarabaeinae-Sisyphus (Sisyphus) schaefferi.jpg
ID=1
LM=16
366.00000 1605.00000
2309.00000 1752.00000
2065.00000 1501.00000
3558.00000 1928.00000
4412.00000 1573.00000
503.00000 1508.00000
672.00000 1340.00000
1864.00000 1081.00000
1361.00000 1347.00000
2603.00000 216.00000
575.00000 1322.00000
1860.00000 324.00000
571.00000 1264.00000
1300.00000 446.00000
543.00000 1232.00000
729.00000 798.00000
IMAGE=Scarabaeinae-Onthophagus (Colobonthophagus) armatus.jpg
ID=2
LM=16
575.00000 1769.00000
2416.00000 1831.00000
2237.00000 1665.00000
4078.00000 1694.00000
4663.00000 1292.00000
625.00000 1655.00000
636.00000 1601.00000
2054.00000 1242.00000
1512.00000 1500.00000
3091.00000 603.00000
589.00000 1583.00000
1950.00000 420.00000
532.00000 1572.00000
1142.00000 714.00000
438.00000 1533.00000
400.00000 686.00000
IMAGE=Scarabaeinae-Gymnopleurus aciculatus.jpg
ID=3
LM=16
90.00000 433.00000
443.00000 434.00000
390.00000 390.00000
663.00000 453.00000
875.00000 366.00000
111.00000 403.00000
109.00000 388.00000
361.00000 292.00000
222.00000 362.00000
527.00000 132.00000
89.00000 376.00000
290.00000 129.00000
73.00000 362.00000
185.00000 168.00000
49.00000 361.00000
58.00000 264.00000
IMAGE=Scarabaeinae-Canthidium bokermanni.png
ID=4
LM=16
520.00000 1487.00000
2284.00000 1587.00000
2039.00000 1404.00000
3454.00000 1634.00000
4394.00000 1214.00000
568.00000 1386.00000
618.00000 1325.00000
1925.00000 1006.00000
1465.00000 1189.00000
2682.00000 370.00000
568.00000 1286.00000
1806.00000 248.00000
539.00000 1246.00000
1099.00000 496.00000
464.00000 1178.00000
456.00000 636.00000
IMAGE=Scarabaeinae-Onthophagus (Proagoderus) amplexus.jpg
ID=5
LM=16
793.00000 1327.00000
2434.00000 1542.00000
2248.00000 1341.00000
3504.00000 1624.00000
4240.00000 1283.00000
923.00000 1240.00000
970.00000 1165.00000
2183.00000 806.00000
1978.00000 989.00000
2840.00000 314.00000
923.00000 1118.00000
2083.00000 278.00000
840.00000 1097.00000
1483.00000 379.00000
808.00000 1039.00000
805.00000 662.00000
IMAGE=Scarabaeinae-Onthophagus (Serrophorus) seniculus.jpg
ID=6
LM=16
930.00000 1593.00000
2474.00000 1675.00000
2294.00000 1481.00000
3543.00000 1740.00000
4333.00000 1381.00000
1016.00000 1510.00000
1034.00000 1453.00000
2100.00000 1036.00000
2021.00000 1133.00000
2729.00000 426.00000
1016.00000 1363.00000
2004.00000 412.00000
988.00000 1331.00000
1512.00000 573.00000
905.00000 1320.00000
945.00000 922.00000
IMAGE=Scarabaeinae-Onthophagus (Serrophorus) rectecornutus.jpg
ID=7
LM=16
97.00000 396.00000
510.00000 423.00000
485.00000 383.00000
808.00000 424.00000
921.00000 338.00000
107.00000 378.00000
117.00000 363.00000
425.00000 320.00000
303.00000 357.00000
576.00000 161.00000
107.00000 353.00000
375.00000 150.00000
110.00000 339.00000
229.00000 181.00000
100.00000 336.00000
106.00000 316.00000
IMAGE=Scarabaeinae-Eurysternus hamaticollis.png
ID=8
LM=16
2614.00000 1772.00000
4153.00000 1971.00000
3933.00000 1694.00000
5481.00000 1926.00000
6444.00000 1417.00000
2552.00000 1670.00000
2609.00000 1577.00000
3844.00000 1301.00000
3347.00000 1481.00000
4880.00000 574.00000
2528.00000 1509.00000
3588.00000 273.00000
2504.00000 1465.00000
3102.00000 201.00000
2456.00000 1433.00000
2239.00000 739.00000
IMAGE=Scarabaeinae-Heliocopris dominus.jpg
ID=9
LM=16
492.00000 1521.00000
2323.00000 1618.00000
2161.00000 1431.00000
3597.00000 1629.00000
4552.00000 1140.00000
586.00000 1410.00000
615.00000 1344.00000
1925.00000 993.00000
1257.00000 1263.00000
2897.00000 135.00000
553.00000 1295.00000
1731.00000 157.00000
478.00000 1245.00000
1174.00000 369.00000
424.00000 1205.00000
697.00000 613.00000
IMAGE=Scarabaeinae-Paracopris punctulatus.jpg
ID=10
LM=16
283.00000 888.00000
1397.00000 850.00000
1298.00000 769.00000
2101.00000 788.00000
2429.00000 615.00000
353.00000 835.00000
362.00000 794.00000
1175.00000 598.00000
947.00000 705.00000
1629.00000 232.00000
379.00000 751.00000
1135.00000 149.00000
336.00000 739.00000
600.00000 217.00000
293.00000 728.00000
132.00000 447.00000
IMAGE=Scarabaeinae-Chironitis pamphlius11.jpg
ID=11
LM=16
60.00000 269.00000
348.00000 281.00000
315.00000 245.00000
545.00000 292.00000
693.00000 241.00000
79.00000 252.00000
82.00000 240.00000
282.00000 181.00000
205.00000 217.00000
409.00000 76.00000
82.00000 228.00000
264.00000 82.00000
78.00000 219.00000
151.00000 123.00000
56.00000 228.00000
55.00000 184.00000
IMAGE=Scarabaeinae sp.(11).png
ID=12
LM=16
123.00000 484.00000
490.00000 456.00000
438.00000 416.00000
751.00000 425.00000
899.00000 333.00000
133.00000 451.00000
138.00000 427.00000
388.00000 328.00000
264.00000 399.00000
568.00000 126.00000
125.00000 420.00000
300.00000 152.00000
102.00000 407.00000
212.00000 201.00000
81.00000 429.00000
79.00000 315.00000
IMAGE=Scarabaeinae-Homocopris torulosus.png
ID=13
LM=16
1243.00000 1307.00000
2865.00000 1393.00000
2711.00000 1224.00000
3949.00000 1311.00000
4387.00000 1013.00000
1321.00000 1210.00000
1354.00000 1149.00000
2621.00000 952.00000
2011.00000 1070.00000
3253.00000 499.00000
1372.00000 1070.00000
2449.00000 273.00000
1329.00000 1048.00000
1853.00000 309.00000
1192.00000 1027.00000
1013.00000 589.00000
IMAGE=Scarabaeinae-Onitis philemon.jpg
ID=14
LM=16
129.00000 404.00000
498.00000 402.00000
444.00000 357.00000
744.00000 399.00000
952.00000 321.00000
144.00000 382.00000
147.00000 363.00000
402.00000 264.00000
372.00000 300.00000
564.00000 121.00000
141.00000 349.00000
378.00000 131.00000
130.00000 340.00000
280.00000 165.00000
115.00000 338.00000
138.00000 283.00000
IMAGE=Scarabaeinae-Onthophagus sp..png
ID=15
LM=16
675.00000 1686.00000
2276.00000 1650.00000
2065.00000 1467.00000
3436.00000 1618.00000
3946.00000 1360.00000
715.00000 1575.00000
736.00000 1492.00000
1953.00000 1216.00000
1648.00000 1356.00000
2560.00000 660.00000
736.00000 1424.00000
1849.00000 649.00000
679.00000 1413.00000
1009.00000 771.00000
571.00000 1424.00000
564.00000 1062.00000
IMAGE=Scarabaeinae-Oniticellus rahadmistus.jpg
ID=16
LM=16
781.00000 2204.00000
2185.00000 2239.00000
2099.00000 2058.00000
3050.00000 2304.00000
4012.00000 1942.00000
846.00000 2083.00000
857.00000 2032.00000
2044.00000 1635.00000
1334.00000 1912.00000
3035.00000 865.00000
806.00000 1967.00000
1973.00000 790.00000
725.00000 1927.00000
1450.00000 961.00000
720.00000 1887.00000
1002.00000 1142.00000
IMAGE=Scarabaeinae-Copris lunaris.jpg
ID=17
LM=16
110.00000 394.00000
527.00000 408.00000
496.00000 363.00000
757.00000 398.00000
895.00000 328.00000
134.00000 372.00000
143.00000 358.00000
448.00000 269.00000
295.00000 337.00000
610.00000 128.00000
126.00000 346.00000
371.00000 109.00000
107.00000 342.00000
250.00000 142.00000
98.00000 330.00000
99.00000 211.00000
IMAGE=Scarabaeinae-Podotenus fulviventris.png
ID=18
LM=16
122.00000 292.00000
428.00000 296.00000
409.00000 269.00000
648.00000 298.00000
739.00000 243.00000
138.00000 277.00000
145.00000 262.00000
384.00000 211.00000
273.00000 241.00000
503.00000 112.00000
138.00000 251.00000
345.00000 72.00000
129.00000 247.00000
221.00000 93.00000
110.00000 247.00000
86.00000 149.00000
IMAGE=Scarabaeinae sp.(10).png
ID=19
LM=16
94.00000 304.00000
375.00000 295.00000
345.00000 267.00000
583.00000 291.00000
726.00000 218.00000
98.00000 292.00000
104.00000 277.00000
317.00000 216.00000
234.00000 253.00000
442.00000 94.00000
95.00000 274.00000
272.00000 83.00000
89.00000 263.00000
195.00000 116.00000
67.00000 272.00000
68.00000 164.00000
IMAGE=Scarabaeinae sp.(1).png
ID=20
LM=16
661.00000 1670.00000
2431.00000 1727.00000
2244.00000 1526.00000
3633.00000 1817.00000
4434.00000 1480.00000
790.00000 1577.00000
816.00000 1504.00000
1986.00000 1096.00000
1939.00000 1142.00000
2714.00000 435.00000
754.00000 1469.00000
1896.00000 439.00000
700.00000 1451.00000
1418.00000 622.00000
679.00000 1368.00000
741.00000 1031.00000
IMAGE=Scarabaeinae-Onthophagus (Gibbonthophagus) luridipennis.jpg
ID=21
LM=16
80.00000 436.00000
476.00000 438.00000
453.00000 411.00000
735.00000 441.00000
922.00000 354.00000
107.00000 415.00000
122.00000 400.00000
408.00000 301.00000
267.00000 369.00000
584.00000 135.00000
116.00000 387.00000
320.00000 155.00000
111.00000 376.00000
220.00000 208.00000
86.00000 379.00000
93.00000 297.00000
IMAGE=Scarabaeinae-Zonocopris gibbicollis.png
ID=22
LM=16
116.00000 431.00000
479.00000 423.00000
442.00000 389.00000
727.00000 422.00000
905.00000 347.00000
121.00000 411.00000
126.00000 397.00000
381.00000 295.00000
252.00000 366.00000
587.00000 109.00000
115.00000 385.00000
275.00000 114.00000
111.00000 375.00000
186.00000 164.00000
92.00000 379.00000
95.00000 279.00000
IMAGE=Scarabaeinae-Pedaria sp..png
ID=23
LM=16
101.00000 462.00000
476.00000 450.00000
416.00000 400.00000
757.00000 446.00000
921.00000 358.00000
117.00000 441.00000
128.00000 429.00000
396.00000 319.00000
287.00000 390.00000
557.00000 156.00000
133.00000 418.00000
313.00000 175.00000
125.00000 415.00000
185.00000 237.00000
50.00000 351.00000
79.00000 434.00000
IMAGE=Scarabaeinae-Delopleurus sp..png
ID=24
LM=16
116.00000 380.00000
424.00000 387.00000
402.00000 356.00000
654.00000 395.00000
833.00000 297.00000
130.00000 354.00000
135.00000 343.00000
364.00000 264.00000
244.00000 319.00000
526.00000 101.00000
121.00000 332.00000
274.00000 100.00000
100.00000 323.00000
165.00000 145.00000
71.00000 320.00000
67.00000 195.00000
IMAGE=Scarabaeinae-Coptodactyla nitida.png
ID=25
LM=16
697.00000 1736.00000
2291.00000 1862.00000
2136.00000 1700.00000
3587.00000 1733.00000
4441.00000 1194.00000
690.00000 1657.00000
719.00000 1613.00000
1907.00000 1402.00000
1411.00000 1568.00000
2754.00000 685.00000
668.00000 1582.00000
1889.00000 570.00000
633.00000 1517.00000
1243.00000 842.00000
478.00000 1510.00000
661.00000 853.00000
IMAGE=Scarabaeinae-Scarabaeus (Scarabaeus) typhon.jpg
ID=26
LM=16
56.00000 449.00000
425.00000 457.00000
381.00000 407.00000
724.00000 452.00000
940.00000 366.00000
74.00000 427.00000
77.00000 412.00000
343.00000 333.00000
180.00000 398.00000
563.00000 134.00000
75.00000 396.00000
304.00000 172.00000
61.00000 391.00000
180.00000 210.00000
44.00000 400.00000
50.00000 311.00000
IMAGE=Scarabaeinae-Canthon virens.png
ID=27
LM=16
675.00000 1418.00000
2370.00000 1474.00000
2147.00000 1277.00000
3522.00000 1597.00000
4488.00000 1180.00000
754.00000 1334.00000
748.00000 1255.00000
1953.00000 814.00000
1749.00000 986.00000
2707.00000 139.00000
693.00000 1187.00000
1795.00000 114.00000
636.00000 1155.00000
1307.00000 232.00000
589.00000 1141.00000
625.00000 617.00000
IMAGE=Scarabaeinae-Onthophagus (Palaeonthophagus) gibbulus.jpg
ID=28
LM=16
129.00000 287.00000
395.00000 291.00000
362.00000 259.00000
591.00000 304.00000
739.00000 242.00000
140.00000 266.00000
145.00000 255.00000
331.00000 191.00000
248.00000 235.00000
431.00000 84.00000
143.00000 246.00000
296.00000 86.00000
133.00000 242.00000
181.00000 127.00000
107.00000 253.00000
79.00000 197.00000
IMAGE=Scarabaeinae sp.(6).png
ID=29
LM=16
600.00000 1562.00000
2233.00000 1540.00000
2021.00000 1361.00000
3637.00000 1623.00000
4294.00000 1361.00000
636.00000 1447.00000
647.00000 1368.00000
1810.00000 948.00000
1400.00000 1210.00000
2603.00000 259.00000
629.00000 1325.00000
1731.00000 370.00000
575.00000 1296.00000
1038.00000 632.00000
517.00000 1303.00000
435.00000 1031.00000
IMAGE=Scarabaeinae-Sinodrepanus rex.jpg
ID=30
LM=16
657.00000 1467.00000
2341.00000 1550.00000
2075.00000 1306.00000
3443.00000 1672.00000
4387.00000 1263.00000
744.00000 1317.00000
765.00000 1234.00000
1982.00000 918.00000
1505.00000 1119.00000
2671.00000 243.00000
729.00000 1194.00000
1881.00000 247.00000
704.00000 1155.00000
1300.00000 405.00000
632.00000 1151.00000
632.00000 785.00000
IMAGE=Scarabaeinae-Euonthophagus amyntas.jpg
ID=31
LM=16
550.00000 1805.00000
2384.00000 1873.00000
2129.00000 1582.00000
3719.00000 1808.00000
4498.00000 1356.00000
622.00000 1624.00000
680.00000 1545.00000
1899.00000 1047.00000
1749.00000 1252.00000
2546.00000 294.00000
683.00000 1471.00000
1806.00000 326.00000
665.00000 1435.00000
1275.00000 531.00000
619.00000 1413.00000
654.00000 972.00000
IMAGE=Scarabaeinae-Onthophagus (Paraphanaeomorphus) trituber.jpg
ID=32
LM=16
740.00000 2103.00000
2558.00000 2076.00000
2343.00000 1899.00000
3710.00000 2103.00000
4496.00000 1725.00000
806.00000 1929.00000
829.00000 1863.00000
2177.00000 1382.00000
1476.00000 1702.00000
3098.00000 547.00000
814.00000 1806.00000
1857.00000 654.00000
790.00000 1772.00000
1318.00000 747.00000
679.00000 1775.00000
705.00000 1417.00000
IMAGE=Scarabaeinae-Cassolus humeralis.jpg
ID=33
LM=16
582.00000 1503.00000
2352.00000 1669.00000
2151.00000 1450.00000
3429.00000 1726.00000
4240.00000 1353.00000
741.00000 1388.00000
762.00000 1305.00000
1986.00000 997.00000
1842.00000 1162.00000
2782.00000 434.00000
762.00000 1230.00000
1982.00000 348.00000
744.00000 1187.00000
1336.00000 488.00000
654.00000 1162.00000
794.00000 764.00000
IMAGE=Scarabaeinae-Onthophagus (Sunenaga) anguliceps.jpg
ID=34
LM=16
708.00000 1700.00000
2420.00000 1725.00000
2208.00000 1488.00000
3561.00000 1686.00000
4366.00000 1277.00000
747.00000 1577.00000
783.00000 1521.00000
2065.00000 1007.00000
1878.00000 1219.00000
2696.00000 354.00000
768.00000 1475.00000
1885.00000 397.00000
741.00000 1412.00000
1404.00000 638.00000
679.00000 1373.00000
762.00000 903.00000
IMAGE=Scarabaeinae-Onthophagus (Onthophagus) bivertex.jpg
ID=35
LM=16
192.00000 478.00000
566.00000 452.00000
540.00000 422.00000
832.00000 424.00000
938.00000 346.00000
207.00000 452.00000
215.00000 433.00000
508.00000 358.00000
369.00000 402.00000
630.00000 225.00000
214.00000 420.00000
453.00000 210.00000
205.00000 411.00000
301.00000 246.00000
180.00000 419.00000
135.00000 313.00000
IMAGE=Scarabaeinae-Onitis sp..png
ID=36
LM=16
456.00000 1514.00000
2255.00000 1651.00000
2140.00000 1471.00000
3895.00000 1669.00000
4545.00000 1389.00000
460.00000 1439.00000
514.00000 1356.00000
1971.00000 1037.00000
1375.00000 1263.00000
2919.00000 355.00000
532.00000 1306.00000
1871.00000 215.00000
468.00000 1295.00000
1110.00000 419.00000
316.00000 1295.00000
277.00000 603.00000
IMAGE=Scarabaeinae-Garreta morosus.jpg
ID=37
LM=16
159.00000 406.00000
498.00000 435.00000
460.00000 390.00000
741.00000 436.00000
922.00000 358.00000
167.00000 389.00000
167.00000 371.00000
421.00000 294.00000
280.00000 350.00000
614.00000 139.00000
159.00000 358.00000
361.00000 113.00000
138.00000 350.00000
226.00000 132.00000
123.00000 345.00000
80.00000 212.00000
IMAGE=Scarabaeinae-Metacatharsius sp..png
ID=38
LM=16
708.00000 1830.00000
2264.00000 1811.00000
2071.00000 1585.00000
3398.00000 1822.00000
4176.00000 1433.00000
812.00000 1722.00000
842.00000 1622.00000
1871.00000 1207.00000
1790.00000 1341.00000
2423.00000 518.00000
797.00000 1596.00000
1701.00000 600.00000
749.00000 1581.00000
1293.00000 777.00000
704.00000 1563.00000
708.00000 1118.00000
IMAGE=Scarabaeinae-Onthophagus (Strandius) janonicus.jpg
ID=39
LM=16
442.00000 1684.00000
2248.00000 1781.00000
1971.00000 1551.00000
3508.00000 1842.00000
4441.00000 1346.00000
654.00000 1547.00000
612.00000 1483.00000
1792.00000 1106.00000
1304.00000 1350.00000
2603.00000 366.00000
568.00000 1433.00000
1612.00000 402.00000
460.00000 1436.00000
916.00000 521.00000
406.00000 1397.00000
327.00000 909.00000
IMAGE=Scarabaeinae-Digitonthophagus gazella.jpg
ID=40
LM=16
788.00000 1670.00000
2600.00000 1695.00000
2433.00000 1510.00000
4016.00000 1604.00000
4503.00000 1154.00000
879.00000 1579.00000
862.00000 1505.00000
2244.00000 1114.00000
1790.00000 1386.00000
2945.00000 519.00000
839.00000 1448.00000
2121.00000 424.00000
799.00000 1430.00000
1239.00000 795.00000
676.00000 1506.00000
571.00000 951.00000
IMAGE=Scarabaeinae-Oniticellus cinctus.jpg
ID=41
LM=16
648.00000 1891.00000
2334.00000 1923.00000
2177.00000 1759.00000
3516.00000 2077.00000
4320.00000 1814.00000
714.00000 1788.00000
714.00000 1722.00000
2031.00000 1133.00000
1299.00000 1565.00000
3003.00000 416.00000
641.00000 1708.00000
1774.00000 497.00000
564.00000 1642.00000
1120.00000 680.00000
498.00000 1678.00000
586.00000 1159.00000
IMAGE=Scarabaeinae-Cassolus nudus.jpg
ID=42
LM=16
729.00000 1960.00000
2345.00000 2013.00000
2223.00000 1852.00000
3597.00000 1985.00000
4222.00000 1672.00000
837.00000 1859.00000
866.00000 1776.00000
1986.00000 1403.00000
1429.00000 1690.00000
2905.00000 660.00000
779.00000 1733.00000
1691.00000 621.00000
704.00000 1694.00000
1049.00000 793.00000
586.00000 1633.00000
600.00000 1141.00000
IMAGE=Scarabaeinae-Microcopris apicepunctatus.jpg
ID=43
LM=16
998.00000 1506.00000
2686.00000 1653.00000
2538.00000 1528.00000
3755.00000 1409.00000
4139.00000 1097.00000
1045.00000 1384.00000
1070.00000 1334.00000
2463.00000 1327.00000
2179.00000 1402.00000
3080.00000 918.00000
1052.00000 1312.00000
2456.00000 652.00000
998.00000 1291.00000
1616.00000 584.00000
894.00000 1280.00000
880.00000 508.00000
IMAGE=Scarabaeinae-Chironitis arrowi.jpg
ID=44
LM=16
758.00000 1538.00000
2266.00000 1599.00000
2075.00000 1405.00000
3242.00000 1746.00000
4100.00000 1524.00000
841.00000 1429.00000
863.00000 1340.00000
1896.00000 1003.00000
1619.00000 1183.00000
2628.00000 371.00000
805.00000 1301.00000
1756.00000 353.00000
740.00000 1287.00000
1347.00000 497.00000
661.00000 1265.00000
557.00000 1028.00000
IMAGE=Scarabaeinae-Onthophagus (Altonthophagus) tibetanus.jpg
ID=45
LM=16
100.00000 301.00000
357.00000 319.00000
327.00000 289.00000
544.00000 332.00000
685.00000 286.00000
117.00000 284.00000
122.00000 271.00000
281.00000 223.00000
240.00000 250.00000
408.00000 101.00000
114.00000 263.00000
263.00000 105.00000
106.00000 260.00000
186.00000 135.00000
88.00000 267.00000
51.00000 198.00000
IMAGE=Scarabaeinae sp.(7).png
ID=46
LM=16
593.00000 1898.00000
2312.00000 1672.00000
2136.00000 1532.00000
3479.00000 1629.00000
4190.00000 1231.00000
729.00000 1762.00000
751.00000 1696.00000
1907.00000 1195.00000
1724.00000 1363.00000
2452.00000 441.00000
722.00000 1668.00000
1537.00000 545.00000
662.00000 1672.00000
948.00000 890.00000
543.00000 1729.00000
356.00000 1482.00000
IMAGE=Scarabaeinae-Euoniticellus fulvus.jpg
ID=47
LM=16
88.00000 386.00000
415.00000 381.00000
386.00000 339.00000
601.00000 391.00000
810.00000 350.00000
115.00000 365.00000
119.00000 350.00000
323.00000 256.00000
217.00000 318.00000
477.00000 107.00000
102.00000 345.00000
268.00000 115.00000
93.00000 342.00000
167.00000 150.00000
64.00000 357.00000
82.00000 255.00000
IMAGE=Scarabaeinae-Sinapisoma sp..png
ID=48
LM=16
309.00000 1566.00000
2244.00000 1706.00000
2036.00000 1469.00000
3436.00000 1731.00000
4297.00000 1304.00000
564.00000 1458.00000
578.00000 1393.00000
1806.00000 995.00000
1239.00000 1207.00000
2549.00000 281.00000
492.00000 1365.00000
1677.00000 370.00000
471.00000 1325.00000
1232.00000 532.00000
417.00000 1268.00000
388.00000 894.00000
IMAGE=Scarabaeinae-Onthophagus (Colobonthophagus) tragus.JPG
ID=49
LM=16
157.00000 460.00000
531.00000 449.00000
496.00000 405.00000
780.00000 449.00000
986.00000 369.00000
174.00000 431.00000
171.00000 422.00000
430.00000 303.00000
340.00000 370.00000
651.00000 129.00000
153.00000 414.00000
348.00000 134.00000
140.00000 404.00000
210.00000 188.00000
126.00000 406.00000
101.00000 310.00000
IMAGE=Scarabaeinae-Bdelyrus seminudus.png
ID=50
LM=16
485.00000 1586.00000
2208.00000 1654.00000
2014.00000 1460.00000
3364.00000 1647.00000
4247.00000 1245.00000
711.00000 1439.00000
697.00000 1367.00000
1828.00000 1062.00000
1300.00000 1288.00000
2459.00000 434.00000
686.00000 1327.00000
1702.00000 430.00000
625.00000 1313.00000
1042.00000 577.00000
557.00000 1338.00000
381.00000 1033.00000
IMAGE=Scarabaeinae-Liatongus gagatinus.jpg
ID=51
LM=16
349.00000 1797.00000
2291.00000 1776.00000
2093.00000 1571.00000
3522.00000 1812.00000
4480.00000 1381.00000
550.00000 1654.00000
539.00000 1578.00000
1824.00000 1079.00000
1734.00000 1266.00000
2599.00000 318.00000
456.00000 1539.00000
1605.00000 308.00000
428.00000 1474.00000
1099.00000 555.00000
352.00000 1435.00000
253.00000 1231.00000
IMAGE=Scarabaeinae-Onthophagus (Onthophagus) taurus.jpg
ID=52
LM=16
157.00000 314.00000
398.00000 326.00000
375.00000 294.00000
576.00000 320.00000
738.00000 230.00000
162.00000 300.00000
162.00000 289.00000
337.00000 224.00000
242.00000 268.00000
479.00000 92.00000
153.00000 277.00000
271.00000 66.00000
139.00000 272.00000
167.00000 100.00000
113.00000 285.00000
72.00000 187.00000
IMAGE=Scarabaeinae sp.(4).png
ID=53
LM=16
765.00000 1812.00000
2402.00000 1780.00000
2140.00000 1590.00000
3626.00000 1712.00000
4405.00000 1202.00000
830.00000 1669.00000
837.00000 1596.00000
1846.00000 1220.00000
1716.00000 1389.00000
2585.00000 441.00000
773.00000 1568.00000
1641.00000 513.00000
718.00000 1565.00000
1113.00000 764.00000
622.00000 1579.00000
683.00000 1353.00000
IMAGE=Scarabaeinae-Onthophagus (Micronthophagus) vigilans.jpg
ID=54
LM=16
134.00000 401.00000
443.00000 379.00000
401.00000 338.00000
672.00000 365.00000
859.00000 265.00000
144.00000 379.00000
150.00000 360.00000
355.00000 253.00000
261.00000 323.00000
505.00000 91.00000
129.00000 359.00000
255.00000 113.00000
115.00000 354.00000
163.00000 154.00000
93.00000 354.00000
73.00000 237.00000
IMAGE=Scarabaeinae-Xinidium dentilabris.png
ID=55
LM=16
92.00000 359.00000
438.00000 357.00000
411.00000 318.00000
734.00000 378.00000
909.00000 295.00000
98.00000 345.00000
102.00000 333.00000
370.00000 264.00000
294.00000 303.00000
523.00000 126.00000
103.00000 321.00000
341.00000 133.00000
98.00000 312.00000
231.00000 143.00000
86.00000 326.00000
104.00000 272.00000
IMAGE=Scarabaeinae-Neosisyphus sp..png
ID=56
LM=16
113.00000 424.00000
475.00000 415.00000
444.00000 375.00000
724.00000 420.00000
885.00000 359.00000
141.00000 403.00000
153.00000 383.00000
385.00000 293.00000
305.00000 347.00000
568.00000 128.00000
134.00000 376.00000
326.00000 159.00000
126.00000 369.00000
212.00000 217.00000
109.00000 368.00000
107.00000 350.00000
IMAGE=Scarabaeinae-Hammondantus psammophilus.png
ID=57
LM=16
575.00000 1549.00000
2380.00000 1653.00000
2136.00000 1445.00000
3999.00000 1653.00000
4545.00000 1240.00000
586.00000 1477.00000
561.00000 1422.00000
1903.00000 1107.00000
1246.00000 1348.00000
2560.00000 343.00000
533.00000 1394.00000
1544.00000 314.00000
528.00000 1359.00000
884.00000 526.00000
374.00000 1355.00000
169.00000 834.00000
IMAGE=Scarabaeinae-Paragymnopleurus sinuatus.jpg
ID=58
LM=16
779.00000 1306.00000
2337.00000 1471.00000
2197.00000 1284.00000
3741.00000 1385.00000
4516.00000 1058.00000
733.00000 1248.00000
779.00000 1162.00000
2007.00000 1022.00000
1472.00000 1158.00000
2901.00000 430.00000
790.00000 1133.00000
2057.00000 286.00000
772.00000 1105.00000
1268.00000 448.00000
622.00000 1105.00000
625.00000 340.00000
IMAGE=Scarabaeinae-Garreta mundus.jpg
ID=59
LM=16
132.00000 323.00000
408.00000 317.00000
378.00000 289.00000
609.00000 317.00000
759.00000 239.00000
137.00000 311.00000
143.00000 300.00000
351.00000 224.00000
266.00000 272.00000
463.00000 111.00000
133.00000 296.00000
288.00000 99.00000
120.00000 296.00000
202.00000 138.00000
109.00000 290.00000
74.00000 205.00000
IMAGE=Scarabaeinae sp..png
ID=60
LM=16
490.00000 1786.00000
2159.00000 1933.00000
1926.00000 1676.00000
3346.00000 2052.00000
4435.00000 1635.00000
506.00000 1697.00000
510.00000 1603.00000
1726.00000 1191.00000
1555.00000 1387.00000
2542.00000 379.00000
568.00000 1533.00000
1645.00000 509.00000
535.00000 1484.00000
1049.00000 677.00000
515.00000 1460.00000
539.00000 1146.00000
IMAGE=Scarabaeinae-Onthophagus (Altonthophagus) cupreiceps.jpg
ID=61
LM=16
625.00000 1527.00000
2197.00000 1613.00000
2018.00000 1423.00000
3468.00000 1678.00000
4312.00000 1247.00000
672.00000 1437.00000
672.00000 1369.00000
1767.00000 945.00000
1232.00000 1218.00000
2506.00000 317.00000
618.00000 1340.00000
1720.00000 414.00000
586.00000 1304.00000
779.00000 737.00000
517.00000 1294.00000
507.00000 863.00000
IMAGE=Scarabaeinae-Onthophagus (Parascatonomus) discedens.jpg
ID=62
LM=16
586.00000 1639.00000
2154.00000 1844.00000
1917.00000 1661.00000
3486.00000 1776.00000
4373.00000 1158.00000
629.00000 1550.00000
586.00000 1492.00000
1835.00000 1223.00000
1275.00000 1395.00000
2851.00000 501.00000
499.00000 1456.00000
1663.00000 225.00000
478.00000 1392.00000
1103.00000 204.00000
403.00000 1374.00000
277.00000 641.00000
IMAGE=Scarabaeinae-Heliocopris bucephalus.jpg
ID=63
LM=16
779.00000 1305.00000
2208.00000 1384.00000
2126.00000 1208.00000
3547.00000 1592.00000
4459.00000 1204.00000
797.00000 1222.00000
805.00000 1165.00000
1968.00000 842.00000
1537.00000 1089.00000
2614.00000 217.00000
779.00000 1129.00000
1806.00000 221.00000
736.00000 1111.00000
1239.00000 346.00000
683.00000 1140.00000
571.00000 946.00000
IMAGE=Scarabaeinae-Sisyphus (Neosisyphus) bowringi.jpg
ID=64
LM=16
489.00000 1686.00000
2129.00000 1830.00000
1953.00000 1607.00000
3571.00000 1636.00000
4462.00000 1026.00000
600.00000 1550.00000
629.00000 1456.00000
1860.00000 1148.00000
1167.00000 1424.00000
2826.00000 372.00000
528.00000 1456.00000
1397.00000 200.00000
489.00000 1421.00000
952.00000 326.00000
259.00000 1388.00000
374.00000 552.00000
IMAGE=Scarabaeinae-Catharsius granulatus.jpg
ID=65
LM=16
551.00000 1706.00000
2476.00000 1795.00000
2220.00000 1501.00000
3785.00000 1799.00000
4521.00000 1501.00000
640.00000 1598.00000
629.00000 1512.00000
2101.00000 1130.00000
1815.00000 1341.00000
2870.00000 438.00000
628.00000 1460.00000
1915.00000 386.00000
609.00000 1423.00000
1209.00000 516.00000
521.00000 1438.00000
465.00000 717.00000
IMAGE=Scarabaeinae-Euoniticellus pallipe.jpg
ID=66
LM=16
109.00000 298.00000
374.00000 311.00000
348.00000 282.00000
618.00000 307.00000
720.00000 251.00000
113.00000 282.00000
119.00000 272.00000
312.00000 213.00000
241.00000 257.00000
457.00000 105.00000
113.00000 266.00000
273.00000 76.00000
106.00000 261.00000
168.00000 125.00000
94.00000 276.00000
52.00000 147.00000
IMAGE=Scarabaeinae sp.(9).png
ID=67
LM=16
758.00000 1780.00000
2305.00000 1852.00000
2057.00000 1633.00000
3522.00000 1787.00000
4337.00000 1277.00000
819.00000 1654.00000
830.00000 1539.00000
1925.00000 1170.00000
1749.00000 1363.00000
2686.00000 452.00000
819.00000 1486.00000
1752.00000 466.00000
726.00000 1493.00000
1343.00000 545.00000
675.00000 1432.00000
632.00000 997.00000
IMAGE=Scarabaeinae-Onthophagus (Macronthophagus) diabolicus.jpg
ID=68
LM=16
148.00000 413.00000
462.00000 432.00000
411.00000 391.00000
708.00000 433.00000
901.00000 351.00000
144.00000 400.00000
154.00000 381.00000
349.00000 305.00000
227.00000 369.00000
555.00000 115.00000
126.00000 383.00000
267.00000 113.00000
119.00000 374.00000
162.00000 169.00000
112.00000 379.00000
65.00000 302.00000
IMAGE=Scarabaeinae-Scatimus strandi.png
ID=69
LM=16
122.00000 375.00000
475.00000 397.00000
434.00000 355.00000
783.00000 405.00000
913.00000 341.00000
140.00000 350.00000
148.00000 332.00000
414.00000 292.00000
249.00000 321.00000
607.00000 170.00000
132.00000 324.00000
387.00000 127.00000
119.00000 320.00000
243.00000 153.00000
100.00000 330.00000
91.00000 205.00000
IMAGE=Scarabaeinae-Oruscatus davus.png
ID=70
LM=16
184.00000 385.00000
559.00000 399.00000
518.00000 361.00000
883.00000 393.00000
993.00000 325.00000
179.00000 374.00000
182.00000 365.00000
475.00000 286.00000
384.00000 335.00000
651.00000 144.00000
183.00000 357.00000
453.00000 139.00000
173.00000 356.00000
295.00000 193.00000
144.00000 357.00000
131.00000 218.00000
IMAGE=Scarabaeinae-Gymnopleurus leei.png
ID=71
LM=16
700.00000 1463.00000
2341.00000 1539.00000
2136.00000 1370.00000
3468.00000 1489.00000
4222.00000 1058.00000
805.00000 1334.00000
851.00000 1270.00000
2011.00000 1040.00000
1867.00000 1173.00000
2833.00000 469.00000
815.00000 1223.00000
1989.00000 408.00000
787.00000 1191.00000
1530.00000 505.00000
733.00000 1173.00000
823.00000 785.00000
IMAGE=Scarabaeinae-Onthophagus (Matashia) kuluensis.jpg
ID=72
LM=16
95.00000 347.00000
434.00000 378.00000
390.00000 343.00000
644.00000 407.00000
837.00000 371.00000
94.00000 339.00000
99.00000 333.00000
369.00000 246.00000
222.00000 300.00000
496.00000 128.00000
90.00000 330.00000
322.00000 124.00000
83.00000 327.00000
196.00000 184.00000
72.00000 329.00000
67.00000 254.00000
IMAGE=Scarabaeinae-Sarophorus costatus.png
ID=73
LM=16
132.00000 418.00000
470.00000 405.00000
433.00000 374.00000
772.00000 402.00000
932.00000 326.00000
122.00000 409.00000
126.00000 395.00000
372.00000 285.00000
253.00000 363.00000
590.00000 112.00000
118.00000 385.00000
340.00000 134.00000
101.00000 377.00000
234.00000 173.00000
68.00000 383.00000
106.00000 335.00000
IMAGE=Scarabaeinae-Epirinus sp..png
ID=74
LM=16
109.00000 330.00000
372.00000 346.00000
353.00000 319.00000
560.00000 348.00000
707.00000 292.00000
109.00000 317.00000
117.00000 303.00000
309.00000 250.00000
199.00000 287.00000
476.00000 128.00000
106.00000 292.00000
262.00000 103.00000
95.00000 285.00000
168.00000 123.00000
84.00000 287.00000
62.00000 201.00000
IMAGE=Scarabaeinae sp.(5).png
ID=75
LM=16
456.00000 1598.00000
2273.00000 1623.00000
2043.00000 1390.00000
3486.00000 1583.00000
4193.00000 1232.00000
607.00000 1494.00000
643.00000 1375.00000
1777.00000 901.00000
1540.00000 1156.00000
2467.00000 230.00000
650.00000 1314.00000
1652.00000 223.00000
593.00000 1303.00000
1185.00000 456.00000
464.00000 1361.00000
521.00000 1110.00000
IMAGE=Scarabaeinae-Onthophagus (Paraphanaeomorphus) argyropygus.jpg
ID=76
LM=16
134.00000 384.00000
459.00000 378.00000
431.00000 341.00000
685.00000 398.00000
901.00000 325.00000
141.00000 363.00000
145.00000 350.00000
388.00000 260.00000
315.00000 308.00000
535.00000 115.00000
132.00000 345.00000
331.00000 128.00000
121.00000 341.00000
252.00000 157.00000
104.00000 339.00000
127.00000 292.00000
IMAGE=Scarabaeinae-Pycnopanelus krikkeni.png
ID=77
LM=16
131.00000 459.00000
480.00000 474.00000
447.00000 428.00000
760.00000 448.00000
955.00000 310.00000
144.00000 435.00000
145.00000 415.00000
398.00000 336.00000
269.00000 396.00000
584.00000 150.00000
125.00000 403.00000
312.00000 143.00000
105.00000 397.00000
189.00000 193.00000
81.00000 396.00000
54.00000 272.00000
IMAGE=Scarabaeinae-Ontherus sulcator.png
ID=78
LM=16
78.00000 417.00000
428.00000 412.00000
399.00000 378.00000
666.00000 412.00000
864.00000 333.00000
96.00000 389.00000
99.00000 375.00000
347.00000 284.00000
209.00000 344.00000
545.00000 108.00000
94.00000 362.00000
277.00000 118.00000
74.00000 359.00000
186.00000 160.00000
57.00000 357.00000
76.00000 231.00000
IMAGE=Scarabaeinae-Dichotomius sericeus.png
ID=79
LM=16
604.00000 1725.00000
2355.00000 1739.00000
2176.00000 1535.00000
3572.00000 1807.00000
4448.00000 1459.00000
765.00000 1599.00000
772.00000 1517.00000
2011.00000 1075.00000
1763.00000 1294.00000
2815.00000 429.00000
747.00000 1477.00000
1849.00000 350.00000
715.00000 1438.00000
1282.00000 540.00000
654.00000 1370.00000
589.00000 889.00000
IMAGE=Scarabaeinae-Euonthophagus gibbosus.jpg
ID=80
LM=16
689.00000 1873.00000
2431.00000 1892.00000
2204.00000 1658.00000
3638.00000 1941.00000
4456.00000 1578.00000
720.00000 1737.00000
735.00000 1616.00000
1961.00000 1211.00000
1802.00000 1385.00000
2662.00000 431.00000
739.00000 1563.00000
1810.00000 442.00000
720.00000 1529.00000
1333.00000 647.00000
636.00000 1517.00000
667.00000 1022.00000
IMAGE=Scarabaeinae-Onthophagus (Gibbonthophagus) atripennis.jpg
ID=81
LM=16
668.00000 1676.00000
2553.00000 1751.00000
2337.00000 1564.00000
3759.00000 1805.00000
4660.00000 1363.00000
733.00000 1539.00000
726.00000 1485.00000
2169.00000 1098.00000
1641.00000 1345.00000
2804.00000 380.00000
711.00000 1435.00000
1727.00000 168.00000
665.00000 1406.00000
1228.00000 308.00000
543.00000 1392.00000
456.00000 782.00000
IMAGE=Scarabaeinae-Scarabaeus (Scarabaeus) sacer.jpg
ID=82
LM=16
156.00000 388.00000
520.00000 405.00000
465.00000 363.00000
819.00000 397.00000
958.00000 330.00000
148.00000 377.00000
151.00000 368.00000
460.00000 272.00000
318.00000 331.00000
608.00000 134.00000
151.00000 358.00000
416.00000 142.00000
149.00000 350.00000
273.00000 172.00000
116.00000 359.00000
116.00000 270.00000
IMAGE=Scarabaeinae-Coptorhina auspicata.png
ID=83
LM=16
711.00000 1806.00000
2786.00000 1928.00000
2556.00000 1759.00000
3856.00000 1874.00000
4484.00000 1594.00000
769.00000 1691.00000
823.00000 1619.00000
2362.00000 1167.00000
1623.00000 1501.00000
3289.00000 482.00000
744.00000 1587.00000
1899.00000 342.00000
683.00000 1551.00000
1232.00000 521.00000
543.00000 1548.00000
607.00000 1160.00000
IMAGE=Scarabaeinae-Parachorius globosus.jpg
ID=84
LM=16
544.00000 1962.00000
2336.00000 2138.00000
2004.00000 1846.00000
3604.00000 2199.00000
4495.00000 1786.00000
589.00000 1877.00000
630.00000 1766.00000
1832.00000 1343.00000
1611.00000 1575.00000
2653.00000 583.00000
584.00000 1696.00000
1661.00000 593.00000
574.00000 1650.00000
1072.00000 739.00000
484.00000 1635.00000
453.00000 1328.00000
IMAGE=Scarabaeinae-Onthophagus (Strandius) lenzii.jpg
ID=85
LM=16
593.00000 1894.00000
2269.00000 1976.00000
2169.00000 1797.00000
3838.00000 1897.00000
4412.00000 1531.00000
711.00000 1718.00000
736.00000 1607.00000
1935.00000 1280.00000
1278.00000 1581.00000
2958.00000 490.00000
578.00000 1635.00000
1627.00000 339.00000
489.00000 1643.00000
1095.00000 537.00000
428.00000 1585.00000
367.00000 1090.00000
IMAGE=Scarabaeinae-Synapsis yunnanus.jpg
ID=86
LM=16
113.00000 266.00000
401.00000 280.00000
381.00000 252.00000
654.00000 288.00000
747.00000 235.00000
118.00000 248.00000
123.00000 240.00000
342.00000 195.00000
225.00000 231.00000
482.00000 84.00000
117.00000 237.00000
327.00000 71.00000
108.00000 238.00000
229.00000 95.00000
91.00000 240.00000
80.00000 137.00000
IMAGE=Scarabaeinae sp.(2).png
ID=87
LM=16
568.00000 1691.00000
2352.00000 1670.00000
2129.00000 1473.00000
3472.00000 1688.00000
4437.00000 1336.00000
639.00000 1566.00000
647.00000 1505.00000
1885.00000 999.00000
1619.00000 1225.00000
2664.00000 306.00000
607.00000 1437.00000
1734.00000 284.00000
546.00000 1419.00000
1257.00000 424.00000
471.00000 1368.00000
460.00000 956.00000
IMAGE=Scarabaeinae-Onthophagus (Palaeonthophagus) vacca.jpg
ID=88
LM=16
941.00000 1571.00000
2736.00000 1600.00000
2564.00000 1428.00000
4168.00000 1586.00000
4491.00000 1248.00000
927.00000 1460.00000
930.00000 1399.00000
2441.00000 943.00000
1745.00000 1230.00000
3030.00000 268.00000
916.00000 1345.00000
2100.00000 135.00000
837.00000 1324.00000
1501.00000 211.00000
690.00000 1277.00000
359.00000 365.00000
IMAGE=Scarabaeinae-Scarabaeus (Kheper) erichsoni.jpg
ID=89
LM=16
823.00000 1535.00000
2499.00000 1553.00000
2273.00000 1334.00000
3648.00000 1557.00000
4445.00000 1169.00000
970.00000 1374.00000
952.00000 1320.00000
2122.00000 882.00000
1896.00000 1108.00000
2883.00000 214.00000
984.00000 1227.00000
2079.00000 229.00000
923.00000 1209.00000
1321.00000 401.00000
851.00000 1205.00000
872.00000 606.00000
IMAGE=Scarabaeinae-Onthophagus (Macronthophagus) manipurensis.jpg
ID=90
LM=16
563.00000 2405.00000
2226.00000 2381.00000
1872.00000 2022.00000
3153.00000 2381.00000
3889.00000 2173.00000
580.00000 2300.00000
592.00000 2237.00000
1733.00000 1715.00000
1171.00000 2051.00000
2545.00000 950.00000
476.00000 2219.00000
1391.00000 1176.00000
435.00000 2202.00000
986.00000 1361.00000
360.00000 2196.00000
412.00000 1993.00000
IMAGE=Scarabaeinae-Panelus parvulus.jpg
ID=91
LM=16
113.00000 255.00000
384.00000 265.00000
361.00000 238.00000
642.00000 254.00000
736.00000 190.00000
118.00000 240.00000
116.00000 233.00000
324.00000 179.00000
218.00000 220.00000
469.00000 63.00000
115.00000 226.00000
309.00000 59.00000
104.00000 227.00000
199.00000 98.00000
95.00000 230.00000
53.00000 161.00000
IMAGE=Scarabaeinae sp.(3).png
ID=92
LM=16
164.00000 231.00000
426.00000 245.00000
410.00000 218.00000
639.00000 247.00000
761.00000 192.00000
171.00000 220.00000
171.00000 210.00000
377.00000 174.00000
304.00000 201.00000
507.00000 90.00000
170.00000 200.00000
372.00000 50.00000
157.00000 196.00000
261.00000 62.00000
142.00000 195.00000
101.00000 64.00000
IMAGE=Scarabaeinae sp.(12).png
ID=93
LM=16
586.00000 1754.00000
2179.00000 1797.00000
1960.00000 1603.00000
3307.00000 1876.00000
4251.00000 1517.00000
672.00000 1647.00000
665.00000 1578.00000
1792.00000 1144.00000
1695.00000 1302.00000
2420.00000 505.00000
611.00000 1546.00000
1591.00000 476.00000
568.00000 1521.00000
1106.00000 720.00000
532.00000 1553.00000
539.00000 1166.00000
IMAGE=Scarabaeinae-Onthophagus (Phanaeomorphus) sycophanta.jpg
ID=94
LM=16
198.00000 449.00000
545.00000 460.00000
504.00000 422.00000
867.00000 439.00000
990.00000 359.00000
200.00000 431.00000
200.00000 410.00000
468.00000 339.00000
326.00000 399.00000
649.00000 182.00000
180.00000 405.00000
417.00000 178.00000
167.00000 397.00000
288.00000 212.00000
144.00000 391.00000
145.00000 257.00000
IMAGE=Scarabaeinae-Copris sp..png
ID=95
LM=16
152.00000 425.00000
494.00000 398.00000
447.00000 363.00000
779.00000 384.00000
925.00000 290.00000
164.00000 400.00000
159.00000 378.00000
423.00000 294.00000
280.00000 349.00000
590.00000 135.00000
149.00000 370.00000
380.00000 139.00000
132.00000 366.00000
209.00000 185.00000
108.00000 369.00000
118.00000 246.00000
IMAGE=Scarabaeinae-Gromphas aeruginosa.png
ID=96
LM=16
546.00000 1749.00000
2248.00000 1792.00000
2036.00000 1580.00000
3396.00000 1842.00000
4251.00000 1422.00000
668.00000 1605.00000
636.00000 1541.00000
1720.00000 1121.00000
1332.00000 1394.00000
2395.00000 360.00000
607.00000 1512.00000
1497.00000 374.00000
546.00000 1512.00000
733.00000 963.00000
467.00000 1480.00000
377.00000 1157.00000
IMAGE=Scarabaeinae-Onthophagus (Parascatonomus) funebris.jpg
ID=97
LM=16
578.00000 1687.00000
2205.00000 1834.00000
2018.00000 1641.00000
3504.00000 1759.00000
4355.00000 1292.00000
590.00000 1576.00000
594.00000 1504.00000
1907.00000 1185.00000
1178.00000 1404.00000
3016.00000 495.00000
568.00000 1425.00000
1817.00000 341.00000
503.00000 1393.00000
1128.00000 406.00000
395.00000 1414.00000
352.00000 1199.00000
IMAGE=Scarabaeinae-Parachorius thomsoni.jpg
ID=98
LM=16
435.00000 1623.00000
2287.00000 1623.00000
2097.00000 1433.00000
3741.00000 1566.00000
4541.00000 1081.00000
514.00000 1498.00000
525.00000 1440.00000
1932.00000 1106.00000
1411.00000 1304.00000
2861.00000 428.00000
496.00000 1397.00000
1964.00000 396.00000
413.00000 1372.00000
1321.00000 439.00000
295.00000 1297.00000
216.00000 525.00000
IMAGE=Scarabaeinae-Scarabaeus (Kheper) devotus.jpg
ID=99
LM=16
675.00000 1706.00000
2327.00000 1756.00000
2190.00000 1512.00000
3755.00000 1774.00000
4477.00000 1232.00000
722.00000 1588.00000
736.00000 1530.00000
2014.00000 1257.00000
1749.00000 1433.00000
2739.00000 636.00000
690.00000 1505.00000
1975.00000 626.00000
668.00000 1469.00000
1487.00000 672.00000
607.00000 1473.00000
596.00000 1171.00000
IMAGE=Scarabaeinae-Sisyphus (Neosisyphus) spinipes.jpg
ID=100
LM=16
571.00000 1375.00000
2341.00000 1565.00000
2208.00000 1357.00000
3985.00000 1472.00000
4631.00000 1070.00000
629.00000 1278.00000
647.00000 1214.00000
1907.00000 998.00000
1164.00000 1188.00000
2869.00000 341.00000
550.00000 1210.00000
1856.00000 223.00000
528.00000 1185.00000
1189.00000 435.00000
399.00000 1167.00000
392.00000 506.00000
IMAGE=Scarabaeinae-Paragymnopleurus melanarius.jpg
ID=101
LM=16
142.00000 437.00000
633.00000 434.00000
532.00000 348.00000
782.00000 426.00000
1187.00000 299.00000
158.00000 396.00000
158.00000 376.00000
560.00000 226.00000
386.00000 306.00000
716.00000 65.00000
141.00000 362.00000
423.00000 79.00000
128.00000 344.00000
274.00000 142.00000
107.00000 327.00000
55.00000 281.00000
IMAGE=Trogidae-Omorginae-Polynoncus mirabilis.png
ID=0
LM=16
387.00000 378.00000
869.00000 386.00000
765.00000 315.00000
992.00000 377.00000
1260.00000 307.00000
412.00000 345.00000
407.00000 322.00000
788.00000 209.00000
652.00000 258.00000
972.00000 81.00000
392.00000 312.00000
664.00000 49.00000
376.00000 302.00000
512.00000 89.00000
370.00000 280.00000
336.00000 214.00000
IMAGE=Trogidae-Omorginae-Omorgus squalidus.png
ID=1
LM=16
93.00000 553.00000
881.00000 586.00000
798.00000 472.00000
1435.00000 478.00000
1471.00000 460.00000
168.00000 509.00000
179.00000 486.00000
773.00000 315.00000
527.00000 394.00000
936.00000 86.00000
154.00000 466.00000
549.00000 56.00000
134.00000 447.00000
432.00000 105.00000
106.00000 452.00000
171.00000 231.00000
IMAGE=Trogidae-Troginae-Trox terrestris.png
ID=0
LM=16
99.00000 243.00000
395.00000 257.00000
355.00000 220.00000
526.00000 264.00000
654.00000 217.00000
125.00000 228.00000
129.00000 222.00000
333.00000 150.00000
262.00000 180.00000
415.00000 64.00000
118.00000 215.00000
233.00000 60.00000
107.00000 213.00000
178.00000 73.00000
100.00000 209.00000
86.00000 148.00000
IMAGE=Trogidae-Troginae-Trox hispidus.jpg
ID=1
LM=16
1074.00000 2208.00000
3238.00000 2116.00000
2782.00000 1823.00000
3943.00000 2197.00000
5163.00000 1817.00000
1150.00000 2105.00000
1161.00000 1980.00000
2772.00000 1221.00000
2191.00000 1562.00000
3422.00000 483.00000
1069.00000 1980.00000
2034.00000 559.00000
1009.00000 1931.00000
1638.00000 733.00000
879.00000 1899.00000
928.00000 1313.00000
IMAGE=Trogidae-Troginae-Trox sp..jpg
ID=2
LM=16
156.00000 551.00000
856.00000 577.00000
774.00000 478.00000
1060.00000 574.00000
1462.00000 442.00000
206.00000 519.00000
214.00000 496.00000
747.00000 304.00000
554.00000 384.00000
915.00000 76.00000
168.00000 490.00000
545.00000 95.00000
149.00000 471.00000
392.00000 153.00000
126.00000 456.00000
134.00000 280.00000
IMAGE=Trogidae-Troginae-Trox aequalis.png
ID=3
LM=16
363.00000 468.00000
948.00000 459.00000
857.00000 377.00000
1111.00000 437.00000
1397.00000 295.00000
376.00000 430.00000
372.00000 411.00000
866.00000 239.00000
718.00000 311.00000
993.00000 79.00000
366.00000 389.00000
691.00000 60.00000
353.00000 366.00000
513.00000 129.00000
321.00000 359.00000
334.00000 229.00000
IMAGE=Trogidae-Troginae-Trox fasicularis.png
ID=4
