# Supplementary material for: Evolutionary radiation strategy revealed in the Scarabaeidae with evidence of continuous spatiotemporal morphology and phylogenesis
Source: Commun Biol. 2024 Jun 5;7:690. doi: 10.1038/s42003-024-06250-1 (PMC11153540; doi:10.1038/s42003-024-06250-1)
Supplement: Supplementary file 3 — Supplementary Data 2 [file 42003_2024_6250_MOESM3_ESM.zip › Supplementary Data 2/SLMs in elytron test.TPS]

LM=50
287.00000 491.00000
279.00000 501.00000
274.00000 511.00000
271.00000 523.00000
267.00000 535.00000
256.00000 539.00000
244.00000 542.00000
233.00000 545.00000
221.00000 548.00000
208.00000 550.00000
196.00000 552.00000
184.00000 552.00000
174.00000 548.00000
170.00000 536.00000
167.00000 525.00000
164.00000 513.00000
162.00000 501.00000
161.00000 489.00000
159.00000 476.00000
158.00000 464.00000
157.00000 452.00000
156.00000 440.00000
156.00000 427.00000
155.00000 415.00000
155.00000 403.00000
154.00000 391.00000
154.00000 378.00000
154.00000 366.00000
155.00000 354.00000
156.00000 342.00000
157.00000 329.00000
158.00000 317.00000
159.00000 305.00000
162.00000 293.00000
164.00000 281.00000
166.00000 269.00000
170.00000 258.00000
176.00000 246.00000
181.00000 235.00000
187.00000 225.00000
193.00000 214.00000
201.00000 204.00000
209.00000 195.00000
217.00000 187.00000
228.00000 180.00000
238.00000 174.00000
249.00000 168.00000
260.00000 163.00000
272.00000 160.00000
284.00000 157.00000
IMAGE=E:\蜉金龟背面观-田哲豪杜萍萍补充\Acanthaphodius bruchi.png
ID=0 
LM=50
298.00000 482.00000
290.00000 491.00000
283.00000 500.00000
274.00000 508.00000
264.00000 514.00000
254.00000 520.00000
243.00000 522.00000
231.00000 525.00000
220.00000 528.00000
208.00000 529.00000
196.00000 528.00000
186.00000 523.00000
179.00000 514.00000
174.00000 504.00000
171.00000 492.00000
170.00000 481.00000
170.00000 469.00000
171.00000 457.00000
172.00000 445.00000
171.00000 434.00000
170.00000 422.00000
169.00000 410.00000
169.00000 398.00000
168.00000 387.00000
167.00000 375.00000
167.00000 363.00000
166.00000 351.00000
166.00000 339.00000
166.00000 328.00000
166.00000 316.00000
165.00000 304.00000
166.00000 292.00000
169.00000 281.00000
171.00000 269.00000
174.00000 258.00000
178.00000 247.00000
184.00000 237.00000
189.00000 226.00000
196.00000 216.00000
203.00000 207.00000
210.00000 197.00000
217.00000 188.00000
225.00000 179.00000
233.00000 171.00000
242.00000 163.00000
251.00000 156.00000
261.00000 150.00000
272.00000 145.00000
283.00000 142.00000
295.00000 141.00000
IMAGE=E:\蜉金龟背面观-田哲豪杜萍萍补充\Acrossidius tasmaniae.png
ID=3 
LM=50
1386.00000 2013.00000
1375.00000 2032.00000
1367.00000 2053.00000
1363.00000 2075.00000
1353.00000 2093.00000
1332.00000 2100.00000
1311.00000 2108.00000
1291.00000 2118.00000
1272.00000 2130.00000
1253.00000 2143.00000
1231.00000 2144.00000
1210.00000 2140.00000
1192.00000 2127.00000
1183.00000 2106.00000
1174.00000 2086.00000
1166.00000 2065.00000
1162.00000 2043.00000
1158.00000 2021.00000
1155.00000 1999.00000
1152.00000 1976.00000
1149.00000 1954.00000
1146.00000 1932.00000
1143.00000 1910.00000
1140.00000 1887.00000
1137.00000 1865.00000
1134.00000 1843.00000
1132.00000 1821.00000
1133.00000 1798.00000
1133.00000 1776.00000
1134.00000 1753.00000
1135.00000 1731.00000
1135.00000 1708.00000
1136.00000 1686.00000
1140.00000 1664.00000
1145.00000 1642.00000
1151.00000 1621.00000
1157.00000 1599.00000
1162.00000 1577.00000
1168.00000 1556.00000
1182.00000 1537.00000
1195.00000 1519.00000
1208.00000 1501.00000
1221.00000 1483.00000
1236.00000 1466.00000
1253.00000 1452.00000
1271.00000 1438.00000
1291.00000 1429.00000
1312.00000 1419.00000
1334.00000 1416.00000
1356.00000 1413.00000
IMAGE=PO-Sca-Scar-Acrossidius sp..jpg
ID=0 
LM=50
184.00000 408.00000
177.00000 420.00000
170.00000 432.00000
160.00000 440.00000
147.00000 446.00000
134.00000 451.00000
121.00000 456.00000
108.00000 461.00000
95.00000 466.00000
82.00000 471.00000
69.00000 472.00000
58.00000 465.00000
53.00000 452.00000
48.00000 439.00000
45.00000 425.00000
42.00000 412.00000
39.00000 398.00000
38.00000 384.00000
37.00000 370.00000
36.00000 356.00000
35.00000 343.00000
35.00000 329.00000
33.00000 315.00000
32.00000 301.00000
31.00000 287.00000
30.00000 273.00000
31.00000 259.00000
32.00000 246.00000
33.00000 232.00000
34.00000 218.00000
34.00000 204.00000
37.00000 190.00000
40.00000 177.00000
44.00000 163.00000
48.00000 150.00000
52.00000 137.00000
58.00000 125.00000
65.00000 113.00000
73.00000 101.00000
80.00000 89.00000
87.00000 77.00000
97.00000 67.00000
107.00000 58.00000
117.00000 48.00000
128.00000 40.00000
140.00000 33.00000
153.00000 27.00000
166.00000 25.00000
180.00000 24.00000
194.00000 23.00000
IMAGE=E:\蜉金龟背面观-田哲豪杜萍萍补充\Agoliinus aquilonarius.png
ID=19 
LM=50
202.00000 381.00000
195.00000 393.00000
189.00000 406.00000
184.00000 419.00000
176.00000 427.00000
162.00000 431.00000
148.00000 434.00000
135.00000 437.00000
121.00000 440.00000
107.00000 443.00000
94.00000 446.00000
80.00000 450.00000
66.00000 453.00000
60.00000 442.00000
53.00000 429.00000
52.00000 415.00000
50.00000 401.00000
49.00000 387.00000
48.00000 373.00000
46.00000 359.00000
45.00000 345.00000
44.00000 331.00000
42.00000 317.00000
41.00000 304.00000
41.00000 290.00000
41.00000 275.00000
41.00000 261.00000
42.00000 248.00000
43.00000 234.00000
44.00000 220.00000
45.00000 206.00000
47.00000 192.00000
48.00000 178.00000
51.00000 164.00000
53.00000 150.00000
57.00000 137.00000
63.00000 124.00000
70.00000 112.00000
76.00000 99.00000
83.00000 87.00000
91.00000 76.00000
100.00000 65.00000
109.00000 54.00000
120.00000 46.00000
132.00000 39.00000
144.00000 31.00000
156.00000 25.00000
169.00000 20.00000
182.00000 15.00000
196.00000 11.00000
IMAGE=E:\蜉金龟背面观-田哲豪杜萍萍补充\Agoliinus ashworthi.png
ID=20 
LM=50
184.00000 376.00000
178.00000 389.00000
172.00000 402.00000
167.00000 415.00000
157.00000 423.00000
143.00000 427.00000
130.00000 431.00000
116.00000 435.00000
102.00000 440.00000
89.00000 444.00000
75.00000 448.00000
62.00000 452.00000
55.00000 443.00000
50.00000 430.00000
46.00000 416.00000
41.00000 403.00000
38.00000 389.00000
36.00000 375.00000
35.00000 361.00000
34.00000 347.00000
32.00000 333.00000
31.00000 318.00000
30.00000 304.00000
29.00000 290.00000
28.00000 276.00000
27.00000 262.00000
28.00000 248.00000
29.00000 233.00000
30.00000 219.00000
31.00000 205.00000
32.00000 191.00000
34.00000 177.00000
37.00000 163.00000
41.00000 150.00000
45.00000 136.00000
49.00000 123.00000
58.00000 111.00000
67.00000 100.00000
76.00000 89.00000
84.00000 78.00000
93.00000 67.00000
102.00000 56.00000
113.00000 47.00000
124.00000 38.00000
135.00000 29.00000
148.00000 22.00000
160.00000 16.00000
173.00000 10.00000
187.00000 8.00000
201.00000 9.00000
IMAGE=E:\蜉金龟背面观-田哲豪杜萍萍补充\Agoliinus bidentatus.png
ID=21 
LM=50
195.00000 434.00000
187.00000 445.00000
181.00000 458.00000
176.00000 471.00000
166.00000 478.00000
152.00000 481.00000
139.00000 484.00000
125.00000 487.00000
111.00000 490.00000
98.00000 494.00000
84.00000 497.00000
71.00000 500.00000
66.00000 487.00000
62.00000 474.00000
58.00000 461.00000
53.00000 448.00000
50.00000 434.00000
48.00000 420.00000
47.00000 407.00000
45.00000 393.00000
44.00000 379.00000
43.00000 365.00000
42.00000 351.00000
41.00000 337.00000
41.00000 323.00000
40.00000 309.00000
40.00000 295.00000
39.00000 281.00000
39.00000 268.00000
41.00000 254.00000
42.00000 240.00000
43.00000 226.00000
45.00000 212.00000
47.00000 198.00000
51.00000 185.00000
55.00000 172.00000
59.00000 159.00000
66.00000 146.00000
72.00000 134.00000
81.00000 123.00000
90.00000 113.00000
100.00000 103.00000
111.00000 94.00000
123.00000 87.00000
135.00000 80.00000
148.00000 74.00000
160.00000 69.00000
173.00000 64.00000
187.00000 63.00000
201.00000 63.00000
IMAGE=E:\蜉金龟背面观-田哲豪杜萍萍补充\Agoliinus canadensis.png
ID=22 
LM=50
188.00000 381.00000
179.00000 393.00000
172.00000 405.00000
169.00000 418.00000
162.00000 428.00000
148.00000 433.00000
135.00000 437.00000
121.00000 442.00000
108.00000 447.00000
94.00000 452.00000
81.00000 457.00000
67.00000 462.00000
56.00000 460.00000
49.00000 448.00000
42.00000 435.00000
36.00000 422.00000
34.00000 408.00000
32.00000 394.00000
31.00000 379.00000
30.00000 365.00000
29.00000 351.00000
28.00000 336.00000
27.00000 322.00000
27.00000 308.00000
26.00000 293.00000
24.00000 279.00000
23.00000 265.00000
22.00000 250.00000
21.00000 236.00000
20.00000 222.00000
22.00000 207.00000
23.00000 193.00000
25.00000 179.00000
28.00000 165.00000
32.00000 151.00000
36.00000 137.00000
41.00000 124.00000
46.00000 110.00000
53.00000 98.00000
60.00000 85.00000
68.00000 73.00000
77.00000 62.00000
87.00000 51.00000
97.00000 42.00000
108.00000 32.00000
121.00000 27.00000
135.00000 21.00000
149.00000 17.00000
163.00000 15.00000
177.00000 14.00000
IMAGE=E:\蜉金龟背面观-田哲豪杜萍萍补充\Agoliinus congregatus (2).png
ID=23 
LM=50
335.00000 415.00000
326.00000 425.00000
317.00000 436.00000
312.00000 448.00000
305.00000 459.00000
292.00000 465.00000
280.00000 470.00000
267.00000 474.00000
254.00000 476.00000
240.00000 479.00000
227.00000 481.00000
214.00000 478.00000
203.00000 471.00000
194.00000 461.00000
187.00000 450.00000
184.00000 437.00000
182.00000 423.00000
182.00000 410.00000
182.00000 396.00000
182.00000 383.00000
182.00000 369.00000
182.00000 356.00000
182.00000 342.00000
182.00000 329.00000
182.00000 315.00000
181.00000 301.00000
181.00000 288.00000
181.00000 274.00000
181.00000 261.00000
182.00000 247.00000
182.00000 234.00000
182.00000 220.00000
183.00000 207.00000
183.00000 193.00000
187.00000 180.00000
191.00000 167.00000
195.00000 155.00000
202.00000 143.00000
209.00000 131.00000
216.00000 120.00000
225.00000 110.00000
234.00000 100.00000
244.00000 90.00000
255.00000 83.00000
266.00000 75.00000
279.00000 70.00000
292.00000 66.00000
305.00000 64.00000
318.00000 63.00000
332.00000 62.00000
IMAGE=E:\蜉金龟背面观-田哲豪杜萍萍补充\Agoliinus congregatus.png
ID=24 
LM=50
202.00000 378.00000
196.00000 391.00000
191.00000 405.00000
185.00000 418.00000
177.00000 428.00000
163.00000 432.00000
149.00000 436.00000
135.00000 440.00000
121.00000 444.00000
107.00000 448.00000
94.00000 452.00000
80.00000 456.00000
67.00000 457.00000
62.00000 443.00000
58.00000 430.00000
53.00000 416.00000
48.00000 403.00000
45.00000 389.00000
43.00000 374.00000
41.00000 360.00000
39.00000 346.00000
37.00000 332.00000
36.00000 317.00000
35.00000 303.00000
33.00000 289.00000
32.00000 274.00000
31.00000 260.00000
30.00000 245.00000
31.00000 231.00000
32.00000 217.00000
33.00000 202.00000
34.00000 188.00000
37.00000 174.00000
40.00000 160.00000
42.00000 146.00000
46.00000 132.00000
51.00000 118.00000
56.00000 105.00000
61.00000 91.00000
68.00000 79.00000
77.00000 67.00000
86.00000 56.00000
95.00000 45.00000
104.00000 34.00000
117.00000 28.00000
130.00000 22.00000
143.00000 15.00000
156.00000 10.00000
171.00000 8.00000
185.00000 7.00000
IMAGE=E:\蜉金龟背面观-田哲豪杜萍萍补充\Agoliinus corruptor.png
ID=25 
LM=50
200.00000 417.00000
193.00000 430.00000
185.00000 442.00000
178.00000 455.00000
170.00000 467.00000
158.00000 473.00000
144.00000 476.00000
130.00000 479.00000
116.00000 482.00000
101.00000 484.00000
87.00000 487.00000
73.00000 490.00000
62.00000 487.00000
58.00000 473.00000
53.00000 459.00000
49.00000 445.00000
46.00000 431.00000
45.00000 416.00000
43.00000 402.00000
41.00000 388.00000
40.00000 373.00000
39.00000 359.00000
38.00000 344.00000
37.00000 330.00000
36.00000 315.00000
35.00000 301.00000
35.00000 286.00000
36.00000 271.00000
36.00000 257.00000
37.00000 242.00000
38.00000 228.00000
41.00000 214.00000
43.00000 199.00000
46.00000 185.00000
50.00000 171.00000
55.00000 158.00000
61.00000 144.00000
67.00000 131.00000
73.00000 118.00000
81.00000 106.00000
90.00000 95.00000
100.00000 84.00000
109.00000 73.00000
120.00000 63.00000
130.00000 53.00000
143.00000 46.00000
156.00000 41.00000
170.00000 37.00000
184.00000 34.00000
199.00000 34.00000
IMAGE=E:\蜉金龟背面观-田哲豪杜萍萍补充\Agoliinus cruentatus.png
ID=26 
LM=50
196.00000 369.00000
190.00000 382.00000
185.00000 394.00000
179.00000 407.00000
168.00000 414.00000
156.00000 420.00000
143.00000 426.00000
131.00000 432.00000
118.00000 438.00000
105.00000 442.00000
91.00000 441.00000
78.00000 440.00000
67.00000 432.00000
61.00000 420.00000
58.00000 406.00000
55.00000 393.00000
52.00000 379.00000
51.00000 365.00000
49.00000 352.00000
47.00000 338.00000
45.00000 324.00000
44.00000 310.00000
43.00000 297.00000
43.00000 283.00000
42.00000 269.00000
42.00000 255.00000
41.00000 241.00000
41.00000 227.00000
40.00000 214.00000
40.00000 200.00000
42.00000 186.00000
44.00000 172.00000
45.00000 159.00000
47.00000 145.00000
49.00000 131.00000
53.00000 118.00000
59.00000 106.00000
65.00000 93.00000
71.00000 80.00000
77.00000 68.00000
86.00000 58.00000
95.00000 47.00000
104.00000 37.00000
115.00000 28.00000
127.00000 22.00000
140.00000 17.00000
153.00000 11.00000
166.00000 8.00000
179.00000 5.00000
193.00000 2.00000
IMAGE=E:\蜉金龟背面观-田哲豪杜萍萍补充\Agoliinus incommunis.png
ID=27 
LM=50
200.00000 400.00000
191.00000 411.00000
183.00000 423.00000
174.00000 434.00000
164.00000 442.00000
150.00000 446.00000
136.00000 449.00000
122.00000 452.00000
108.00000 456.00000
94.00000 459.00000
80.00000 462.00000
67.00000 459.00000
53.00000 454.00000
49.00000 442.00000
46.00000 428.00000
43.00000 414.00000
40.00000 400.00000
37.00000 386.00000
35.00000 372.00000
34.00000 357.00000
33.00000 343.00000
31.00000 329.00000
30.00000 315.00000
28.00000 301.00000
26.00000 287.00000
25.00000 272.00000
24.00000 258.00000
23.00000 244.00000
22.00000 230.00000
23.00000 216.00000
23.00000 201.00000
24.00000 187.00000
26.00000 173.00000
29.00000 159.00000
32.00000 145.00000
35.00000 131.00000
39.00000 118.00000
44.00000 104.00000
50.00000 91.00000
56.00000 78.00000
65.00000 68.00000
75.00000 57.00000
85.00000 47.00000
96.00000 38.00000
108.00000 30.00000
120.00000 22.00000
133.00000 16.00000
146.00000 11.00000
160.00000 9.00000
174.00000 7.00000
IMAGE=E:\蜉金龟背面观-田哲豪杜萍萍补充\Agoliinus leopardus.png
ID=28 
LM=50
204.00000 364.00000
198.00000 376.00000
191.00000 389.00000
185.00000 401.00000
176.00000 410.00000
162.00000 414.00000
149.00000 417.00000
135.00000 420.00000
121.00000 424.00000
108.00000 427.00000
94.00000 430.00000
81.00000 433.00000
67.00000 437.00000
59.00000 430.00000
55.00000 416.00000
51.00000 403.00000
48.00000 389.00000
47.00000 375.00000
46.00000 361.00000
45.00000 347.00000
44.00000 333.00000
43.00000 319.00000
43.00000 305.00000
42.00000 291.00000
41.00000 277.00000
42.00000 263.00000
42.00000 249.00000
43.00000 235.00000
43.00000 221.00000
43.00000 208.00000
43.00000 194.00000
43.00000 180.00000
46.00000 166.00000
50.00000 153.00000
55.00000 139.00000
60.00000 126.00000
66.00000 114.00000
72.00000 101.00000
80.00000 89.00000
88.00000 78.00000
97.00000 67.00000
107.00000 58.00000
118.00000 49.00000
129.00000 40.00000
140.00000 33.00000
152.00000 25.00000
165.00000 21.00000
179.00000 17.00000
192.00000 14.00000
206.00000 10.00000
IMAGE=E:\蜉金龟背面观-田哲豪杜萍萍补充\Agoliinus manitobensis.png
ID=29 
LM=50
237.00000 441.00000
229.00000 452.00000
224.00000 465.00000
219.00000 477.00000
214.00000 490.00000
201.00000 494.00000
188.00000 498.00000
175.00000 502.00000
162.00000 506.00000
149.00000 511.00000
135.00000 513.00000
122.00000 514.00000
108.00000 516.00000
102.00000 507.00000
99.00000 494.00000
94.00000 481.00000
92.00000 468.00000
90.00000 454.00000
88.00000 441.00000
86.00000 427.00000
85.00000 414.00000
83.00000 400.00000
81.00000 387.00000
80.00000 373.00000
78.00000 359.00000
76.00000 346.00000
75.00000 332.00000
76.00000 319.00000
76.00000 305.00000
76.00000 291.00000
77.00000 278.00000
77.00000 264.00000
81.00000 251.00000
84.00000 237.00000
87.00000 224.00000
91.00000 211.00000
97.00000 199.00000
103.00000 186.00000
109.00000 174.00000
116.00000 162.00000
125.00000 152.00000
134.00000 142.00000
144.00000 133.00000
156.00000 126.00000
167.00000 119.00000
180.00000 113.00000
192.00000 107.00000
204.00000 101.00000
218.00000 98.00000
231.00000 95.00000
IMAGE=E:\蜉金龟背面观-田哲豪杜萍萍补充\Agoliinus nemoralis.png
ID=30 
LM=50
250.00000 443.00000
244.00000 455.00000
237.00000 467.00000
231.00000 479.00000
225.00000 491.00000
213.00000 496.00000
200.00000 500.00000
186.00000 503.00000
173.00000 507.00000
160.00000 511.00000
147.00000 513.00000
133.00000 514.00000
120.00000 515.00000
112.00000 507.00000
108.00000 494.00000
104.00000 481.00000
101.00000 468.00000
99.00000 455.00000
96.00000 441.00000
94.00000 428.00000
93.00000 414.00000
91.00000 401.00000
90.00000 387.00000
88.00000 374.00000
87.00000 360.00000
85.00000 347.00000
83.00000 333.00000
83.00000 319.00000
83.00000 306.00000
84.00000 292.00000
84.00000 279.00000
84.00000 265.00000
87.00000 252.00000
90.00000 238.00000
94.00000 226.00000
101.00000 214.00000
109.00000 203.00000
116.00000 191.00000
124.00000 180.00000
133.00000 170.00000
142.00000 159.00000
151.00000 149.00000
162.00000 142.00000
173.00000 134.00000
185.00000 127.00000
197.00000 121.00000
210.00000 116.00000
223.00000 113.00000
236.00000 112.00000
250.00000 110.00000
IMAGE=E:\蜉金龟背面观-田哲豪杜萍萍补充\Agoliinus piceus.png
ID=31 
LM=50
188.00000 405.00000
180.00000 417.00000
175.00000 430.00000
173.00000 444.00000
162.00000 450.00000
149.00000 454.00000
135.00000 458.00000
122.00000 462.00000
108.00000 466.00000
95.00000 470.00000
81.00000 475.00000
67.00000 479.00000
60.00000 468.00000
54.00000 455.00000
51.00000 441.00000
48.00000 428.00000
45.00000 414.00000
42.00000 400.00000
39.00000 386.00000
37.00000 372.00000
35.00000 358.00000
33.00000 344.00000
32.00000 330.00000
30.00000 316.00000
30.00000 302.00000
29.00000 287.00000
29.00000 273.00000
29.00000 259.00000
29.00000 245.00000
29.00000 231.00000
32.00000 217.00000
35.00000 203.00000
37.00000 189.00000
40.00000 175.00000
43.00000 161.00000
46.00000 147.00000
52.00000 135.00000
59.00000 122.00000
65.00000 110.00000
72.00000 97.00000
81.00000 86.00000
90.00000 75.00000
99.00000 64.00000
109.00000 55.00000
121.00000 46.00000
132.00000 38.00000
146.00000 34.00000
159.00000 31.00000
173.00000 27.00000
187.00000 24.00000
IMAGE=E:\蜉金龟背面观-田哲豪杜萍萍补充\Agoliinus poudreus.png
ID=32 
LM=50
312.00000 442.00000
302.00000 451.00000
295.00000 463.00000
290.00000 476.00000
284.00000 488.00000
271.00000 491.00000
257.00000 494.00000
244.00000 497.00000
230.00000 500.00000
217.00000 503.00000
203.00000 506.00000
190.00000 505.00000
178.00000 499.00000
169.00000 489.00000
164.00000 477.00000
160.00000 463.00000
157.00000 450.00000
154.00000 436.00000
151.00000 423.00000
149.00000 409.00000
147.00000 395.00000
145.00000 382.00000
144.00000 368.00000
143.00000 354.00000
142.00000 340.00000
142.00000 327.00000
142.00000 313.00000
141.00000 299.00000
141.00000 285.00000
142.00000 271.00000
143.00000 258.00000
144.00000 244.00000
147.00000 230.00000
150.00000 217.00000
155.00000 204.00000
162.00000 192.00000
169.00000 180.00000
177.00000 169.00000
186.00000 159.00000
195.00000 148.00000
205.00000 139.00000
216.00000 131.00000
227.00000 122.00000
239.00000 115.00000
251.00000 108.00000
264.00000 103.00000
277.00000 99.00000
290.00000 96.00000
304.00000 95.00000
318.00000 94.00000
IMAGE=E:\蜉金龟背面观-田哲豪杜萍萍补充\Agoliinus ragusai.png
ID=33 
LM=50
272.00000 451.00000
267.00000 464.00000
261.00000 476.00000
256.00000 489.00000
249.00000 500.00000
236.00000 504.00000
223.00000 509.00000
210.00000 513.00000
197.00000 516.00000
183.00000 518.00000
170.00000 521.00000
157.00000 523.00000
145.00000 517.00000
138.00000 505.00000
134.00000 492.00000
129.00000 479.00000
125.00000 466.00000
123.00000 453.00000
121.00000 439.00000
119.00000 426.00000
117.00000 412.00000
116.00000 399.00000
115.00000 385.00000
114.00000 371.00000
112.00000 358.00000
112.00000 344.00000
111.00000 330.00000
110.00000 317.00000
110.00000 303.00000
109.00000 290.00000
110.00000 276.00000
111.00000 262.00000
112.00000 249.00000
114.00000 235.00000
119.00000 222.00000
124.00000 210.00000
129.00000 197.00000
137.00000 186.00000
144.00000 174.00000
152.00000 163.00000
160.00000 152.00000
169.00000 142.00000
179.00000 133.00000
191.00000 125.00000
202.00000 118.00000
214.00000 111.00000
226.00000 105.00000
239.00000 100.00000
252.00000 96.00000
265.00000 93.00000
IMAGE=E:\蜉金龟背面观-田哲豪杜萍萍补充\Agoliinus satyrus.png
ID=34 
LM=50
207.00000 367.00000
200.00000 379.00000
194.00000 392.00000
187.00000 404.00000
179.00000 415.00000
165.00000 419.00000
152.00000 422.00000
138.00000 425.00000
124.00000 428.00000
110.00000 432.00000
96.00000 435.00000
83.00000 438.00000
69.00000 440.00000
63.00000 428.00000
57.00000 415.00000
55.00000 401.00000
53.00000 387.00000
51.00000 373.00000
49.00000 359.00000
48.00000 345.00000
47.00000 331.00000
46.00000 317.00000
45.00000 302.00000
43.00000 288.00000
42.00000 274.00000
41.00000 260.00000
40.00000 246.00000
39.00000 232.00000
38.00000 218.00000
39.00000 204.00000
41.00000 190.00000
43.00000 176.00000
46.00000 162.00000
49.00000 148.00000
53.00000 135.00000
56.00000 121.00000
61.00000 108.00000
67.00000 95.00000
73.00000 82.00000
82.00000 71.00000
90.00000 60.00000
99.00000 49.00000
110.00000 40.00000
121.00000 31.00000
133.00000 24.00000
146.00000 17.00000
158.00000 10.00000
171.00000 5.00000
185.00000 2.00000
199.00000 1.00000
IMAGE=E:\蜉金龟背面观-田哲豪杜萍萍补充\Agoliinus sigmoideus.png
ID=35 
LM=50
199.00000 377.00000
192.00000 389.00000
186.00000 401.00000
181.00000 414.00000
169.00000 419.00000
156.00000 424.00000
143.00000 428.00000
130.00000 432.00000
117.00000 436.00000
104.00000 441.00000
91.00000 445.00000
78.00000 449.00000
66.00000 452.00000
60.00000 439.00000
55.00000 427.00000
50.00000 414.00000
48.00000 400.00000
46.00000 387.00000
43.00000 373.00000
41.00000 360.00000
39.00000 346.00000
36.00000 333.00000
34.00000 319.00000
32.00000 306.00000
30.00000 292.00000
29.00000 278.00000
28.00000 265.00000
27.00000 251.00000
26.00000 237.00000
25.00000 224.00000
26.00000 210.00000
27.00000 196.00000
29.00000 183.00000
31.00000 169.00000
34.00000 156.00000
38.00000 143.00000
42.00000 130.00000
48.00000 118.00000
55.00000 106.00000
62.00000 94.00000
70.00000 83.00000
78.00000 72.00000
88.00000 62.00000
98.00000 53.00000
109.00000 44.00000
120.00000 36.00000
132.00000 30.00000
144.00000 24.00000
157.00000 21.00000
171.00000 19.00000
IMAGE=E:\蜉金龟背面观-田哲豪杜萍萍补充\Agoliinus wickhami.png
ID=36 
LM=50
292.00000 421.00000
284.00000 428.00000
278.00000 436.00000
275.00000 446.00000
271.00000 456.00000
266.00000 465.00000
257.00000 471.00000
248.00000 476.00000
238.00000 479.00000
228.00000 482.00000
217.00000 481.00000
207.00000 480.00000
196.00000 479.00000
187.00000 476.00000
182.00000 467.00000
179.00000 457.00000
175.00000 447.00000
172.00000 437.00000
171.00000 426.00000
170.00000 416.00000
169.00000 405.00000
168.00000 395.00000
167.00000 384.00000
166.00000 374.00000
165.00000 363.00000
164.00000 353.00000
164.00000 342.00000
164.00000 332.00000
164.00000 321.00000
164.00000 310.00000
164.00000 300.00000
166.00000 290.00000
169.00000 279.00000
171.00000 269.00000
174.00000 259.00000
177.00000 249.00000
182.00000 239.00000
186.00000 230.00000
191.00000 220.00000
196.00000 211.00000
203.00000 203.00000
209.00000 195.00000
216.00000 187.00000
223.00000 179.00000
232.00000 174.00000
241.00000 168.00000
250.00000 163.00000
260.00000 159.00000
270.00000 157.00000
281.00000 156.00000
IMAGE=PO-Sca-Scar-Aphodius ater.jpg
ID=1 
LM=50
156.00000 203.00000
152.00000 208.00000
148.00000 214.00000
145.00000 220.00000
142.00000 225.00000
139.00000 230.00000
132.00000 232.00000
126.00000 234.00000
120.00000 236.00000
113.00000 238.00000
107.00000 239.00000
100.00000 241.00000
94.00000 242.00000
88.00000 242.00000
83.00000 238.00000
81.00000 232.00000
79.00000 226.00000
78.00000 219.00000
77.00000 213.00000
77.00000 206.00000
76.00000 200.00000
76.00000 193.00000
76.00000 186.00000
75.00000 180.00000
75.00000 173.00000
75.00000 167.00000
75.00000 160.00000
76.00000 153.00000
76.00000 147.00000
77.00000 140.00000
78.00000 134.00000
79.00000 127.00000
80.00000 121.00000
83.00000 115.00000
85.00000 108.00000
87.00000 102.00000
89.00000 96.00000
92.00000 90.00000
96.00000 84.00000
99.00000 80.00000
104.00000 75.00000
108.00000 70.00000
113.00000 65.00000
118.00000 61.00000
123.00000 57.00000
129.00000 54.00000
135.00000 51.00000
141.00000 49.00000
148.00000 47.00000
154.00000 46.00000
IMAGE=PO-Sca-Scar-Aphodius atratus.jpg
ID=2 
LM=50
147.00000 280.00000
141.00000 286.00000
139.00000 293.00000
137.00000 301.00000
130.00000 303.00000
122.00000 304.00000
114.00000 306.00000
106.00000 308.00000
99.00000 309.00000
91.00000 310.00000
83.00000 311.00000
76.00000 311.00000
73.00000 304.00000
70.00000 296.00000
68.00000 289.00000
67.00000 281.00000
65.00000 273.00000
64.00000 265.00000
62.00000 258.00000
61.00000 250.00000
59.00000 242.00000
58.00000 234.00000
58.00000 227.00000
58.00000 219.00000
58.00000 211.00000
58.00000 203.00000
58.00000 195.00000
58.00000 187.00000
59.00000 179.00000
61.00000 172.00000
62.00000 164.00000
64.00000 156.00000
66.00000 148.00000
68.00000 141.00000
71.00000 134.00000
74.00000 126.00000
77.00000 119.00000
80.00000 112.00000
83.00000 104.00000
87.00000 98.00000
92.00000 91.00000
96.00000 85.00000
100.00000 78.00000
105.00000 72.00000
111.00000 67.00000
117.00000 62.00000
124.00000 58.00000
132.00000 56.00000
139.00000 54.00000
147.00000 52.00000
IMAGE=PO-Sca-Scar-Aphodius atsushii.jpg
ID=3 
LM=50
149.00000 226.00000
145.00000 230.00000
140.00000 235.00000
137.00000 240.00000
135.00000 246.00000
131.00000 250.00000
125.00000 251.00000
119.00000 252.00000
112.00000 253.00000
106.00000 253.00000
100.00000 253.00000
94.00000 254.00000
89.00000 251.00000
87.00000 245.00000
86.00000 239.00000
84.00000 233.00000
82.00000 227.00000
80.00000 221.00000
79.00000 215.00000
78.00000 209.00000
77.00000 203.00000
76.00000 197.00000
75.00000 191.00000
75.00000 184.00000
74.00000 178.00000
73.00000 172.00000
73.00000 166.00000
73.00000 159.00000
73.00000 153.00000
74.00000 147.00000
75.00000 141.00000
75.00000 135.00000
76.00000 128.00000
77.00000 122.00000
78.00000 116.00000
80.00000 110.00000
83.00000 104.00000
85.00000 99.00000
87.00000 93.00000
90.00000 87.00000
93.00000 82.00000
97.00000 77.00000
101.00000 72.00000
106.00000 68.00000
110.00000 63.00000
114.00000 59.00000
120.00000 56.00000
126.00000 54.00000
132.00000 53.00000
138.00000 53.00000
IMAGE=PO-Sca-Scar-Aphodius atsusii.jpg
ID=4 
LM=50
91.00000 85.00000
89.00000 87.00000
87.00000 89.00000
86.00000 92.00000
83.00000 94.00000
80.00000 95.00000
77.00000 96.00000
74.00000 97.00000
72.00000 98.00000
69.00000 99.00000
66.00000 100.00000
63.00000 101.00000
60.00000 101.00000
58.00000 98.00000
57.00000 95.00000
56.00000 93.00000
55.00000 90.00000
54.00000 87.00000
54.00000 84.00000
54.00000 81.00000
54.00000 77.00000
54.00000 74.00000
54.00000 71.00000
54.00000 68.00000
54.00000 65.00000
54.00000 62.00000
54.00000 59.00000
54.00000 56.00000
54.00000 53.00000
54.00000 50.00000
54.00000 47.00000
55.00000 44.00000
56.00000 41.00000
57.00000 38.00000
58.00000 35.00000
59.00000 32.00000
60.00000 29.00000
61.00000 27.00000
63.00000 24.00000
65.00000 21.00000
66.00000 19.00000
68.00000 16.00000
70.00000 14.00000
72.00000 12.00000
75.00000 10.00000
78.00000 8.00000
80.00000 7.00000
83.00000 6.00000
86.00000 5.00000
89.00000 5.00000
IMAGE=PO-Sca-Scar-Aphodius biguttatus.jpg
ID=5 
LM=50
160.00000 189.00000
156.00000 193.00000
154.00000 198.00000
153.00000 203.00000
151.00000 209.00000
146.00000 211.00000
141.00000 213.00000
136.00000 215.00000
131.00000 217.00000
126.00000 219.00000
120.00000 221.00000
115.00000 222.00000
109.00000 223.00000
105.00000 221.00000
101.00000 216.00000
100.00000 211.00000
100.00000 206.00000
99.00000 200.00000
98.00000 195.00000
98.00000 189.00000
97.00000 184.00000
96.00000 178.00000
96.00000 173.00000
96.00000 167.00000
96.00000 162.00000
96.00000 156.00000
96.00000 150.00000
96.00000 145.00000
96.00000 139.00000
97.00000 134.00000
98.00000 128.00000
99.00000 123.00000
100.00000 118.00000
102.00000 112.00000
103.00000 107.00000
104.00000 102.00000
106.00000 97.00000
109.00000 92.00000
112.00000 87.00000
115.00000 82.00000
119.00000 78.00000
122.00000 74.00000
126.00000 70.00000
130.00000 66.00000
134.00000 62.00000
138.00000 59.00000
144.00000 57.00000
149.00000 56.00000
155.00000 55.00000
160.00000 55.00000
IMAGE=PO-Sca-Scar-Aphodius botulus.jpg
ID=6 
LM=50
185.00000 173.00000
181.00000 181.00000
176.00000 189.00000
172.00000 197.00000
172.00000 206.00000
171.00000 216.00000
171.00000 225.00000
170.00000 234.00000
170.00000 243.00000
163.00000 246.00000
154.00000 248.00000
145.00000 251.00000
137.00000 254.00000
128.00000 257.00000
119.00000 260.00000
110.00000 262.00000
101.00000 261.00000
93.00000 259.00000
89.00000 251.00000
85.00000 243.00000
82.00000 234.00000
80.00000 225.00000
79.00000 216.00000
78.00000 207.00000
78.00000 198.00000
78.00000 189.00000
79.00000 180.00000
80.00000 171.00000
80.00000 161.00000
81.00000 152.00000
83.00000 143.00000
85.00000 134.00000
86.00000 125.00000
88.00000 116.00000
91.00000 108.00000
94.00000 99.00000
98.00000 91.00000
101.00000 82.00000
107.00000 75.00000
113.00000 68.00000
119.00000 61.00000
126.00000 55.00000
133.00000 50.00000
140.00000 44.00000
149.00000 40.00000
157.00000 36.00000
165.00000 32.00000
174.00000 29.00000
183.00000 28.00000
192.00000 27.00000
IMAGE=PO-Sca-Scar-Aphodius brachysomus.jpg
ID=7 
LM=50
207.00000 275.00000
202.00000 282.00000
196.00000 290.00000
192.00000 298.00000
191.00000 307.00000
184.00000 311.00000
175.00000 313.00000
166.00000 315.00000
157.00000 317.00000
148.00000 319.00000
139.00000 321.00000
130.00000 323.00000
121.00000 325.00000
114.00000 323.00000
110.00000 315.00000
106.00000 306.00000
104.00000 298.00000
103.00000 288.00000
102.00000 279.00000
101.00000 270.00000
101.00000 261.00000
100.00000 252.00000
99.00000 243.00000
98.00000 233.00000
98.00000 224.00000
98.00000 215.00000
98.00000 206.00000
99.00000 197.00000
99.00000 187.00000
99.00000 178.00000
99.00000 169.00000
100.00000 160.00000
101.00000 151.00000
104.00000 142.00000
108.00000 133.00000
111.00000 125.00000
114.00000 116.00000
118.00000 108.00000
124.00000 101.00000
130.00000 93.00000
136.00000 86.00000
142.00000 79.00000
149.00000 74.00000
156.00000 68.00000
164.00000 63.00000
172.00000 59.00000
181.00000 55.00000
190.00000 54.00000
199.00000 53.00000
208.00000 52.00000
IMAGE=PO-Sca-Scar-Aphodius breviusculus.jpg
ID=8 
LM=50
153.00000 215.00000
149.00000 221.00000
147.00000 227.00000
144.00000 233.00000
141.00000 238.00000
134.00000 239.00000
128.00000 241.00000
121.00000 243.00000
115.00000 244.00000
108.00000 245.00000
102.00000 246.00000
95.00000 248.00000
91.00000 245.00000
88.00000 238.00000
86.00000 232.00000
84.00000 226.00000
83.00000 219.00000
82.00000 213.00000
81.00000 206.00000
80.00000 199.00000
79.00000 193.00000
79.00000 186.00000
78.00000 179.00000
78.00000 173.00000
78.00000 166.00000
78.00000 159.00000
78.00000 153.00000
78.00000 146.00000
78.00000 139.00000
79.00000 133.00000
80.00000 126.00000
81.00000 120.00000
82.00000 113.00000
84.00000 106.00000
86.00000 100.00000
88.00000 94.00000
91.00000 88.00000
94.00000 82.00000
96.00000 76.00000
100.00000 70.00000
104.00000 65.00000
109.00000 60.00000
114.00000 56.00000
118.00000 51.00000
124.00000 47.00000
130.00000 44.00000
135.00000 40.00000
141.00000 37.00000
148.00000 35.00000
154.00000 33.00000
IMAGE=PO-Sca-Scar-Aphodius comatus.jpg
ID=9 
LM=50
90.00000 85.00000
89.00000 88.00000
88.00000 90.00000
87.00000 93.00000
84.00000 95.00000
82.00000 96.00000
79.00000 98.00000
76.00000 98.00000
74.00000 99.00000
71.00000 100.00000
68.00000 101.00000
65.00000 102.00000
63.00000 101.00000
62.00000 98.00000
61.00000 95.00000
60.00000 93.00000
59.00000 90.00000
58.00000 87.00000
57.00000 84.00000
57.00000 81.00000
57.00000 78.00000
57.00000 75.00000
57.00000 72.00000
57.00000 69.00000
57.00000 67.00000
57.00000 64.00000
57.00000 61.00000
57.00000 58.00000
57.00000 55.00000
57.00000 52.00000
57.00000 49.00000
57.00000 46.00000
57.00000 43.00000
58.00000 40.00000
59.00000 37.00000
60.00000 35.00000
61.00000 32.00000
62.00000 30.00000
64.00000 27.00000
66.00000 24.00000
68.00000 22.00000
70.00000 20.00000
72.00000 18.00000
74.00000 16.00000
76.00000 14.00000
78.00000 13.00000
81.00000 11.00000
83.00000 10.00000
86.00000 9.00000
89.00000 8.00000
IMAGE=PO-Sca-Scar-Aphodius contaminatus.jpg
ID=10 
LM=50
206.00000 287.00000
201.00000 293.00000
196.00000 300.00000
194.00000 308.00000
192.00000 316.00000
187.00000 320.00000
179.00000 322.00000
171.00000 324.00000
163.00000 326.00000
155.00000 328.00000
147.00000 330.00000
139.00000 332.00000
132.00000 334.00000
124.00000 337.00000
120.00000 331.00000
118.00000 323.00000
116.00000 315.00000
114.00000 307.00000
113.00000 299.00000
113.00000 291.00000
112.00000 283.00000
111.00000 275.00000
110.00000 267.00000
109.00000 259.00000
109.00000 251.00000
108.00000 243.00000
108.00000 235.00000
108.00000 226.00000
108.00000 218.00000
108.00000 210.00000
108.00000 202.00000
108.00000 194.00000
109.00000 186.00000
111.00000 178.00000
114.00000 170.00000
117.00000 163.00000
120.00000 155.00000
125.00000 148.00000
129.00000 142.00000
135.00000 136.00000
140.00000 129.00000
146.00000 124.00000
153.00000 119.00000
159.00000 114.00000
166.00000 110.00000
173.00000 107.00000
181.00000 103.00000
188.00000 101.00000
196.00000 98.00000
204.00000 96.00000
IMAGE=PO-Sca-Scar-Aphodius corvinus.jpg
ID=11 
LM=50
88.00000 86.00000
86.00000 89.00000
85.00000 91.00000
84.00000 94.00000
81.00000 95.00000
78.00000 96.00000
75.00000 97.00000
72.00000 98.00000
69.00000 99.00000
66.00000 100.00000
64.00000 101.00000
61.00000 101.00000
58.00000 101.00000
57.00000 98.00000
56.00000 95.00000
55.00000 92.00000
54.00000 89.00000
53.00000 86.00000
53.00000 83.00000
53.00000 80.00000
53.00000 77.00000
53.00000 74.00000
53.00000 71.00000
53.00000 68.00000
53.00000 65.00000
53.00000 62.00000
53.00000 59.00000
53.00000 56.00000
53.00000 52.00000
53.00000 49.00000
53.00000 46.00000
54.00000 43.00000
55.00000 41.00000
56.00000 38.00000
57.00000 35.00000
58.00000 32.00000
59.00000 29.00000
60.00000 26.00000
62.00000 24.00000
64.00000 21.00000
65.00000 19.00000
68.00000 16.00000
70.00000 14.00000
72.00000 12.00000
75.00000 11.00000
77.00000 9.00000
80.00000 8.00000
83.00000 7.00000
86.00000 7.00000
89.00000 7.00000
IMAGE=PO-Sca-Scar-Aphodius depressus.jpg
ID=12 
LM=50
91.00000 84.00000
88.00000 86.00000
86.00000 88.00000
85.00000 91.00000
84.00000 93.00000
81.00000 94.00000
78.00000 95.00000
75.00000 97.00000
72.00000 98.00000
70.00000 99.00000
67.00000 100.00000
64.00000 101.00000
61.00000 101.00000
60.00000 99.00000
58.00000 96.00000
57.00000 93.00000
56.00000 90.00000
56.00000 87.00000
56.00000 84.00000
56.00000 81.00000
56.00000 78.00000
56.00000 75.00000
56.00000 72.00000
56.00000 69.00000
56.00000 66.00000
56.00000 63.00000
56.00000 60.00000
56.00000 57.00000
56.00000 54.00000
56.00000 51.00000
56.00000 48.00000
56.00000 45.00000
56.00000 42.00000
57.00000 39.00000
58.00000 36.00000
59.00000 33.00000
60.00000 30.00000
62.00000 27.00000
63.00000 25.00000
65.00000 22.00000
67.00000 20.00000
69.00000 18.00000
71.00000 16.00000
73.00000 14.00000
76.00000 12.00000
79.00000 10.00000
81.00000 9.00000
84.00000 8.00000
87.00000 7.00000
90.00000 6.00000
IMAGE=PO-Sca-Scar-Aphodius distinctus.jpg
ID=13 
LM=50
185.00000 271.00000
181.00000 277.00000
178.00000 283.00000
174.00000 289.00000
170.00000 294.00000
163.00000 296.00000
157.00000 298.00000
150.00000 298.00000
143.00000 298.00000
136.00000 299.00000
129.00000 299.00000
123.00000 295.00000
119.00000 290.00000
116.00000 284.00000
114.00000 277.00000
113.00000 270.00000
112.00000 263.00000
111.00000 256.00000
110.00000 249.00000
109.00000 243.00000
109.00000 236.00000
108.00000 229.00000
108.00000 222.00000
107.00000 215.00000
107.00000 208.00000
107.00000 201.00000
106.00000 194.00000
106.00000 187.00000
107.00000 180.00000
108.00000 173.00000
109.00000 166.00000
110.00000 160.00000
111.00000 153.00000
112.00000 146.00000
114.00000 139.00000
115.00000 133.00000
118.00000 126.00000
121.00000 120.00000
125.00000 113.00000
128.00000 107.00000
132.00000 101.00000
136.00000 96.00000
141.00000 91.00000
146.00000 86.00000
150.00000 81.00000
156.00000 78.00000
163.00000 74.00000
169.00000 71.00000
175.00000 69.00000
182.00000 68.00000
IMAGE=PO-Sca-Scar-Aphodius eccoptus.jpg
ID=14 
LM=50
185.00000 303.00000
179.00000 312.00000
174.00000 320.00000
170.00000 330.00000
165.00000 338.00000
155.00000 341.00000
145.00000 343.00000
135.00000 345.00000
124.00000 347.00000
114.00000 350.00000
104.00000 352.00000
94.00000 354.00000
85.00000 348.00000
77.00000 342.00000
71.00000 333.00000
66.00000 325.00000
66.00000 314.00000
65.00000 304.00000
65.00000 293.00000
64.00000 283.00000
64.00000 273.00000
64.00000 262.00000
64.00000 252.00000
63.00000 241.00000
63.00000 231.00000
63.00000 221.00000
63.00000 210.00000
64.00000 200.00000
65.00000 189.00000
66.00000 179.00000
67.00000 169.00000
68.00000 158.00000
70.00000 148.00000
74.00000 139.00000
78.00000 129.00000
81.00000 119.00000
85.00000 110.00000
91.00000 101.00000
98.00000 93.00000
105.00000 85.00000
111.00000 77.00000
119.00000 71.00000
128.00000 64.00000
136.00000 58.00000
144.00000 52.00000
153.00000 47.00000
163.00000 42.00000
172.00000 39.00000
183.00000 37.00000
193.00000 36.00000
IMAGE=PO-Sca-Scar-Aphodius elegans.jpg
ID=15 
LM=50
90.00000 71.00000
88.00000 73.00000
85.00000 76.00000
84.00000 78.00000
83.00000 81.00000
82.00000 84.00000
79.00000 85.00000
76.00000 86.00000
73.00000 87.00000
70.00000 88.00000
67.00000 89.00000
64.00000 90.00000
62.00000 92.00000
59.00000 93.00000
56.00000 95.00000
54.00000 93.00000
52.00000 90.00000
51.00000 88.00000
50.00000 85.00000
50.00000 81.00000
50.00000 78.00000
50.00000 75.00000
50.00000 72.00000
50.00000 69.00000
50.00000 66.00000
50.00000 63.00000
50.00000 59.00000
50.00000 56.00000
50.00000 53.00000
50.00000 50.00000
51.00000 47.00000
52.00000 44.00000
53.00000 41.00000
54.00000 38.00000
55.00000 35.00000
56.00000 32.00000
57.00000 29.00000
58.00000 26.00000
59.00000 23.00000
61.00000 20.00000
62.00000 18.00000
64.00000 16.00000
66.00000 14.00000
69.00000 12.00000
72.00000 10.00000
75.00000 9.00000
78.00000 8.00000
81.00000 7.00000
84.00000 7.00000
87.00000 7.00000
IMAGE=PO-Sca-Scar-Aphodius erraticus.jpg
ID=16 
LM=50
97.00000 78.00000
95.00000 81.00000
94.00000 83.00000
92.00000 86.00000
90.00000 87.00000
87.00000 88.00000
84.00000 89.00000
81.00000 89.00000
78.00000 90.00000
75.00000 91.00000
72.00000 92.00000
69.00000 93.00000
67.00000 94.00000
64.00000 95.00000
63.00000 92.00000
62.00000 89.00000
61.00000 86.00000
60.00000 83.00000
60.00000 80.00000
60.00000 77.00000
60.00000 74.00000
60.00000 71.00000
60.00000 68.00000
60.00000 65.00000
60.00000 62.00000
60.00000 59.00000
60.00000 56.00000
60.00000 53.00000
60.00000 50.00000
60.00000 47.00000
60.00000 44.00000
60.00000 41.00000
61.00000 38.00000
62.00000 35.00000
63.00000 32.00000
64.00000 29.00000
65.00000 26.00000
67.00000 23.00000
68.00000 21.00000
70.00000 18.00000
72.00000 16.00000
74.00000 14.00000
77.00000 12.00000
79.00000 11.00000
82.00000 10.00000
85.00000 9.00000
88.00000 8.00000
91.00000 7.00000
94.00000 7.00000
97.00000 7.00000
IMAGE=PO-Sca-Scar-Aphodius fasciatus.jpg
ID=17 
LM=50
91.00000 78.00000
89.00000 80.00000
87.00000 83.00000
85.00000 86.00000
84.00000 89.00000
82.00000 91.00000
79.00000 92.00000
76.00000 93.00000
73.00000 94.00000
70.00000 95.00000
67.00000 96.00000
64.00000 97.00000
61.00000 98.00000
58.00000 99.00000
56.00000 97.00000
55.00000 94.00000
54.00000 91.00000
53.00000 88.00000
52.00000 85.00000
51.00000 81.00000
50.00000 78.00000
49.00000 75.00000
49.00000 72.00000
49.00000 69.00000
49.00000 66.00000
49.00000 62.00000
49.00000 59.00000
49.00000 56.00000
49.00000 53.00000
49.00000 50.00000
49.00000 47.00000
50.00000 43.00000
51.00000 40.00000
52.00000 37.00000
53.00000 34.00000
54.00000 31.00000
55.00000 28.00000
56.00000 25.00000
58.00000 22.00000
61.00000 19.00000
63.00000 17.00000
65.00000 15.00000
67.00000 13.00000
70.00000 11.00000
73.00000 10.00000
76.00000 9.00000
79.00000 8.00000
82.00000 7.00000
85.00000 6.00000
88.00000 5.00000
IMAGE=PO-Sca-Scar-Aphodius fimetarius.jpg
ID=18 
LM=50
90.00000 77.00000
88.00000 80.00000
87.00000 83.00000
85.00000 85.00000
84.00000 88.00000
83.00000 92.00000
83.00000 95.00000
81.00000 97.00000
78.00000 98.00000
75.00000 99.00000
72.00000 99.00000
68.00000 100.00000
65.00000 100.00000
62.00000 101.00000
59.00000 101.00000
56.00000 101.00000
54.00000 98.00000
53.00000 95.00000
52.00000 92.00000
51.00000 89.00000
50.00000 85.00000
50.00000 82.00000
50.00000 79.00000
50.00000 76.00000
50.00000 72.00000
50.00000 69.00000
51.00000 66.00000
51.00000 63.00000
51.00000 59.00000
52.00000 56.00000
52.00000 53.00000
53.00000 50.00000
53.00000 47.00000
54.00000 43.00000
54.00000 40.00000
56.00000 37.00000
57.00000 34.00000
58.00000 32.00000
60.00000 29.00000
61.00000 26.00000
64.00000 24.00000
67.00000 22.00000
69.00000 20.00000
72.00000 18.00000
75.00000 17.00000
78.00000 15.00000
81.00000 14.00000
84.00000 13.00000
87.00000 12.00000
90.00000 12.00000
IMAGE=PO-Sca-Scar-Aphodius fossor.jpg
ID=19 
LM=50
200.00000 304.00000
197.00000 311.00000
193.00000 318.00000
188.00000 323.00000
181.00000 324.00000
173.00000 325.00000
165.00000 327.00000
158.00000 329.00000
151.00000 332.00000
144.00000 335.00000
136.00000 337.00000
129.00000 340.00000
125.00000 334.00000
121.00000 327.00000
117.00000 321.00000
117.00000 313.00000
116.00000 305.00000
116.00000 298.00000
116.00000 290.00000
115.00000 282.00000
115.00000 275.00000
114.00000 267.00000
114.00000 259.00000
114.00000 252.00000
115.00000 244.00000
115.00000 236.00000
116.00000 229.00000
116.00000 221.00000
117.00000 213.00000
117.00000 206.00000
119.00000 198.00000
120.00000 190.00000
122.00000 183.00000
123.00000 175.00000
125.00000 168.00000
128.00000 161.00000
131.00000 154.00000
134.00000 147.00000
138.00000 140.00000
142.00000 133.00000
147.00000 127.00000
152.00000 122.00000
157.00000 116.00000
163.00000 111.00000
169.00000 107.00000
176.00000 103.00000
183.00000 99.00000
190.00000 96.00000
197.00000 93.00000
204.00000 91.00000
IMAGE=PO-Sca-Scar-Aphodius gotoi.jpg
ID=20 
LM=50
89.00000 87.00000
87.00000 90.00000
86.00000 92.00000
84.00000 95.00000
82.00000 97.00000
80.00000 99.00000
77.00000 100.00000
74.00000 101.00000
71.00000 101.00000
68.00000 101.00000
65.00000 101.00000
62.00000 102.00000
59.00000 103.00000
57.00000 102.00000
56.00000 99.00000
55.00000 96.00000
55.00000 93.00000
55.00000 90.00000
55.00000 86.00000
55.00000 83.00000
55.00000 80.00000
55.00000 77.00000
55.00000 74.00000
55.00000 71.00000
55.00000 68.00000
55.00000 65.00000
55.00000 62.00000
55.00000 59.00000
55.00000 55.00000
55.00000 52.00000
55.00000 49.00000
56.00000 46.00000
57.00000 43.00000
58.00000 40.00000
59.00000 37.00000
60.00000 34.00000
61.00000 31.00000
62.00000 28.00000
63.00000 25.00000
65.00000 23.00000
67.00000 20.00000
69.00000 18.00000
71.00000 16.00000
73.00000 14.00000
76.00000 12.00000
78.00000 10.00000
81.00000 9.00000
84.00000 8.00000
87.00000 8.00000
90.00000 7.00000
IMAGE=PO-Sca-Scar-Aphodius granarius.jpg
ID=21 
LM=50
111.00000 116.00000
109.00000 120.00000
108.00000 125.00000
107.00000 129.00000
106.00000 134.00000
105.00000 138.00000
104.00000 143.00000
102.00000 146.00000
97.00000 147.00000
93.00000 148.00000
88.00000 150.00000
84.00000 151.00000
79.00000 153.00000
75.00000 154.00000
71.00000 156.00000
66.00000 157.00000
64.00000 155.00000
63.00000 151.00000
61.00000 146.00000
60.00000 142.00000
60.00000 137.00000
59.00000 132.00000
59.00000 128.00000
59.00000 123.00000
58.00000 119.00000
58.00000 114.00000
57.00000 109.00000
57.00000 105.00000
57.00000 100.00000
58.00000 95.00000
58.00000 91.00000
59.00000 86.00000
59.00000 82.00000
60.00000 77.00000
61.00000 72.00000
63.00000 68.00000
65.00000 64.00000
67.00000 60.00000
69.00000 56.00000
72.00000 52.00000
75.00000 49.00000
78.00000 45.00000
81.00000 42.00000
85.00000 39.00000
88.00000 36.00000
92.00000 33.00000
96.00000 32.00000
101.00000 30.00000
105.00000 30.00000
110.00000 29.00000
IMAGE=PO-Sca-Scar-Aphodius haemorrhoidalis(1).jpg
ID=22 
LM=50
216.00000 194.00000
212.00000 199.00000
207.00000 205.00000
205.00000 211.00000
204.00000 218.00000
203.00000 225.00000
202.00000 232.00000
198.00000 236.00000
191.00000 237.00000
184.00000 239.00000
177.00000 240.00000
171.00000 242.00000
164.00000 244.00000
157.00000 245.00000
150.00000 247.00000
145.00000 243.00000
141.00000 238.00000
138.00000 231.00000
137.00000 224.00000
135.00000 218.00000
134.00000 211.00000
133.00000 204.00000
132.00000 197.00000
131.00000 190.00000
131.00000 183.00000
131.00000 176.00000
131.00000 170.00000
131.00000 163.00000
131.00000 156.00000
132.00000 149.00000
134.00000 142.00000
135.00000 135.00000
136.00000 129.00000
138.00000 122.00000
140.00000 115.00000
143.00000 109.00000
146.00000 103.00000
149.00000 96.00000
152.00000 90.00000
157.00000 85.00000
161.00000 80.00000
166.00000 75.00000
171.00000 70.00000
176.00000 65.00000
182.00000 62.00000
188.00000 58.00000
194.00000 56.00000
201.00000 55.00000
208.00000 55.00000
215.00000 55.00000
IMAGE=PO-Sca-Scar-Aphodius haemorrhoidalis.jpg
ID=23 
LM=50
166.00000 223.00000
163.00000 230.00000
160.00000 237.00000
156.00000 244.00000
151.00000 249.00000
144.00000 251.00000
136.00000 254.00000
129.00000 257.00000
122.00000 260.00000
114.00000 262.00000
107.00000 264.00000
100.00000 266.00000
92.00000 268.00000
85.00000 270.00000
82.00000 265.00000
80.00000 258.00000
78.00000 250.00000
76.00000 243.00000
75.00000 235.00000
74.00000 227.00000
73.00000 220.00000
72.00000 212.00000
71.00000 204.00000
71.00000 197.00000
70.00000 189.00000
70.00000 181.00000
70.00000 174.00000
69.00000 166.00000
69.00000 158.00000
70.00000 150.00000
71.00000 143.00000
72.00000 135.00000
74.00000 127.00000
75.00000 120.00000
76.00000 112.00000
79.00000 105.00000
82.00000 98.00000
85.00000 91.00000
88.00000 84.00000
92.00000 77.00000
97.00000 71.00000
102.00000 66.00000
107.00000 60.00000
113.00000 55.00000
120.00000 51.00000
126.00000 47.00000
133.00000 44.00000
141.00000 41.00000
148.00000 40.00000
156.00000 39.00000
IMAGE=PO-Sca-Scar-Aphodius haroldianus.jpg
ID=24 
LM=50
149.00000 206.00000
144.00000 211.00000
142.00000 217.00000
140.00000 223.00000
138.00000 229.00000
133.00000 232.00000
127.00000 235.00000
120.00000 237.00000
114.00000 238.00000
108.00000 239.00000
101.00000 240.00000
95.00000 241.00000
89.00000 239.00000
87.00000 233.00000
85.00000 227.00000
83.00000 221.00000
82.00000 214.00000
81.00000 208.00000
80.00000 201.00000
80.00000 195.00000
79.00000 188.00000
78.00000 182.00000
77.00000 175.00000
76.00000 169.00000
76.00000 162.00000
76.00000 156.00000
76.00000 149.00000
76.00000 143.00000
76.00000 136.00000
77.00000 130.00000
78.00000 123.00000
79.00000 117.00000
80.00000 110.00000
81.00000 104.00000
82.00000 97.00000
84.00000 91.00000
87.00000 85.00000
91.00000 80.00000
94.00000 74.00000
98.00000 69.00000
102.00000 64.00000
106.00000 58.00000
111.00000 54.00000
116.00000 50.00000
121.00000 47.00000
127.00000 44.00000
133.00000 41.00000
139.00000 38.00000
146.00000 37.00000
152.00000 36.00000
IMAGE=PO-Sca-Scar-Aphodius hasegawai.jpg
ID=25 
LM=50
181.00000 285.00000
175.00000 290.00000
173.00000 297.00000
170.00000 304.00000
163.00000 306.00000
156.00000 307.00000
148.00000 308.00000
141.00000 310.00000
133.00000 310.00000
126.00000 310.00000
119.00000 305.00000
114.00000 300.00000
112.00000 293.00000
110.00000 285.00000
109.00000 278.00000
109.00000 270.00000
108.00000 263.00000
108.00000 255.00000
107.00000 247.00000
106.00000 240.00000
106.00000 232.00000
105.00000 225.00000
105.00000 217.00000
104.00000 209.00000
104.00000 202.00000
104.00000 194.00000
104.00000 187.00000
105.00000 179.00000
105.00000 171.00000
105.00000 164.00000
105.00000 156.00000
107.00000 149.00000
108.00000 141.00000
110.00000 134.00000
112.00000 127.00000
115.00000 120.00000
118.00000 113.00000
122.00000 106.00000
126.00000 100.00000
130.00000 93.00000
134.00000 87.00000
139.00000 81.00000
144.00000 76.00000
150.00000 71.00000
156.00000 66.00000
163.00000 62.00000
170.00000 60.00000
177.00000 57.00000
184.00000 56.00000
192.00000 55.00000
IMAGE=PO-Sca-Scar-Aphodius hibernalis.jpg
ID=26 
LM=50
187.00000 239.00000
181.00000 244.00000
177.00000 251.00000
175.00000 259.00000
169.00000 263.00000
161.00000 265.00000
153.00000 267.00000
145.00000 270.00000
139.00000 274.00000
132.00000 278.00000
125.00000 281.00000
117.00000 283.00000
109.00000 284.00000
104.00000 278.00000
100.00000 271.00000
99.00000 263.00000
98.00000 255.00000
97.00000 247.00000
95.00000 239.00000
94.00000 231.00000
94.00000 223.00000
93.00000 215.00000
93.00000 207.00000
93.00000 199.00000
93.00000 191.00000
92.00000 183.00000
92.00000 175.00000
93.00000 167.00000
95.00000 159.00000
97.00000 151.00000
99.00000 143.00000
101.00000 136.00000
103.00000 128.00000
105.00000 120.00000
107.00000 112.00000
110.00000 105.00000
114.00000 98.00000
118.00000 91.00000
122.00000 84.00000
127.00000 78.00000
133.00000 72.00000
139.00000 67.00000
145.00000 62.00000
151.00000 57.00000
158.00000 52.00000
165.00000 48.00000
172.00000 44.00000
179.00000 42.00000
187.00000 40.00000
195.00000 38.00000
IMAGE=PO-Sca-Scar-Aphodius igai.jpg
ID=27 
LM=50
181.00000 297.00000
176.00000 303.00000
172.00000 310.00000
169.00000 317.00000
163.00000 321.00000
155.00000 321.00000
148.00000 322.00000
140.00000 322.00000
132.00000 322.00000
124.00000 322.00000
116.00000 321.00000
109.00000 319.00000
105.00000 312.00000
103.00000 305.00000
102.00000 297.00000
100.00000 289.00000
98.00000 281.00000
97.00000 273.00000
97.00000 265.00000
96.00000 258.00000
96.00000 250.00000
96.00000 242.00000
96.00000 234.00000
95.00000 226.00000
95.00000 218.00000
95.00000 210.00000
96.00000 202.00000
96.00000 194.00000
97.00000 186.00000
97.00000 178.00000
98.00000 170.00000
100.00000 162.00000
101.00000 155.00000
103.00000 147.00000
105.00000 139.00000
106.00000 131.00000
110.00000 124.00000
114.00000 117.00000
118.00000 110.00000
121.00000 103.00000
125.00000 97.00000
129.00000 90.00000
135.00000 85.00000
141.00000 79.00000
148.00000 74.00000
154.00000 69.00000
160.00000 65.00000
168.00000 62.00000
175.00000 60.00000
183.00000 58.00000
IMAGE=PO-Sca-Scar-Aphodius impunctatus.jpg
ID=28 
LM=50
108.00000 185.00000
106.00000 189.00000
103.00000 194.00000
100.00000 197.00000
96.00000 200.00000
92.00000 202.00000
87.00000 204.00000
82.00000 205.00000
77.00000 206.00000
72.00000 206.00000
67.00000 207.00000
63.00000 204.00000
61.00000 200.00000
59.00000 195.00000
58.00000 190.00000
57.00000 185.00000
56.00000 181.00000
55.00000 176.00000
54.00000 171.00000
54.00000 166.00000
54.00000 161.00000
54.00000 156.00000
54.00000 151.00000
54.00000 146.00000
54.00000 141.00000
53.00000 136.00000
53.00000 131.00000
53.00000 126.00000
53.00000 121.00000
53.00000 116.00000
53.00000 111.00000
54.00000 106.00000
55.00000 101.00000
56.00000 97.00000
57.00000 92.00000
58.00000 87.00000
60.00000 82.00000
62.00000 78.00000
65.00000 73.00000
67.00000 69.00000
69.00000 65.00000
72.00000 60.00000
75.00000 57.00000
79.00000 53.00000
83.00000 50.00000
86.00000 47.00000
91.00000 45.00000
96.00000 43.00000
100.00000 42.00000
105.00000 40.00000
IMAGE=PO-Sca-Scar-Aphodius inouei.jpg
ID=29 
LM=50
179.00000 279.00000
175.00000 287.00000
171.00000 295.00000
166.00000 302.00000
161.00000 309.00000
152.00000 311.00000
143.00000 313.00000
135.00000 315.00000
126.00000 317.00000
118.00000 319.00000
109.00000 322.00000
101.00000 324.00000
93.00000 324.00000
87.00000 317.00000
84.00000 309.00000
82.00000 301.00000
81.00000 292.00000
80.00000 283.00000
79.00000 274.00000
78.00000 265.00000
77.00000 256.00000
76.00000 248.00000
75.00000 239.00000
75.00000 230.00000
74.00000 221.00000
74.00000 212.00000
74.00000 203.00000
73.00000 194.00000
73.00000 186.00000
74.00000 177.00000
75.00000 168.00000
76.00000 159.00000
77.00000 150.00000
79.00000 142.00000
82.00000 133.00000
85.00000 125.00000
89.00000 117.00000
94.00000 110.00000
99.00000 103.00000
105.00000 96.00000
110.00000 89.00000
116.00000 83.00000
124.00000 77.00000
131.00000 72.00000
138.00000 67.00000
146.00000 64.00000
155.00000 61.00000
163.00000 59.00000
172.00000 58.00000
181.00000 57.00000
IMAGE=PO-Sca-Scar-Aphodius ishidai.jpg
ID=30 
LM=50
173.00000 248.00000
169.00000 255.00000
165.00000 261.00000
161.00000 268.00000
158.00000 275.00000
153.00000 280.00000
145.00000 282.00000
138.00000 284.00000
130.00000 286.00000
123.00000 288.00000
116.00000 290.00000
108.00000 292.00000
101.00000 293.00000
95.00000 288.00000
93.00000 281.00000
90.00000 274.00000
89.00000 266.00000
88.00000 258.00000
88.00000 251.00000
87.00000 243.00000
87.00000 235.00000
87.00000 228.00000
86.00000 220.00000
86.00000 212.00000
86.00000 205.00000
85.00000 197.00000
85.00000 189.00000
86.00000 182.00000
87.00000 174.00000
88.00000 166.00000
88.00000 159.00000
89.00000 151.00000
90.00000 144.00000
92.00000 136.00000
94.00000 129.00000
97.00000 122.00000
100.00000 115.00000
103.00000 108.00000
108.00000 101.00000
113.00000 95.00000
118.00000 89.00000
123.00000 83.00000
128.00000 77.00000
134.00000 73.00000
140.00000 68.00000
147.00000 64.00000
154.00000 61.00000
161.00000 58.00000
168.00000 58.00000
176.00000 57.00000
IMAGE=PO-Sca-Scar-Aphodius japonicus.jpg
ID=31 
LM=50
165.00000 259.00000
160.00000 267.00000
156.00000 275.00000
151.00000 282.00000
147.00000 290.00000
139.00000 294.00000
130.00000 294.00000
121.00000 295.00000
112.00000 296.00000
104.00000 299.00000
95.00000 303.00000
87.00000 307.00000
79.00000 310.00000
75.00000 307.00000
75.00000 298.00000
75.00000 289.00000
74.00000 280.00000
74.00000 271.00000
74.00000 262.00000
74.00000 252.00000
73.00000 243.00000
73.00000 234.00000
72.00000 225.00000
72.00000 216.00000
71.00000 207.00000
71.00000 198.00000
71.00000 189.00000
70.00000 180.00000
70.00000 171.00000
70.00000 162.00000
69.00000 153.00000
70.00000 144.00000
72.00000 135.00000
75.00000 126.00000
77.00000 117.00000
80.00000 109.00000
84.00000 100.00000
87.00000 92.00000
92.00000 84.00000
97.00000 77.00000
103.00000 69.00000
108.00000 62.00000
115.00000 56.00000
121.00000 50.00000
128.00000 43.00000
135.00000 39.00000
144.00000 35.00000
152.00000 32.00000
161.00000 30.00000
170.00000 29.00000
IMAGE=PO-Sca-Scar-Aphodius kiuchii.jpg
ID=32 
LM=50
199.00000 251.00000
195.00000 258.00000
191.00000 264.00000
187.00000 271.00000
180.00000 274.00000
172.00000 277.00000
165.00000 280.00000
157.00000 282.00000
150.00000 285.00000
142.00000 287.00000
134.00000 289.00000
127.00000 291.00000
119.00000 293.00000
114.00000 290.00000
112.00000 282.00000
110.00000 275.00000
108.00000 267.00000
106.00000 259.00000
104.00000 252.00000
103.00000 244.00000
102.00000 236.00000
101.00000 228.00000
101.00000 220.00000
101.00000 212.00000
100.00000 205.00000
100.00000 197.00000
101.00000 189.00000
101.00000 181.00000
102.00000 173.00000
103.00000 165.00000
104.00000 157.00000
106.00000 150.00000
108.00000 142.00000
110.00000 134.00000
112.00000 127.00000
114.00000 119.00000
117.00000 112.00000
121.00000 105.00000
125.00000 99.00000
130.00000 92.00000
135.00000 86.00000
139.00000 80.00000
145.00000 74.00000
152.00000 70.00000
158.00000 66.00000
165.00000 61.00000
172.00000 58.00000
180.00000 56.00000
187.00000 55.00000
195.00000 53.00000
IMAGE=PO-Sca-Scar-Aphodius languidulus.jpg
ID=33 
LM=50
138.00000 198.00000
136.00000 202.00000
134.00000 207.00000
132.00000 210.00000
127.00000 211.00000
122.00000 212.00000
117.00000 214.00000
113.00000 215.00000
108.00000 216.00000
103.00000 217.00000
99.00000 218.00000
94.00000 219.00000
89.00000 220.00000
88.00000 216.00000
86.00000 211.00000
85.00000 206.00000
84.00000 202.00000
83.00000 197.00000
83.00000 192.00000
83.00000 187.00000
83.00000 182.00000
83.00000 178.00000
82.00000 173.00000
82.00000 168.00000
82.00000 163.00000
83.00000 158.00000
83.00000 154.00000
83.00000 149.00000
83.00000 144.00000
84.00000 139.00000
85.00000 134.00000
86.00000 130.00000
87.00000 125.00000
89.00000 121.00000
91.00000 116.00000
92.00000 112.00000
94.00000 107.00000
96.00000 103.00000
98.00000 98.00000
100.00000 94.00000
103.00000 90.00000
106.00000 86.00000
109.00000 82.00000
113.00000 80.00000
117.00000 77.00000
121.00000 74.00000
125.00000 72.00000
130.00000 71.00000
134.00000 70.00000
139.00000 69.00000
IMAGE=PO-Sca-Scar-Aphodius lewisii.jpg
ID=34 
LM=50
91.00000 88.00000
89.00000 91.00000
87.00000 94.00000
86.00000 97.00000
85.00000 100.00000
82.00000 101.00000
79.00000 102.00000
76.00000 103.00000
73.00000 104.00000
70.00000 105.00000
66.00000 106.00000
63.00000 107.00000
60.00000 108.00000
58.00000 108.00000
57.00000 105.00000
55.00000 102.00000
54.00000 99.00000
52.00000 95.00000
51.00000 92.00000
51.00000 89.00000
51.00000 86.00000
51.00000 82.00000
51.00000 79.00000
51.00000 76.00000
51.00000 72.00000
51.00000 69.00000
51.00000 66.00000
51.00000 62.00000
51.00000 59.00000
51.00000 56.00000
52.00000 53.00000
53.00000 49.00000
54.00000 46.00000
54.00000 43.00000
55.00000 40.00000
56.00000 37.00000
58.00000 34.00000
59.00000 31.00000
60.00000 28.00000
62.00000 25.00000
64.00000 22.00000
66.00000 19.00000
69.00000 17.00000
71.00000 15.00000
74.00000 13.00000
77.00000 11.00000
79.00000 10.00000
83.00000 9.00000
86.00000 8.00000
89.00000 7.00000
IMAGE=PO-Sca-Scar-Aphodius luridus.jpg
ID=35 
LM=50
145.00000 182.00000
142.00000 188.00000
139.00000 194.00000
136.00000 199.00000
132.00000 204.00000
126.00000 206.00000
119.00000 207.00000
113.00000 208.00000
106.00000 209.00000
100.00000 210.00000
94.00000 211.00000
87.00000 212.00000
81.00000 212.00000
78.00000 206.00000
77.00000 200.00000
76.00000 193.00000
74.00000 187.00000
73.00000 181.00000
72.00000 174.00000
71.00000 168.00000
71.00000 161.00000
71.00000 155.00000
71.00000 148.00000
70.00000 142.00000
70.00000 135.00000
70.00000 129.00000
70.00000 122.00000
71.00000 116.00000
71.00000 109.00000
72.00000 103.00000
72.00000 96.00000
73.00000 90.00000
74.00000 84.00000
76.00000 77.00000
78.00000 71.00000
79.00000 65.00000
81.00000 58.00000
84.00000 53.00000
88.00000 48.00000
92.00000 42.00000
95.00000 37.00000
100.00000 33.00000
105.00000 29.00000
110.00000 25.00000
116.00000 21.00000
122.00000 18.00000
128.00000 15.00000
134.00000 13.00000
140.00000 11.00000
146.00000 9.00000
IMAGE=PO-Sca-Scar-Aphodius madara.jpg
ID=36 
LM=50
172.00000 202.00000
168.00000 208.00000
165.00000 214.00000
162.00000 221.00000
156.00000 223.00000
149.00000 224.00000
142.00000 225.00000
135.00000 226.00000
128.00000 227.00000
121.00000 229.00000
114.00000 231.00000
107.00000 233.00000
100.00000 235.00000
97.00000 232.00000
96.00000 225.00000
95.00000 218.00000
94.00000 211.00000
94.00000 203.00000
93.00000 196.00000
93.00000 189.00000
92.00000 182.00000
92.00000 175.00000
91.00000 168.00000
91.00000 161.00000
92.00000 154.00000
92.00000 147.00000
93.00000 140.00000
93.00000 133.00000
94.00000 126.00000
94.00000 119.00000
95.00000 112.00000
96.00000 105.00000
98.00000 98.00000
99.00000 91.00000
101.00000 84.00000
102.00000 77.00000
106.00000 71.00000
109.00000 65.00000
113.00000 59.00000
117.00000 53.00000
121.00000 47.00000
126.00000 43.00000
132.00000 38.00000
137.00000 33.00000
143.00000 30.00000
150.00000 27.00000
156.00000 24.00000
163.00000 23.00000
170.00000 21.00000
177.00000 20.00000
IMAGE=PO-Sca-Scar-Aphodius maderi.jpg
ID=37 
LM=50
154.00000 219.00000
150.00000 225.00000
148.00000 231.00000
146.00000 238.00000
140.00000 242.00000
134.00000 243.00000
127.00000 244.00000
120.00000 246.00000
113.00000 247.00000
106.00000 248.00000
100.00000 250.00000
93.00000 251.00000
86.00000 251.00000
81.00000 247.00000
78.00000 241.00000
76.00000 234.00000
75.00000 227.00000
74.00000 221.00000
74.00000 214.00000
74.00000 207.00000
73.00000 200.00000
73.00000 193.00000
72.00000 186.00000
72.00000 179.00000
72.00000 172.00000
72.00000 165.00000
73.00000 158.00000
73.00000 151.00000
73.00000 144.00000
73.00000 137.00000
73.00000 131.00000
74.00000 124.00000
75.00000 117.00000
77.00000 110.00000
80.00000 104.00000
83.00000 98.00000
86.00000 91.00000
89.00000 85.00000
92.00000 79.00000
95.00000 73.00000
100.00000 67.00000
103.00000 62.00000
108.00000 57.00000
113.00000 52.00000
119.00000 48.00000
124.00000 43.00000
131.00000 40.00000
137.00000 38.00000
144.00000 37.00000
151.00000 37.00000
IMAGE=PO-Sca-Scar-Aphodius marginellus.jpg
ID=38 
LM=50
171.00000 177.00000
168.00000 182.00000
165.00000 187.00000
161.00000 193.00000
156.00000 195.00000
150.00000 196.00000
144.00000 198.00000
138.00000 200.00000
132.00000 202.00000
126.00000 203.00000
120.00000 205.00000
115.00000 207.00000
109.00000 209.00000
107.00000 203.00000
105.00000 197.00000
103.00000 192.00000
101.00000 186.00000
100.00000 180.00000
99.00000 174.00000
98.00000 168.00000
98.00000 161.00000
97.00000 155.00000
96.00000 149.00000
95.00000 143.00000
95.00000 137.00000
95.00000 131.00000
95.00000 125.00000
95.00000 119.00000
95.00000 113.00000
95.00000 107.00000
96.00000 101.00000
97.00000 94.00000
98.00000 88.00000
99.00000 82.00000
100.00000 76.00000
102.00000 71.00000
105.00000 65.00000
108.00000 60.00000
111.00000 54.00000
114.00000 49.00000
118.00000 44.00000
122.00000 41.00000
127.00000 37.00000
132.00000 33.00000
137.00000 30.00000
142.00000 27.00000
148.00000 25.00000
154.00000 23.00000
160.00000 22.00000
166.00000 21.00000
IMAGE=PO-Sca-Scar-Aphodius mizo.jpg
ID=39 
LM=50
177.00000 234.00000
173.00000 241.00000
170.00000 247.00000
166.00000 254.00000
163.00000 260.00000
155.00000 262.00000
148.00000 264.00000
141.00000 266.00000
134.00000 268.00000
127.00000 270.00000
119.00000 271.00000
112.00000 272.00000
104.00000 273.00000
101.00000 267.00000
99.00000 260.00000
97.00000 253.00000
95.00000 245.00000
94.00000 238.00000
92.00000 231.00000
91.00000 223.00000
89.00000 216.00000
88.00000 209.00000
87.00000 201.00000
87.00000 194.00000
86.00000 186.00000
85.00000 179.00000
84.00000 172.00000
84.00000 164.00000
83.00000 157.00000
84.00000 149.00000
86.00000 142.00000
87.00000 135.00000
88.00000 127.00000
89.00000 120.00000
91.00000 113.00000
94.00000 106.00000
96.00000 99.00000
99.00000 92.00000
103.00000 86.00000
108.00000 80.00000
114.00000 75.00000
119.00000 69.00000
124.00000 64.00000
131.00000 60.00000
137.00000 57.00000
144.00000 53.00000
150.00000 50.00000
157.00000 48.00000
165.00000 46.00000
172.00000 44.00000
IMAGE=PO-Sca-Scar-Aphodius morii.jpg
ID=40 
LM=50
92.00000 150.00000
90.00000 154.00000
89.00000 157.00000
87.00000 161.00000
83.00000 162.00000
79.00000 163.00000
75.00000 164.00000
71.00000 165.00000
67.00000 166.00000
63.00000 167.00000
59.00000 168.00000
55.00000 169.00000
52.00000 169.00000
51.00000 165.00000
50.00000 161.00000
49.00000 158.00000
48.00000 154.00000
47.00000 150.00000
46.00000 146.00000
45.00000 142.00000
44.00000 138.00000
44.00000 133.00000
44.00000 129.00000
44.00000 125.00000
44.00000 121.00000
44.00000 117.00000
44.00000 113.00000
44.00000 109.00000
44.00000 105.00000
45.00000 101.00000
45.00000 97.00000
46.00000 93.00000
46.00000 89.00000
47.00000 85.00000
48.00000 81.00000
50.00000 78.00000
52.00000 74.00000
54.00000 70.00000
56.00000 67.00000
58.00000 63.00000
61.00000 60.00000
64.00000 57.00000
66.00000 55.00000
70.00000 52.00000
74.00000 51.00000
77.00000 49.00000
81.00000 48.00000
85.00000 47.00000
89.00000 46.00000
93.00000 45.00000
IMAGE=PO-Sca-Scar-Aphodius naraensis.jpg
ID=41 
LM=50
210.00000 275.00000
204.00000 281.00000
198.00000 288.00000
195.00000 296.00000
191.00000 304.00000
185.00000 309.00000
177.00000 310.00000
168.00000 311.00000
159.00000 313.00000
150.00000 314.00000
142.00000 316.00000
133.00000 317.00000
126.00000 313.00000
123.00000 304.00000
121.00000 296.00000
120.00000 287.00000
119.00000 278.00000
117.00000 270.00000
116.00000 261.00000
114.00000 252.00000
113.00000 244.00000
112.00000 235.00000
111.00000 226.00000
110.00000 217.00000
110.00000 208.00000
109.00000 200.00000
108.00000 191.00000
108.00000 182.00000
109.00000 173.00000
109.00000 164.00000
110.00000 155.00000
111.00000 147.00000
112.00000 138.00000
114.00000 129.00000
116.00000 121.00000
118.00000 112.00000
121.00000 104.00000
126.00000 96.00000
131.00000 89.00000
135.00000 81.00000
140.00000 74.00000
145.00000 67.00000
152.00000 61.00000
159.00000 56.00000
166.00000 51.00000
174.00000 46.00000
181.00000 41.00000
190.00000 39.00000
198.00000 36.00000
207.00000 35.00000
IMAGE=PO-Sca-Scar-Aphodius nigrotessellatus.jpg
ID=42 
LM=50
90.00000 86.00000
88.00000 88.00000
87.00000 91.00000
85.00000 93.00000
83.00000 95.00000
81.00000 96.00000
78.00000 97.00000
75.00000 98.00000
72.00000 98.00000
70.00000 99.00000
67.00000 100.00000
66.00000 97.00000
64.00000 95.00000
63.00000 92.00000
62.00000 90.00000
61.00000 87.00000
60.00000 84.00000
60.00000 82.00000
59.00000 79.00000
59.00000 76.00000
58.00000 73.00000
58.00000 70.00000
58.00000 67.00000
57.00000 65.00000
57.00000 62.00000
57.00000 59.00000
57.00000 56.00000
57.00000 53.00000
57.00000 50.00000
57.00000 48.00000
58.00000 45.00000
59.00000 42.00000
59.00000 39.00000
60.00000 36.00000
61.00000 34.00000
62.00000 31.00000
63.00000 29.00000
65.00000 26.00000
66.00000 24.00000
68.00000 21.00000
69.00000 19.00000
71.00000 17.00000
73.00000 15.00000
75.00000 13.00000
78.00000 11.00000
80.00000 10.00000
83.00000 8.00000
85.00000 8.00000
88.00000 7.00000
91.00000 7.00000
IMAGE=PO-Sca-Scar-Aphodius obliteratus.jpg
ID=43 
LM=50
139.00000 188.00000
137.00000 193.00000
135.00000 199.00000
133.00000 204.00000
129.00000 208.00000
124.00000 209.00000
118.00000 210.00000
113.00000 211.00000
107.00000 212.00000
101.00000 213.00000
96.00000 213.00000
90.00000 214.00000
86.00000 211.00000
83.00000 206.00000
82.00000 200.00000
81.00000 194.00000
80.00000 189.00000
79.00000 183.00000
78.00000 177.00000
77.00000 172.00000
77.00000 166.00000
76.00000 160.00000
76.00000 155.00000
76.00000 149.00000
76.00000 143.00000
75.00000 138.00000
75.00000 132.00000
75.00000 126.00000
75.00000 120.00000
76.00000 115.00000
77.00000 109.00000
78.00000 103.00000
79.00000 98.00000
80.00000 92.00000
82.00000 87.00000
84.00000 82.00000
87.00000 77.00000
89.00000 71.00000
92.00000 66.00000
96.00000 62.00000
100.00000 58.00000
104.00000 54.00000
108.00000 50.00000
112.00000 46.00000
117.00000 43.00000
122.00000 40.00000
127.00000 38.00000
133.00000 37.00000
138.00000 36.00000
144.00000 35.00000
IMAGE=PO-Sca-Scar-Aphodius ohishii.jpg
ID=44 
LM=50
145.00000 213.00000
142.00000 218.00000
139.00000 223.00000
136.00000 227.00000
132.00000 231.00000
127.00000 233.00000
122.00000 234.00000
116.00000 235.00000
111.00000 237.00000
105.00000 239.00000
100.00000 241.00000
95.00000 243.00000
91.00000 241.00000
89.00000 235.00000
88.00000 230.00000
87.00000 224.00000
86.00000 219.00000
85.00000 213.00000
84.00000 207.00000
84.00000 202.00000
83.00000 196.00000
83.00000 191.00000
82.00000 185.00000
81.00000 179.00000
81.00000 174.00000
80.00000 168.00000
80.00000 162.00000
80.00000 157.00000
81.00000 151.00000
81.00000 145.00000
81.00000 140.00000
82.00000 134.00000
83.00000 129.00000
85.00000 123.00000
87.00000 118.00000
89.00000 113.00000
91.00000 108.00000
94.00000 103.00000
98.00000 98.00000
101.00000 94.00000
105.00000 89.00000
108.00000 85.00000
112.00000 81.00000
116.00000 77.00000
121.00000 74.00000
126.00000 71.00000
131.00000 69.00000
136.00000 67.00000
142.00000 65.00000
147.00000 63.00000
IMAGE=PO-Sca-Scar-Aphodius okadai.jpg
ID=45 
LM=50
190.00000 246.00000
185.00000 252.00000
181.00000 258.00000
180.00000 265.00000
174.00000 269.00000
167.00000 271.00000
160.00000 272.00000
153.00000 274.00000
145.00000 276.00000
138.00000 278.00000
131.00000 280.00000
124.00000 282.00000
119.00000 277.00000
116.00000 271.00000
114.00000 263.00000
113.00000 256.00000
112.00000 249.00000
111.00000 241.00000
110.00000 234.00000
109.00000 226.00000
108.00000 219.00000
108.00000 212.00000
107.00000 204.00000
106.00000 197.00000
106.00000 189.00000
105.00000 182.00000
105.00000 174.00000
106.00000 167.00000
106.00000 160.00000
107.00000 152.00000
107.00000 145.00000
108.00000 137.00000
110.00000 130.00000
112.00000 123.00000
113.00000 116.00000
115.00000 108.00000
118.00000 102.00000
122.00000 95.00000
126.00000 89.00000
129.00000 82.00000
134.00000 76.00000
139.00000 71.00000
144.00000 66.00000
150.00000 60.00000
156.00000 56.00000
162.00000 52.00000
168.00000 48.00000
174.00000 44.00000
182.00000 43.00000
189.00000 41.00000
IMAGE=PO-Sca-Scar-Aphodius pallidiligonis.jpg
ID=46 
LM=50
155.00000 223.00000
153.00000 229.00000
150.00000 235.00000
148.00000 241.00000
143.00000 244.00000
136.00000 245.00000
130.00000 246.00000
124.00000 247.00000
117.00000 248.00000
111.00000 249.00000
105.00000 251.00000
98.00000 252.00000
95.00000 249.00000
93.00000 243.00000
91.00000 237.00000
90.00000 230.00000
89.00000 224.00000
88.00000 217.00000
88.00000 211.00000
87.00000 205.00000
86.00000 198.00000
86.00000 192.00000
86.00000 185.00000
86.00000 179.00000
87.00000 172.00000
87.00000 166.00000
87.00000 159.00000
87.00000 153.00000
88.00000 147.00000
89.00000 140.00000
90.00000 134.00000
91.00000 127.00000
92.00000 121.00000
93.00000 115.00000
95.00000 108.00000
96.00000 102.00000
98.00000 96.00000
100.00000 90.00000
103.00000 84.00000
107.00000 79.00000
110.00000 73.00000
114.00000 68.00000
118.00000 63.00000
122.00000 58.00000
128.00000 54.00000
133.00000 50.00000
138.00000 48.00000
144.00000 45.00000
151.00000 44.00000
157.00000 44.00000
IMAGE=PO-Sca-Scar-Aphodius postpilosus.jpg
ID=47 
LM=50
180.00000 285.00000
177.00000 293.00000
173.00000 300.00000
170.00000 308.00000
164.00000 312.00000
155.00000 313.00000
147.00000 314.00000
139.00000 315.00000
131.00000 316.00000
122.00000 316.00000
114.00000 317.00000
106.00000 317.00000
101.00000 312.00000
97.00000 305.00000
94.00000 297.00000
93.00000 289.00000
92.00000 281.00000
91.00000 272.00000
90.00000 264.00000
89.00000 256.00000
88.00000 247.00000
86.00000 238.00000
85.00000 231.00000
84.00000 223.00000
84.00000 215.00000
84.00000 207.00000
84.00000 198.00000
84.00000 190.00000
84.00000 181.00000
84.00000 173.00000
86.00000 165.00000
87.00000 157.00000
88.00000 148.00000
91.00000 140.00000
93.00000 132.00000
95.00000 124.00000
97.00000 117.00000
102.00000 110.00000
106.00000 103.00000
111.00000 96.00000
115.00000 89.00000
121.00000 83.00000
127.00000 77.00000
133.00000 71.00000
140.00000 67.00000
147.00000 63.00000
155.00000 60.00000
163.00000 58.00000
171.00000 56.00000
179.00000 54.00000
IMAGE=PO-Sca-Scar-Aphodius pratensis.jpg
ID=48 
LM=50
91.00000 88.00000
90.00000 91.00000
88.00000 93.00000
87.00000 96.00000
85.00000 98.00000
82.00000 99.00000
79.00000 99.00000
76.00000 100.00000
73.00000 100.00000
70.00000 100.00000
67.00000 100.00000
64.00000 100.00000
62.00000 99.00000
61.00000 97.00000
60.00000 94.00000
59.00000 91.00000
58.00000 88.00000
57.00000 85.00000
56.00000 82.00000
56.00000 80.00000
56.00000 77.00000
56.00000 74.00000
56.00000 71.00000
56.00000 68.00000
56.00000 65.00000
56.00000 62.00000
56.00000 59.00000
56.00000 56.00000
56.00000 53.00000
56.00000 50.00000
56.00000 47.00000
57.00000 44.00000
58.00000 41.00000
59.00000 38.00000
60.00000 35.00000
61.00000 32.00000
62.00000 30.00000
63.00000 27.00000
65.00000 24.00000
66.00000 22.00000
68.00000 19.00000
70.00000 17.00000
72.00000 15.00000
75.00000 13.00000
77.00000 12.00000
79.00000 10.00000
82.00000 8.00000
84.00000 7.00000
87.00000 6.00000
90.00000 5.00000
IMAGE=PO-Sca-Scar-Aphodius prodromus.jpg
ID=49 
LM=50
184.00000 251.00000
180.00000 258.00000
176.00000 265.00000
170.00000 271.00000
164.00000 277.00000
157.00000 281.00000
149.00000 283.00000
141.00000 285.00000
133.00000 287.00000
125.00000 289.00000
117.00000 292.00000
109.00000 294.00000
101.00000 296.00000
94.00000 296.00000
89.00000 289.00000
86.00000 281.00000
84.00000 273.00000
84.00000 265.00000
84.00000 257.00000
85.00000 248.00000
85.00000 240.00000
85.00000 232.00000
85.00000 223.00000
85.00000 215.00000
85.00000 207.00000
86.00000 198.00000
86.00000 190.00000
86.00000 182.00000
87.00000 173.00000
88.00000 165.00000
89.00000 157.00000
90.00000 149.00000
93.00000 141.00000
96.00000 133.00000
98.00000 125.00000
101.00000 117.00000
104.00000 109.00000
108.00000 102.00000
112.00000 95.00000
116.00000 87.00000
121.00000 81.00000
127.00000 75.00000
133.00000 70.00000
140.00000 64.00000
147.00000 62.00000
155.00000 59.00000
163.00000 56.00000
171.00000 53.00000
179.00000 51.00000
187.00000 49.00000
IMAGE=PO-Sca-Scar-Aphodius propraetor.jpg
ID=50 
LM=50
175.00000 263.00000
171.00000 270.00000
167.00000 276.00000
164.00000 283.00000
157.00000 285.00000
149.00000 287.00000
142.00000 289.00000
134.00000 290.00000
127.00000 292.00000
119.00000 293.00000
112.00000 294.00000
104.00000 293.00000
101.00000 287.00000
99.00000 280.00000
97.00000 273.00000
96.00000 265.00000
95.00000 257.00000
94.00000 250.00000
92.00000 242.00000
91.00000 235.00000
90.00000 227.00000
89.00000 220.00000
88.00000 212.00000
87.00000 204.00000
87.00000 197.00000
86.00000 189.00000
85.00000 182.00000
85.00000 174.00000
85.00000 166.00000
85.00000 159.00000
85.00000 151.00000
87.00000 143.00000
88.00000 136.00000
90.00000 128.00000
91.00000 121.00000
94.00000 114.00000
97.00000 107.00000
100.00000 100.00000
104.00000 93.00000
108.00000 87.00000
112.00000 80.00000
117.00000 74.00000
123.00000 69.00000
129.00000 65.00000
135.00000 60.00000
141.00000 55.00000
147.00000 51.00000
154.00000 47.00000
161.00000 44.00000
168.00000 42.00000
IMAGE=PO-Sca-Scar-Aphodius punctatus.jpg
ID=51 
LM=50
129.00000 195.00000
127.00000 200.00000
124.00000 205.00000
122.00000 210.00000
116.00000 212.00000
111.00000 213.00000
106.00000 215.00000
100.00000 216.00000
95.00000 217.00000
90.00000 219.00000
84.00000 220.00000
79.00000 221.00000
73.00000 223.00000
70.00000 219.00000
68.00000 214.00000
66.00000 209.00000
66.00000 203.00000
65.00000 198.00000
64.00000 192.00000
63.00000 187.00000
62.00000 181.00000
62.00000 176.00000
62.00000 170.00000
62.00000 164.00000
62.00000 159.00000
62.00000 153.00000
62.00000 148.00000
62.00000 142.00000
63.00000 137.00000
63.00000 131.00000
64.00000 125.00000
64.00000 120.00000
66.00000 115.00000
68.00000 109.00000
69.00000 104.00000
71.00000 99.00000
73.00000 93.00000
75.00000 88.00000
77.00000 84.00000
81.00000 79.00000
85.00000 75.00000
89.00000 71.00000
92.00000 67.00000
97.00000 63.00000
101.00000 60.00000
106.00000 57.00000
111.00000 55.00000
116.00000 53.00000
122.00000 51.00000
127.00000 50.00000
IMAGE=PO-Sca-Scar-Aphodius pusillus.jpg
ID=52 
LM=50
205.00000 244.00000
202.00000 252.00000
199.00000 261.00000
197.00000 270.00000
191.00000 276.00000
184.00000 281.00000
177.00000 286.00000
168.00000 289.00000
159.00000 291.00000
151.00000 292.00000
142.00000 294.00000
133.00000 296.00000
125.00000 299.00000
117.00000 303.00000
109.00000 307.00000
104.00000 304.00000
103.00000 295.00000
102.00000 286.00000
101.00000 277.00000
101.00000 268.00000
100.00000 259.00000
100.00000 251.00000
99.00000 242.00000
99.00000 233.00000
99.00000 224.00000
99.00000 215.00000
99.00000 206.00000
99.00000 197.00000
100.00000 188.00000
101.00000 179.00000
102.00000 170.00000
104.00000 161.00000
105.00000 152.00000
108.00000 144.00000
111.00000 135.00000
114.00000 127.00000
117.00000 118.00000
121.00000 110.00000
125.00000 103.00000
130.00000 95.00000
135.00000 88.00000
141.00000 81.00000
148.00000 76.00000
155.00000 70.00000
163.00000 65.00000
171.00000 62.00000
180.00000 59.00000
188.00000 57.00000
197.00000 56.00000
206.00000 54.00000
IMAGE=PO-Sca-Scar-Aphodius quadratus.jpg
ID=53 
LM=50
311.00000 351.00000
305.00000 361.00000
299.00000 370.00000
296.00000 381.00000
293.00000 392.00000
285.00000 399.00000
275.00000 403.00000
264.00000 407.00000
253.00000 411.00000
243.00000 414.00000
231.00000 416.00000
220.00000 419.00000
209.00000 421.00000
198.00000 424.00000
192.00000 414.00000
188.00000 404.00000
186.00000 393.00000
184.00000 382.00000
182.00000 371.00000
180.00000 360.00000
179.00000 348.00000
179.00000 337.00000
178.00000 326.00000
177.00000 314.00000
176.00000 303.00000
176.00000 292.00000
176.00000 280.00000
176.00000 269.00000
176.00000 258.00000
176.00000 246.00000
178.00000 235.00000
180.00000 224.00000
182.00000 213.00000
183.00000 202.00000
187.00000 191.00000
191.00000 180.00000
194.00000 170.00000
198.00000 159.00000
204.00000 149.00000
211.00000 140.00000
217.00000 131.00000
224.00000 122.00000
231.00000 113.00000
239.00000 105.00000
247.00000 97.00000
256.00000 90.00000
266.00000 85.00000
277.00000 80.00000
288.00000 79.00000
299.00000 77.00000
IMAGE=PO-Sca-Scar-Aphodius quadrimaculatus.jpg
ID=54 
LM=50
143.00000 203.00000
141.00000 209.00000
138.00000 214.00000
136.00000 220.00000
133.00000 224.00000
127.00000 226.00000
121.00000 227.00000
115.00000 228.00000
109.00000 230.00000
103.00000 231.00000
97.00000 232.00000
91.00000 233.00000
85.00000 234.00000
81.00000 231.00000
79.00000 225.00000
77.00000 220.00000
76.00000 214.00000
75.00000 208.00000
74.00000 202.00000
73.00000 196.00000
72.00000 190.00000
72.00000 184.00000
71.00000 178.00000
71.00000 172.00000
71.00000 166.00000
70.00000 160.00000
70.00000 153.00000
70.00000 147.00000
71.00000 141.00000
71.00000 135.00000
71.00000 129.00000
72.00000 123.00000
73.00000 117.00000
75.00000 112.00000
77.00000 106.00000
79.00000 100.00000
81.00000 94.00000
84.00000 89.00000
87.00000 84.00000
90.00000 79.00000
94.00000 74.00000
99.00000 70.00000
103.00000 66.00000
108.00000 63.00000
114.00000 60.00000
119.00000 57.00000
124.00000 54.00000
130.00000 52.00000
136.00000 52.00000
142.00000 51.00000
IMAGE=PO-Sca-Scar-Aphodius rectus.jpg
ID=55 
LM=50
199.00000 346.00000
193.00000 354.00000
188.00000 363.00000
182.00000 371.00000
174.00000 376.00000
164.00000 380.00000
154.00000 383.00000
145.00000 386.00000
134.00000 387.00000
124.00000 389.00000
114.00000 390.00000
104.00000 392.00000
99.00000 385.00000
96.00000 375.00000
94.00000 365.00000
93.00000 355.00000
91.00000 345.00000
90.00000 335.00000
88.00000 325.00000
87.00000 315.00000
86.00000 304.00000
86.00000 294.00000
86.00000 284.00000
85.00000 274.00000
85.00000 264.00000
84.00000 254.00000
84.00000 243.00000
85.00000 233.00000
86.00000 223.00000
86.00000 213.00000
87.00000 203.00000
88.00000 193.00000
89.00000 183.00000
91.00000 173.00000
93.00000 163.00000
95.00000 153.00000
99.00000 143.00000
104.00000 135.00000
109.00000 126.00000
114.00000 117.00000
119.00000 108.00000
127.00000 101.00000
134.00000 94.00000
142.00000 88.00000
149.00000 81.00000
158.00000 75.00000
167.00000 70.00000
176.00000 67.00000
186.00000 64.00000
196.00000 63.00000
IMAGE=PO-Sca-Scar-Aphodius rufipes(1).jpg
ID=56 
LM=50
193.00000 320.00000
189.00000 329.00000
185.00000 337.00000
180.00000 346.00000
175.00000 353.00000
166.00000 355.00000
157.00000 356.00000
147.00000 357.00000
138.00000 359.00000
128.00000 360.00000
119.00000 361.00000
109.00000 363.00000
103.00000 357.00000
98.00000 349.00000
96.00000 339.00000
94.00000 330.00000
93.00000 321.00000
91.00000 311.00000
90.00000 302.00000
90.00000 292.00000
89.00000 283.00000
88.00000 273.00000
88.00000 264.00000
87.00000 254.00000
87.00000 244.00000
86.00000 235.00000
86.00000 225.00000
85.00000 216.00000
85.00000 206.00000
86.00000 197.00000
87.00000 187.00000
88.00000 178.00000
89.00000 168.00000
91.00000 159.00000
94.00000 150.00000
97.00000 141.00000
101.00000 132.00000
104.00000 123.00000
109.00000 115.00000
113.00000 106.00000
118.00000 98.00000
125.00000 92.00000
132.00000 86.00000
140.00000 79.00000
147.00000 74.00000
155.00000 68.00000
163.00000 63.00000
172.00000 60.00000
182.00000 58.00000
191.00000 57.00000
IMAGE=PO-Sca-Scar-Aphodius rufipes.jpg
ID=57 
LM=50
90.00000 83.00000
88.00000 85.00000
87.00000 88.00000
85.00000 90.00000
84.00000 93.00000
81.00000 94.00000
78.00000 94.00000
75.00000 95.00000
73.00000 96.00000
70.00000 96.00000
67.00000 97.00000
64.00000 97.00000
61.00000 98.00000
59.00000 97.00000
57.00000 95.00000
56.00000 92.00000
55.00000 89.00000
55.00000 86.00000
55.00000 83.00000
55.00000 80.00000
55.00000 77.00000
55.00000 74.00000
55.00000 71.00000
55.00000 68.00000
55.00000 66.00000
55.00000 63.00000
55.00000 60.00000
55.00000 57.00000
55.00000 54.00000
55.00000 51.00000
55.00000 48.00000
55.00000 45.00000
55.00000 42.00000
56.00000 39.00000
57.00000 36.00000
58.00000 34.00000
59.00000 31.00000
60.00000 28.00000
61.00000 26.00000
63.00000 23.00000
65.00000 21.00000
67.00000 19.00000
69.00000 17.00000
71.00000 15.00000
74.00000 13.00000
76.00000 12.00000
79.00000 10.00000
81.00000 9.00000
84.00000 8.00000
87.00000 8.00000
IMAGE=PO-Sca-Scar-Aphodius rufus.jpg
ID=58 
LM=50
179.00000 253.00000
174.00000 259.00000
171.00000 266.00000
169.00000 273.00000
167.00000 280.00000
159.00000 281.00000
152.00000 281.00000
144.00000 282.00000
136.00000 282.00000
128.00000 283.00000
121.00000 283.00000
113.00000 283.00000
105.00000 283.00000
101.00000 278.00000
98.00000 271.00000
96.00000 263.00000
95.00000 256.00000
94.00000 248.00000
92.00000 241.00000
92.00000 233.00000
91.00000 225.00000
91.00000 218.00000
90.00000 210.00000
90.00000 202.00000
89.00000 194.00000
90.00000 187.00000
90.00000 179.00000
91.00000 171.00000
92.00000 164.00000
93.00000 156.00000
94.00000 148.00000
95.00000 141.00000
96.00000 133.00000
99.00000 126.00000
101.00000 119.00000
104.00000 111.00000
107.00000 104.00000
111.00000 98.00000
116.00000 92.00000
120.00000 85.00000
125.00000 79.00000
130.00000 74.00000
136.00000 69.00000
142.00000 63.00000
148.00000 60.00000
155.00000 56.00000
162.00000 52.00000
170.00000 51.00000
177.00000 50.00000
185.00000 49.00000
IMAGE=PO-Sca-Scar-Aphodius rugosostriatus.jpg
ID=59 
LM=50
89.00000 94.00000
87.00000 96.00000
85.00000 99.00000
83.00000 101.00000
81.00000 104.00000
79.00000 105.00000
76.00000 106.00000
72.00000 107.00000
69.00000 108.00000
66.00000 108.00000
63.00000 109.00000
60.00000 109.00000
58.00000 107.00000
56.00000 104.00000
55.00000 101.00000
54.00000 98.00000
53.00000 95.00000
53.00000 92.00000
53.00000 89.00000
53.00000 86.00000
53.00000 83.00000
53.00000 79.00000
53.00000 76.00000
53.00000 73.00000
53.00000 70.00000
53.00000 67.00000
53.00000 64.00000
53.00000 61.00000
53.00000 57.00000
53.00000 54.00000
53.00000 51.00000
54.00000 48.00000
55.00000 45.00000
56.00000 42.00000
57.00000 39.00000
58.00000 36.00000
60.00000 33.00000
61.00000 30.00000
63.00000 28.00000
64.00000 25.00000
66.00000 22.00000
68.00000 20.00000
71.00000 18.00000
73.00000 16.00000
76.00000 14.00000
78.00000 13.00000
81.00000 11.00000
84.00000 10.00000
87.00000 9.00000
90.00000 8.00000
IMAGE=PO-Sca-Scar-Aphodius satellitius.jpg
ID=60 
LM=50
91.00000 78.00000
89.00000 80.00000
88.00000 83.00000
87.00000 85.00000
84.00000 86.00000
81.00000 87.00000
79.00000 88.00000
76.00000 89.00000
73.00000 90.00000
70.00000 91.00000
68.00000 92.00000
65.00000 93.00000
62.00000 94.00000
60.00000 95.00000
59.00000 92.00000
58.00000 89.00000
57.00000 87.00000
57.00000 84.00000
57.00000 81.00000
57.00000 78.00000
57.00000 75.00000
57.00000 72.00000
57.00000 69.00000
57.00000 66.00000
57.00000 64.00000
57.00000 61.00000
57.00000 58.00000
57.00000 55.00000
57.00000 52.00000
57.00000 49.00000
58.00000 46.00000
59.00000 44.00000
60.00000 41.00000
61.00000 38.00000
62.00000 36.00000
63.00000 33.00000
64.00000 30.00000
65.00000 28.00000
67.00000 25.00000
68.00000 22.00000
69.00000 20.00000
71.00000 17.00000
73.00000 15.00000
75.00000 13.00000
77.00000 11.00000
79.00000 10.00000
82.00000 9.00000
85.00000 8.00000
87.00000 7.00000
90.00000 6.00000
IMAGE=PO-Sca-Scar-Aphodius scrofa.jpg
ID=61 
LM=50
88.00000 78.00000
87.00000 81.00000
85.00000 84.00000
84.00000 87.00000
83.00000 90.00000
82.00000 93.00000
80.00000 96.00000
79.00000 100.00000
76.00000 101.00000
73.00000 102.00000
70.00000 103.00000
67.00000 103.00000
63.00000 104.00000
60.00000 105.00000
57.00000 106.00000
56.00000 103.00000
54.00000 100.00000
53.00000 97.00000
53.00000 93.00000
53.00000 90.00000
52.00000 87.00000
52.00000 83.00000
52.00000 80.00000
52.00000 77.00000
52.00000 73.00000
53.00000 70.00000
53.00000 67.00000
53.00000 64.00000
54.00000 60.00000
54.00000 57.00000
54.00000 54.00000
55.00000 50.00000
55.00000 47.00000
56.00000 44.00000
56.00000 40.00000
57.00000 37.00000
58.00000 34.00000
59.00000 31.00000
61.00000 28.00000
62.00000 25.00000
64.00000 22.00000
66.00000 19.00000
68.00000 17.00000
71.00000 15.00000
73.00000 13.00000
76.00000 11.00000
79.00000 10.00000
82.00000 8.00000
85.00000 6.00000
88.00000 5.00000
IMAGE=PO-Sca-Scar-Aphodius scrutator.jpg
ID=62 
LM=50
176.00000 230.00000
171.00000 236.00000
168.00000 242.00000
164.00000 249.00000
161.00000 256.00000
157.00000 261.00000
150.00000 263.00000
143.00000 265.00000
136.00000 267.00000
128.00000 268.00000
121.00000 269.00000
113.00000 270.00000
106.00000 271.00000
100.00000 269.00000
98.00000 262.00000
96.00000 254.00000
94.00000 247.00000
93.00000 240.00000
92.00000 232.00000
91.00000 225.00000
90.00000 218.00000
89.00000 210.00000
88.00000 203.00000
87.00000 196.00000
86.00000 188.00000
86.00000 181.00000
85.00000 173.00000
85.00000 166.00000
84.00000 158.00000
85.00000 151.00000
86.00000 143.00000
86.00000 136.00000
87.00000 129.00000
88.00000 121.00000
90.00000 114.00000
93.00000 107.00000
96.00000 100.00000
99.00000 94.00000
103.00000 87.00000
108.00000 81.00000
112.00000 76.00000
117.00000 70.00000
122.00000 64.00000
128.00000 60.00000
135.00000 56.00000
141.00000 52.00000
148.00000 49.00000
154.00000 46.00000
162.00000 44.00000
169.00000 43.00000
IMAGE=PO-Sca-Scar-Aphodius setchan.jpg
ID=63 
LM=50
186.00000 231.00000
181.00000 237.00000
177.00000 244.00000
174.00000 251.00000
171.00000 258.00000
164.00000 261.00000
157.00000 264.00000
149.00000 266.00000
142.00000 269.00000
134.00000 271.00000
126.00000 272.00000
119.00000 273.00000
111.00000 274.00000
105.00000 271.00000
103.00000 264.00000
100.00000 256.00000
99.00000 248.00000
98.00000 241.00000
96.00000 233.00000
95.00000 225.00000
93.00000 218.00000
93.00000 210.00000
92.00000 202.00000
92.00000 194.00000
91.00000 186.00000
91.00000 178.00000
90.00000 171.00000
90.00000 163.00000
91.00000 155.00000
91.00000 147.00000
92.00000 139.00000
93.00000 131.00000
94.00000 124.00000
97.00000 117.00000
100.00000 109.00000
103.00000 102.00000
106.00000 95.00000
110.00000 88.00000
115.00000 82.00000
120.00000 76.00000
125.00000 70.00000
131.00000 65.00000
137.00000 60.00000
144.00000 55.00000
150.00000 51.00000
157.00000 47.00000
164.00000 43.00000
171.00000 42.00000
179.00000 41.00000
187.00000 40.00000
IMAGE=PO-Sca-Scar-Aphodius shibatai.jpg
ID=64 
LM=50
191.00000 283.00000
186.00000 291.00000
181.00000 299.00000
178.00000 308.00000
174.00000 316.00000
165.00000 318.00000
155.00000 320.00000
146.00000 322.00000
137.00000 324.00000
128.00000 326.00000
119.00000 329.00000
110.00000 331.00000
101.00000 333.00000
93.00000 334.00000
91.00000 325.00000
89.00000 315.00000
87.00000 306.00000
86.00000 297.00000
85.00000 288.00000
84.00000 278.00000
83.00000 269.00000
82.00000 260.00000
81.00000 250.00000
81.00000 241.00000
80.00000 232.00000
80.00000 222.00000
80.00000 213.00000
79.00000 204.00000
79.00000 194.00000
80.00000 185.00000
81.00000 176.00000
82.00000 166.00000
83.00000 157.00000
86.00000 148.00000
88.00000 139.00000
91.00000 130.00000
94.00000 121.00000
98.00000 113.00000
103.00000 105.00000
108.00000 97.00000
114.00000 90.00000
120.00000 82.00000
127.00000 76.00000
134.00000 70.00000
141.00000 64.00000
149.00000 59.00000
157.00000 55.00000
166.00000 52.00000
175.00000 49.00000
184.00000 47.00000
IMAGE=PO-Sca-Scar-Aphodius sordidus.jpg
ID=65 
LM=50
90.00000 87.00000
89.00000 90.00000
88.00000 92.00000
87.00000 95.00000
85.00000 97.00000
82.00000 98.00000
80.00000 99.00000
77.00000 100.00000
74.00000 100.00000
71.00000 100.00000
68.00000 101.00000
66.00000 101.00000
63.00000 99.00000
62.00000 97.00000
61.00000 95.00000
60.00000 92.00000
59.00000 89.00000
58.00000 86.00000
58.00000 83.00000
58.00000 80.00000
58.00000 77.00000
58.00000 74.00000
58.00000 72.00000
58.00000 69.00000
58.00000 66.00000
58.00000 63.00000
58.00000 60.00000
58.00000 57.00000
58.00000 54.00000
58.00000 52.00000
58.00000 49.00000
58.00000 46.00000
58.00000 43.00000
59.00000 40.00000
60.00000 38.00000
61.00000 35.00000
62.00000 32.00000
63.00000 30.00000
65.00000 27.00000
67.00000 24.00000
68.00000 22.00000
69.00000 20.00000
71.00000 18.00000
73.00000 16.00000
76.00000 14.00000
78.00000 12.00000
80.00000 11.00000
83.00000 9.00000
85.00000 8.00000
88.00000 7.00000
IMAGE=PO-Sca-Scar-Aphodius sticticus.jpg
ID=66 
LM=50
132.00000 218.00000
130.00000 223.00000
127.00000 228.00000
125.00000 232.00000
122.00000 236.00000
117.00000 238.00000
112.00000 240.00000
107.00000 241.00000
102.00000 242.00000
96.00000 242.00000
91.00000 243.00000
87.00000 240.00000
83.00000 236.00000
82.00000 231.00000
81.00000 226.00000
80.00000 221.00000
80.00000 216.00000
79.00000 210.00000
79.00000 205.00000
78.00000 200.00000
77.00000 195.00000
77.00000 189.00000
77.00000 184.00000
77.00000 179.00000
77.00000 173.00000
77.00000 168.00000
77.00000 163.00000
77.00000 158.00000
77.00000 152.00000
78.00000 147.00000
78.00000 142.00000
79.00000 136.00000
80.00000 131.00000
80.00000 126.00000
81.00000 121.00000
83.00000 116.00000
85.00000 111.00000
87.00000 106.00000
89.00000 101.00000
91.00000 96.00000
95.00000 92.00000
98.00000 88.00000
102.00000 84.00000
105.00000 80.00000
109.00000 77.00000
113.00000 73.00000
118.00000 71.00000
123.00000 69.00000
128.00000 68.00000
133.00000 67.00000
IMAGE=PO-Sca-Scar-Aphodius sturmi.jpg
ID=67 
LM=50
192.00000 239.00000
186.00000 243.00000
183.00000 249.00000
181.00000 256.00000
179.00000 263.00000
172.00000 265.00000
165.00000 266.00000
158.00000 268.00000
151.00000 270.00000
144.00000 271.00000
137.00000 273.00000
130.00000 275.00000
123.00000 275.00000
119.00000 270.00000
116.00000 262.00000
115.00000 255.00000
115.00000 248.00000
114.00000 241.00000
113.00000 234.00000
112.00000 226.00000
112.00000 219.00000
111.00000 212.00000
111.00000 205.00000
111.00000 198.00000
110.00000 191.00000
110.00000 183.00000
110.00000 176.00000
110.00000 169.00000
109.00000 162.00000
109.00000 154.00000
110.00000 147.00000
111.00000 140.00000
113.00000 133.00000
114.00000 126.00000
116.00000 119.00000
119.00000 113.00000
122.00000 106.00000
126.00000 100.00000
129.00000 94.00000
133.00000 88.00000
138.00000 83.00000
143.00000 77.00000
148.00000 72.00000
153.00000 67.00000
159.00000 63.00000
165.00000 59.00000
172.00000 56.00000
178.00000 53.00000
185.00000 51.00000
192.00000 49.00000
IMAGE=PO-Sca-Scar-Aphodius sublimbatus.jpg
ID=68 
LM=50
170.00000 243.00000
164.00000 249.00000
158.00000 254.00000
156.00000 262.00000
152.00000 269.00000
144.00000 272.00000
137.00000 274.00000
129.00000 276.00000
121.00000 279.00000
113.00000 281.00000
105.00000 284.00000
98.00000 286.00000
90.00000 287.00000
87.00000 279.00000
83.00000 272.00000
82.00000 264.00000
80.00000 256.00000
79.00000 248.00000
78.00000 240.00000
76.00000 232.00000
75.00000 224.00000
75.00000 216.00000
74.00000 207.00000
74.00000 199.00000
73.00000 191.00000
73.00000 183.00000
73.00000 175.00000
74.00000 167.00000
74.00000 158.00000
74.00000 150.00000
75.00000 142.00000
75.00000 134.00000
77.00000 126.00000
80.00000 118.00000
82.00000 110.00000
84.00000 102.00000
87.00000 95.00000
92.00000 88.00000
96.00000 81.00000
101.00000 74.00000
105.00000 68.00000
111.00000 62.00000
118.00000 57.00000
124.00000 51.00000
131.00000 47.00000
137.00000 42.00000
144.00000 38.00000
152.00000 35.00000
160.00000 34.00000
168.00000 33.00000
IMAGE=PO-Sca-Scar-Aphodius superatratus.jpg
ID=69 
LM=50
164.00000 218.00000
161.00000 224.00000
158.00000 230.00000
155.00000 235.00000
149.00000 238.00000
143.00000 238.00000
137.00000 239.00000
130.00000 240.00000
124.00000 241.00000
117.00000 242.00000
111.00000 243.00000
104.00000 243.00000
99.00000 243.00000
97.00000 237.00000
95.00000 230.00000
93.00000 224.00000
92.00000 218.00000
92.00000 211.00000
91.00000 205.00000
90.00000 198.00000
89.00000 192.00000
89.00000 185.00000
88.00000 179.00000
88.00000 172.00000
88.00000 166.00000
87.00000 159.00000
87.00000 153.00000
87.00000 146.00000
87.00000 140.00000
87.00000 133.00000
87.00000 127.00000
87.00000 120.00000
89.00000 114.00000
90.00000 107.00000
91.00000 101.00000
93.00000 95.00000
96.00000 89.00000
99.00000 83.00000
102.00000 77.00000
105.00000 72.00000
110.00000 68.00000
115.00000 63.00000
120.00000 59.00000
125.00000 55.00000
131.00000 52.00000
136.00000 48.00000
142.00000 46.00000
148.00000 43.00000
155.00000 42.00000
161.00000 41.00000
IMAGE=PO-Sca-Scar-Aphodius tanakai.jpg
ID=70 
LM=50
153.00000 151.00000
150.00000 157.00000
147.00000 164.00000
143.00000 170.00000
140.00000 177.00000
137.00000 184.00000
135.00000 190.00000
132.00000 197.00000
130.00000 204.00000
127.00000 211.00000
124.00000 217.00000
117.00000 217.00000
110.00000 218.00000
103.00000 218.00000
96.00000 219.00000
88.00000 219.00000
81.00000 220.00000
75.00000 219.00000
72.00000 212.00000
69.00000 206.00000
67.00000 199.00000
65.00000 192.00000
63.00000 185.00000
63.00000 178.00000
63.00000 170.00000
63.00000 163.00000
63.00000 156.00000
64.00000 149.00000
65.00000 142.00000
65.00000 134.00000
66.00000 127.00000
67.00000 120.00000
69.00000 113.00000
71.00000 106.00000
73.00000 99.00000
76.00000 92.00000
79.00000 86.00000
83.00000 80.00000
86.00000 74.00000
92.00000 69.00000
97.00000 64.00000
103.00000 60.00000
109.00000 56.00000
116.00000 53.00000
122.00000 50.00000
129.00000 48.00000
136.00000 46.00000
144.00000 46.00000
151.00000 45.00000
158.00000 45.00000
IMAGE=PO-Sca-Scar-Aphodius troitzkyi.jpg
ID=71 
LM=50
210.00000 306.00000
206.00000 314.00000
203.00000 321.00000
199.00000 329.00000
193.00000 334.00000
185.00000 335.00000
176.00000 336.00000
168.00000 338.00000
159.00000 339.00000
151.00000 341.00000
143.00000 342.00000
134.00000 343.00000
126.00000 345.00000
123.00000 338.00000
122.00000 329.00000
120.00000 321.00000
119.00000 313.00000
118.00000 304.00000
117.00000 296.00000
116.00000 287.00000
115.00000 279.00000
114.00000 270.00000
114.00000 262.00000
114.00000 253.00000
113.00000 245.00000
113.00000 236.00000
113.00000 228.00000
113.00000 219.00000
114.00000 211.00000
114.00000 202.00000
115.00000 194.00000
116.00000 185.00000
118.00000 177.00000
120.00000 169.00000
122.00000 161.00000
124.00000 152.00000
128.00000 145.00000
131.00000 137.00000
135.00000 129.00000
140.00000 122.00000
145.00000 116.00000
150.00000 109.00000
156.00000 102.00000
163.00000 98.00000
170.00000 93.00000
177.00000 88.00000
184.00000 84.00000
192.00000 81.00000
201.00000 80.00000
209.00000 79.00000
IMAGE=PO-Sca-Scar-Aphodius unifasciatus.jpg
ID=72 
LM=50
175.00000 210.00000
171.00000 217.00000
167.00000 224.00000
165.00000 232.00000
163.00000 240.00000
162.00000 248.00000
156.00000 251.00000
148.00000 254.00000
140.00000 257.00000
133.00000 259.00000
125.00000 262.00000
117.00000 265.00000
110.00000 267.00000
104.00000 266.00000
99.00000 259.00000
97.00000 252.00000
95.00000 244.00000
94.00000 236.00000
93.00000 228.00000
92.00000 220.00000
92.00000 212.00000
92.00000 204.00000
91.00000 196.00000
91.00000 188.00000
91.00000 180.00000
91.00000 171.00000
91.00000 163.00000
91.00000 155.00000
91.00000 147.00000
91.00000 139.00000
91.00000 131.00000
92.00000 123.00000
94.00000 115.00000
96.00000 107.00000
98.00000 100.00000
101.00000 92.00000
105.00000 85.00000
109.00000 78.00000
113.00000 71.00000
117.00000 64.00000
122.00000 58.00000
128.00000 52.00000
134.00000 47.00000
140.00000 41.00000
146.00000 37.00000
153.00000 33.00000
160.00000 29.00000
168.00000 26.00000
175.00000 23.00000
183.00000 20.00000
IMAGE=PO-Sca-Scar-Aphodius uniformis.jpg
ID=73 
LM=50
216.00000 293.00000
213.00000 301.00000
210.00000 309.00000
206.00000 317.00000
203.00000 325.00000
197.00000 329.00000
188.00000 331.00000
180.00000 333.00000
171.00000 334.00000
163.00000 336.00000
155.00000 338.00000
146.00000 340.00000
138.00000 341.00000
131.00000 338.00000
127.00000 331.00000
124.00000 323.00000
121.00000 314.00000
119.00000 306.00000
119.00000 297.00000
118.00000 289.00000
117.00000 280.00000
116.00000 272.00000
116.00000 263.00000
115.00000 255.00000
114.00000 246.00000
114.00000 237.00000
113.00000 229.00000
112.00000 220.00000
112.00000 212.00000
113.00000 203.00000
114.00000 194.00000
115.00000 186.00000
116.00000 177.00000
117.00000 169.00000
119.00000 161.00000
122.00000 153.00000
125.00000 144.00000
128.00000 136.00000
131.00000 128.00000
136.00000 121.00000
142.00000 115.00000
147.00000 108.00000
152.00000 101.00000
159.00000 96.00000
166.00000 90.00000
172.00000 85.00000
180.00000 81.00000
188.00000 78.00000
196.00000 77.00000
205.00000 76.00000
IMAGE=PO-Sca-Scar-Aphodius uniplagialus.jpg
ID=74 
LM=50
211.00000 317.00000
204.00000 324.00000
200.00000 333.00000
197.00000 343.00000
189.00000 348.00000
180.00000 350.00000
170.00000 351.00000
160.00000 353.00000
150.00000 355.00000
140.00000 356.00000
130.00000 358.00000
120.00000 360.00000
111.00000 359.00000
106.00000 350.00000
104.00000 341.00000
100.00000 331.00000
99.00000 321.00000
99.00000 311.00000
98.00000 301.00000
98.00000 291.00000
97.00000 281.00000
96.00000 271.00000
96.00000 261.00000
96.00000 251.00000
97.00000 241.00000
97.00000 231.00000
97.00000 221.00000
97.00000 211.00000
98.00000 201.00000
98.00000 191.00000
100.00000 181.00000
102.00000 171.00000
103.00000 161.00000
105.00000 151.00000
108.00000 142.00000
111.00000 132.00000
114.00000 122.00000
117.00000 113.00000
122.00000 104.00000
128.00000 96.00000
133.00000 88.00000
140.00000 81.00000
148.00000 73.00000
155.00000 66.00000
163.00000 61.00000
172.00000 56.00000
181.00000 53.00000
191.00000 50.00000
201.00000 49.00000
211.00000 48.00000
IMAGE=PO-Sca-Scar-Aphodius uniplagiatus.jpg
ID=75 
LM=50
279.00000 391.00000
272.00000 400.00000
267.00000 410.00000
265.00000 421.00000
263.00000 432.00000
254.00000 436.00000
243.00000 438.00000
232.00000 439.00000
221.00000 441.00000
210.00000 442.00000
198.00000 444.00000
187.00000 446.00000
176.00000 444.00000
170.00000 436.00000
167.00000 425.00000
163.00000 414.00000
161.00000 403.00000
158.00000 392.00000
157.00000 381.00000
156.00000 369.00000
156.00000 358.00000
156.00000 347.00000
155.00000 335.00000
155.00000 324.00000
155.00000 313.00000
155.00000 301.00000
156.00000 290.00000
157.00000 279.00000
158.00000 268.00000
159.00000 256.00000
160.00000 245.00000
161.00000 234.00000
162.00000 223.00000
164.00000 211.00000
167.00000 201.00000
171.00000 190.00000
174.00000 179.00000
177.00000 168.00000
182.00000 158.00000
188.00000 148.00000
194.00000 139.00000
200.00000 129.00000
207.00000 120.00000
215.00000 113.00000
224.00000 105.00000
232.00000 98.00000
243.00000 93.00000
253.00000 89.00000
264.00000 86.00000
275.00000 85.00000
IMAGE=PO-Sca-Scar-Aphodius urostigma.jpg
ID=76 
LM=50
218.00000 281.00000
215.00000 287.00000
212.00000 294.00000
209.00000 300.00000
203.00000 303.00000
196.00000 305.00000
189.00000 306.00000
182.00000 308.00000
175.00000 309.00000
168.00000 311.00000
161.00000 312.00000
154.00000 314.00000
152.00000 307.00000
149.00000 301.00000
147.00000 294.00000
145.00000 287.00000
144.00000 280.00000
143.00000 273.00000
142.00000 266.00000
141.00000 259.00000
140.00000 252.00000
139.00000 245.00000
138.00000 238.00000
138.00000 231.00000
138.00000 224.00000
138.00000 216.00000
139.00000 209.00000
139.00000 202.00000
139.00000 195.00000
139.00000 188.00000
140.00000 181.00000
141.00000 174.00000
142.00000 167.00000
143.00000 160.00000
145.00000 153.00000
147.00000 146.00000
149.00000 139.00000
152.00000 133.00000
155.00000 126.00000
157.00000 120.00000
161.00000 114.00000
166.00000 108.00000
171.00000 103.00000
175.00000 97.00000
181.00000 93.00000
187.00000 90.00000
194.00000 87.00000
200.00000 84.00000
207.00000 83.00000
214.00000 81.00000
IMAGE=PO-Sca-Scar-Aphodius variabilis.jpg
ID=77 
LM=50
165.00000 213.00000
162.00000 220.00000
159.00000 226.00000
155.00000 232.00000
148.00000 234.00000
141.00000 235.00000
134.00000 237.00000
127.00000 239.00000
120.00000 240.00000
113.00000 242.00000
106.00000 243.00000
99.00000 245.00000
92.00000 246.00000
90.00000 239.00000
88.00000 232.00000
87.00000 225.00000
85.00000 218.00000
83.00000 211.00000
82.00000 204.00000
80.00000 197.00000
79.00000 189.00000
78.00000 182.00000
77.00000 175.00000
76.00000 168.00000
75.00000 161.00000
74.00000 154.00000
74.00000 146.00000
74.00000 139.00000
75.00000 132.00000
75.00000 125.00000
75.00000 118.00000
76.00000 110.00000
78.00000 104.00000
80.00000 97.00000
82.00000 90.00000
84.00000 83.00000
87.00000 76.00000
92.00000 71.00000
96.00000 65.00000
100.00000 59.00000
106.00000 54.00000
112.00000 51.00000
118.00000 47.00000
125.00000 44.00000
132.00000 42.00000
139.00000 40.00000
146.00000 38.00000
153.00000 37.00000
160.00000 36.00000
167.00000 35.00000
IMAGE=PO-Sca-Scar-Aphodius yamato.jpg
ID=78 
LM=50
258.00000 378.00000
251.00000 386.00000
246.00000 395.00000
242.00000 405.00000
236.00000 413.00000
226.00000 415.00000
216.00000 418.00000
205.00000 421.00000
195.00000 423.00000
185.00000 426.00000
175.00000 429.00000
165.00000 431.00000
154.00000 434.00000
148.00000 429.00000
144.00000 419.00000
142.00000 409.00000
141.00000 399.00000
139.00000 388.00000
138.00000 378.00000
136.00000 367.00000
135.00000 357.00000
134.00000 346.00000
134.00000 336.00000
134.00000 325.00000
133.00000 314.00000
133.00000 304.00000
132.00000 293.00000
133.00000 283.00000
134.00000 272.00000
135.00000 262.00000
136.00000 251.00000
137.00000 241.00000
138.00000 230.00000
141.00000 220.00000
145.00000 211.00000
149.00000 201.00000
153.00000 191.00000
157.00000 181.00000
163.00000 172.00000
169.00000 164.00000
176.00000 156.00000
182.00000 147.00000
190.00000 141.00000
199.00000 135.00000
208.00000 129.00000
217.00000 123.00000
226.00000 119.00000
236.00000 115.00000
247.00000 113.00000
257.00000 111.00000
IMAGE=PO-Sca-Scar-Aphodius yasutakai.jpg
ID=79 
LM=50
89.00000 82.00000
87.00000 85.00000
86.00000 87.00000
85.00000 90.00000
84.00000 93.00000
81.00000 94.00000
78.00000 95.00000
75.00000 96.00000
72.00000 97.00000
69.00000 98.00000
66.00000 99.00000
63.00000 100.00000
60.00000 99.00000
59.00000 97.00000
58.00000 94.00000
57.00000 91.00000
56.00000 88.00000
55.00000 85.00000
54.00000 82.00000
53.00000 79.00000
52.00000 76.00000
52.00000 73.00000
52.00000 70.00000
52.00000 67.00000
52.00000 64.00000
52.00000 61.00000
52.00000 58.00000
52.00000 54.00000
52.00000 51.00000
52.00000 48.00000
53.00000 45.00000
54.00000 42.00000
55.00000 40.00000
57.00000 37.00000
58.00000 34.00000
59.00000 31.00000
60.00000 28.00000
62.00000 26.00000
64.00000 23.00000
65.00000 21.00000
68.00000 19.00000
70.00000 17.00000
72.00000 14.00000
74.00000 12.00000
77.00000 10.00000
79.00000 9.00000
82.00000 8.00000
85.00000 7.00000
88.00000 6.00000
91.00000 5.00000
IMAGE=PO-Sca-Scar-Aphodius zenkeri.jpg
ID=80 
LM=50
271.00000 505.00000
262.00000 517.00000
256.00000 530.00000
251.00000 545.00000
240.00000 553.00000
227.00000 559.00000
213.00000 564.00000
199.00000 570.00000
184.00000 572.00000
169.00000 573.00000
154.00000 574.00000
142.00000 568.00000
131.00000 557.00000
123.00000 545.00000
118.00000 531.00000
115.00000 516.00000
113.00000 501.00000
110.00000 487.00000
107.00000 472.00000
105.00000 457.00000
103.00000 442.00000
102.00000 427.00000
100.00000 412.00000
99.00000 397.00000
98.00000 383.00000
99.00000 368.00000
100.00000 353.00000
102.00000 338.00000
103.00000 323.00000
105.00000 308.00000
109.00000 294.00000
113.00000 279.00000
118.00000 265.00000
121.00000 251.00000
125.00000 236.00000
131.00000 222.00000
137.00000 209.00000
145.00000 196.00000
155.00000 185.00000
164.00000 173.00000
174.00000 162.00000
184.00000 151.00000
195.00000 141.00000
207.00000 131.00000
219.00000 122.00000
232.00000 116.00000
246.00000 111.00000
261.00000 110.00000
276.00000 112.00000
290.00000 116.00000
IMAGE=E:\蜉金龟背面观-田哲豪杜萍萍补充\Aphodius badipes.png
ID=91 
LM=50
321.00000 436.00000
314.00000 449.00000
306.00000 461.00000
299.00000 474.00000
291.00000 487.00000
280.00000 495.00000
266.00000 500.00000
253.00000 505.00000
239.00000 511.00000
225.00000 516.00000
211.00000 518.00000
197.00000 513.00000
187.00000 503.00000
181.00000 490.00000
175.00000 476.00000
173.00000 462.00000
170.00000 447.00000
167.00000 433.00000
165.00000 418.00000
164.00000 403.00000
162.00000 389.00000
161.00000 374.00000
161.00000 359.00000
160.00000 345.00000
160.00000 330.00000
160.00000 315.00000
159.00000 301.00000
159.00000 286.00000
159.00000 271.00000
159.00000 257.00000
159.00000 242.00000
160.00000 227.00000
163.00000 213.00000
166.00000 198.00000
170.00000 184.00000
175.00000 170.00000
179.00000 156.00000
186.00000 143.00000
192.00000 130.00000
199.00000 117.00000
208.00000 105.00000
217.00000 94.00000
229.00000 85.00000
241.00000 77.00000
253.00000 68.00000
266.00000 62.00000
280.00000 56.00000
294.00000 52.00000
308.00000 52.00000
323.00000 52.00000
IMAGE=E:\蜉金龟背面观-田哲豪杜萍萍补充\Aphodius coloradensis.png
ID=92 
LM=50
272.00000 389.00000
264.00000 398.00000
257.00000 408.00000
249.00000 417.00000
242.00000 427.00000
231.00000 432.00000
220.00000 436.00000
208.00000 440.00000
196.00000 441.00000
184.00000 441.00000
172.00000 442.00000
162.00000 437.00000
153.00000 429.00000
146.00000 419.00000
142.00000 408.00000
139.00000 396.00000
136.00000 384.00000
133.00000 373.00000
132.00000 361.00000
130.00000 349.00000
129.00000 337.00000
128.00000 325.00000
127.00000 313.00000
127.00000 301.00000
126.00000 289.00000
125.00000 276.00000
125.00000 264.00000
124.00000 252.00000
125.00000 240.00000
127.00000 228.00000
128.00000 216.00000
130.00000 204.00000
131.00000 192.00000
134.00000 181.00000
139.00000 170.00000
144.00000 159.00000
149.00000 148.00000
155.00000 137.00000
163.00000 128.00000
170.00000 119.00000
178.00000 110.00000
187.00000 102.00000
197.00000 94.00000
206.00000 87.00000
216.00000 81.00000
227.00000 76.00000
239.00000 71.00000
250.00000 69.00000
262.00000 69.00000
274.00000 72.00000
IMAGE=E:\蜉金龟背面观-田哲豪杜萍萍补充\Aphodius congregatus.png
ID=93 
LM=50
305.00000 443.00000
297.00000 455.00000
288.00000 468.00000
280.00000 480.00000
268.00000 488.00000
254.00000 491.00000
239.00000 494.00000
225.00000 497.00000
210.00000 500.00000
196.00000 503.00000
181.00000 506.00000
167.00000 506.00000
152.00000 503.00000
143.00000 491.00000
139.00000 477.00000
136.00000 462.00000
132.00000 448.00000
128.00000 433.00000
125.00000 419.00000
122.00000 404.00000
122.00000 389.00000
121.00000 375.00000
121.00000 360.00000
121.00000 345.00000
122.00000 330.00000
122.00000 315.00000
123.00000 300.00000
123.00000 285.00000
124.00000 270.00000
125.00000 256.00000
127.00000 241.00000
129.00000 226.00000
131.00000 211.00000
136.00000 197.00000
142.00000 183.00000
147.00000 170.00000
155.00000 157.00000
162.00000 144.00000
170.00000 131.00000
180.00000 120.00000
189.00000 109.00000
200.00000 98.00000
210.00000 88.00000
222.00000 78.00000
234.00000 69.00000
247.00000 63.00000
261.00000 58.00000
275.00000 53.00000
290.00000 51.00000
305.00000 50.00000
IMAGE=E:\蜉金龟背面观-田哲豪杜萍萍补充\Aphodius coniugatus.png
ID=94 
LM=50
329.00000 461.00000
319.00000 472.00000
312.00000 484.00000
306.00000 497.00000
295.00000 504.00000
281.00000 506.00000
267.00000 509.00000
252.00000 511.00000
238.00000 513.00000
224.00000 515.00000
210.00000 516.00000
197.00000 509.00000
186.00000 500.00000
181.00000 487.00000
177.00000 473.00000
174.00000 459.00000
171.00000 445.00000
169.00000 431.00000
168.00000 416.00000
167.00000 402.00000
166.00000 388.00000
165.00000 373.00000
165.00000 359.00000
164.00000 344.00000
164.00000 330.00000
164.00000 315.00000
164.00000 301.00000
164.00000 287.00000
164.00000 272.00000
164.00000 258.00000
163.00000 243.00000
163.00000 229.00000
164.00000 215.00000
167.00000 200.00000
171.00000 187.00000
180.00000 175.00000
188.00000 163.00000
195.00000 151.00000
203.00000 139.00000
210.00000 126.00000
219.00000 115.00000
228.00000 104.00000
239.00000 95.00000
251.00000 86.00000
263.00000 79.00000
276.00000 72.00000
289.00000 67.00000
303.00000 63.00000
318.00000 62.00000
332.00000 60.00000
IMAGE=E:\蜉金龟背面观-田哲豪杜萍萍补充\Aphodius denticulatus.png
ID=95 
LM=50
360.00000 466.00000
349.00000 477.00000
340.00000 490.00000
334.00000 504.00000
329.00000 519.00000
318.00000 528.00000
303.00000 532.00000
288.00000 535.00000
272.00000 535.00000
256.00000 535.00000
241.00000 534.00000
227.00000 527.00000
214.00000 518.00000
203.00000 508.00000
196.00000 493.00000
190.00000 479.00000
190.00000 464.00000
191.00000 448.00000
190.00000 432.00000
190.00000 417.00000
189.00000 401.00000
187.00000 385.00000
184.00000 370.00000
182.00000 354.00000
182.00000 339.00000
182.00000 323.00000
183.00000 307.00000
183.00000 292.00000
182.00000 276.00000
181.00000 260.00000
183.00000 245.00000
186.00000 229.00000
191.00000 214.00000
195.00000 199.00000
198.00000 184.00000
201.00000 169.00000
207.00000 154.00000
216.00000 141.00000
225.00000 128.00000
233.00000 115.00000
243.00000 103.00000
254.00000 91.00000
266.00000 82.00000
280.00000 74.00000
293.00000 65.00000
306.00000 58.00000
322.00000 54.00000
337.00000 51.00000
352.00000 49.00000
368.00000 47.00000
IMAGE=E:\蜉金龟背面观-田哲豪杜萍萍补充\Aphodius desertus.png
ID=96 
LM=50
312.00000 408.00000
300.00000 417.00000
289.00000 429.00000
281.00000 442.00000
277.00000 457.00000
270.00000 469.00000
256.00000 475.00000
241.00000 479.00000
226.00000 484.00000
212.00000 491.00000
197.00000 495.00000
182.00000 497.00000
167.00000 497.00000
153.00000 490.00000
143.00000 478.00000
134.00000 466.00000
127.00000 452.00000
123.00000 437.00000
122.00000 422.00000
120.00000 407.00000
120.00000 391.00000
120.00000 376.00000
120.00000 360.00000
120.00000 345.00000
120.00000 329.00000
121.00000 314.00000
122.00000 298.00000
123.00000 283.00000
124.00000 268.00000
125.00000 252.00000
129.00000 237.00000
135.00000 223.00000
139.00000 208.00000
142.00000 193.00000
147.00000 178.00000
153.00000 164.00000
159.00000 150.00000
168.00000 138.00000
178.00000 126.00000
188.00000 114.00000
198.00000 102.00000
209.00000 91.00000
221.00000 82.00000
234.00000 73.00000
247.00000 65.00000
261.00000 59.00000
276.00000 54.00000
291.00000 53.00000
307.00000 51.00000
322.00000 50.00000
IMAGE=E:\蜉金龟背面观-田哲豪杜萍萍补充\Aphodius fimetarius (2).png
ID=97 
LM=50
298.00000 421.00000
292.00000 434.00000
286.00000 446.00000
280.00000 459.00000
270.00000 466.00000
257.00000 470.00000
244.00000 473.00000
230.00000 477.00000
217.00000 481.00000
204.00000 486.00000
191.00000 489.00000
177.00000 490.00000
164.00000 486.00000
153.00000 477.00000
145.00000 466.00000
140.00000 453.00000
136.00000 440.00000
132.00000 427.00000
130.00000 413.00000
128.00000 399.00000
127.00000 385.00000
126.00000 372.00000
124.00000 358.00000
123.00000 344.00000
122.00000 330.00000
122.00000 316.00000
121.00000 302.00000
121.00000 289.00000
122.00000 275.00000
124.00000 261.00000
125.00000 247.00000
127.00000 234.00000
131.00000 220.00000
136.00000 207.00000
140.00000 194.00000
145.00000 181.00000
151.00000 169.00000
157.00000 156.00000
165.00000 145.00000
173.00000 134.00000
182.00000 123.00000
193.00000 115.00000
205.00000 108.00000
217.00000 101.00000
229.00000 95.00000
242.00000 89.00000
254.00000 84.00000
267.00000 78.00000
281.00000 75.00000
294.00000 71.00000
IMAGE=E:\蜉金龟背面观-田哲豪杜萍萍补充\Aphodius fimetarius (3).png
ID=98 
LM=50
232.00000 297.00000
226.00000 307.00000
220.00000 317.00000
214.00000 327.00000
206.00000 336.00000
195.00000 339.00000
183.00000 342.00000
172.00000 346.00000
161.00000 349.00000
149.00000 352.00000
138.00000 356.00000
126.00000 359.00000
115.00000 362.00000
104.00000 366.00000
95.00000 361.00000
89.00000 351.00000
86.00000 339.00000
84.00000 328.00000
82.00000 316.00000
81.00000 304.00000
81.00000 292.00000
80.00000 280.00000
79.00000 269.00000
79.00000 257.00000
78.00000 245.00000
78.00000 233.00000
78.00000 221.00000
78.00000 209.00000
79.00000 197.00000
80.00000 186.00000
81.00000 174.00000
82.00000 162.00000
84.00000 150.00000
85.00000 139.00000
91.00000 130.00000
98.00000 120.00000
103.00000 109.00000
108.00000 98.00000
115.00000 89.00000
123.00000 80.00000
132.00000 73.00000
142.00000 66.00000
152.00000 60.00000
163.00000 55.00000
174.00000 50.00000
185.00000 46.00000
196.00000 42.00000
208.00000 40.00000
219.00000 40.00000
231.00000 42.00000
IMAGE=E:\蜉金龟背面观-田哲豪杜萍萍补充\Aphodius fimetarius (4).png
ID=99 
LM=50
242.00000 370.00000
237.00000 382.00000
230.00000 393.00000
223.00000 403.00000
212.00000 409.00000
200.00000 414.00000
188.00000 418.00000
176.00000 421.00000
163.00000 424.00000
151.00000 426.00000
138.00000 428.00000
126.00000 428.00000
113.00000 425.00000
102.00000 419.00000
92.00000 411.00000
86.00000 400.00000
80.00000 389.00000
76.00000 377.00000
73.00000 364.00000
70.00000 352.00000
70.00000 339.00000
69.00000 327.00000
69.00000 314.00000
70.00000 301.00000
72.00000 288.00000
73.00000 276.00000
74.00000 263.00000
74.00000 250.00000
75.00000 238.00000
75.00000 225.00000
79.00000 213.00000
82.00000 200.00000
86.00000 188.00000
90.00000 176.00000
95.00000 164.00000
100.00000 153.00000
106.00000 141.00000
113.00000 131.00000
120.00000 120.00000
128.00000 111.00000
137.00000 101.00000
147.00000 94.00000
158.00000 87.00000
169.00000 82.00000
181.00000 77.00000
193.00000 72.00000
205.00000 68.00000
218.00000 66.00000
230.00000 65.00000
243.00000 64.00000
IMAGE=E:\蜉金龟背面观-田哲豪杜萍萍补充\Aphodius fimetarius.png
ID=100 
LM=50
303.00000 426.00000
296.00000 439.00000
289.00000 451.00000
285.00000 465.00000
283.00000 479.00000
273.00000 486.00000
259.00000 489.00000
244.00000 492.00000
230.00000 494.00000
216.00000 498.00000
203.00000 504.00000
189.00000 508.00000
176.00000 510.00000
163.00000 503.00000
152.00000 494.00000
142.00000 484.00000
137.00000 470.00000
132.00000 457.00000
130.00000 442.00000
128.00000 428.00000
127.00000 414.00000
127.00000 399.00000
125.00000 385.00000
124.00000 370.00000
123.00000 356.00000
123.00000 342.00000
124.00000 327.00000
124.00000 313.00000
123.00000 298.00000
122.00000 284.00000
121.00000 270.00000
123.00000 255.00000
125.00000 241.00000
128.00000 227.00000
132.00000 213.00000
137.00000 200.00000
144.00000 187.00000
152.00000 175.00000
162.00000 164.00000
171.00000 153.00000
179.00000 141.00000
189.00000 131.00000
200.00000 121.00000
211.00000 112.00000
223.00000 104.00000
236.00000 97.00000
249.00000 92.00000
263.00000 89.00000
277.00000 85.00000
291.00000 82.00000
IMAGE=E:\蜉金龟背面观-田哲豪杜萍萍补充\Aphodius foetidus.png
ID=101 
LM=50
227.00000 342.00000
217.00000 351.00000
209.00000 363.00000
205.00000 376.00000
201.00000 389.00000
187.00000 392.00000
174.00000 395.00000
160.00000 397.00000
146.00000 400.00000
133.00000 403.00000
119.00000 406.00000
106.00000 409.00000
92.00000 412.00000
79.00000 407.00000
69.00000 398.00000
62.00000 386.00000
58.00000 373.00000
55.00000 359.00000
54.00000 346.00000
53.00000 332.00000
52.00000 318.00000
51.00000 304.00000
50.00000 290.00000
49.00000 276.00000
48.00000 262.00000
49.00000 248.00000
50.00000 235.00000
51.00000 221.00000
52.00000 207.00000
54.00000 193.00000
55.00000 179.00000
58.00000 166.00000
61.00000 152.00000
65.00000 139.00000
71.00000 126.00000
77.00000 114.00000
82.00000 101.00000
89.00000 89.00000
98.00000 78.00000
107.00000 67.00000
117.00000 58.00000
128.00000 50.00000
140.00000 43.00000
152.00000 36.00000
165.00000 30.00000
177.00000 23.00000
189.00000 17.00000
203.00000 13.00000
216.00000 10.00000
230.00000 8.00000
IMAGE=E:\蜉金龟背面观-田哲豪杜萍萍补充\Aphodius guangdongensis.png
ID=102 
LM=50
336.00000 347.00000
329.00000 361.00000
323.00000 375.00000
319.00000 389.00000
316.00000 404.00000
312.00000 419.00000
309.00000 434.00000
306.00000 449.00000
303.00000 464.00000
290.00000 470.00000
275.00000 474.00000
260.00000 478.00000
245.00000 482.00000
230.00000 486.00000
216.00000 490.00000
201.00000 494.00000
186.00000 488.00000
174.00000 481.00000
163.00000 470.00000
157.00000 455.00000
152.00000 441.00000
149.00000 426.00000
146.00000 411.00000
144.00000 396.00000
144.00000 380.00000
144.00000 365.00000
144.00000 350.00000
144.00000 334.00000
145.00000 319.00000
146.00000 304.00000
148.00000 289.00000
150.00000 273.00000
153.00000 258.00000
155.00000 243.00000
157.00000 228.00000
160.00000 213.00000
166.00000 199.00000
172.00000 185.00000
180.00000 172.00000
190.00000 160.00000
201.00000 150.00000
214.00000 142.00000
227.00000 133.00000
241.00000 128.00000
256.00000 126.00000
272.00000 123.00000
287.00000 120.00000
302.00000 117.00000
317.00000 114.00000
332.00000 114.00000
IMAGE=E:\蜉金龟背面观-田哲豪杜萍萍补充\Aphodius hamatus.png
ID=103 
LM=50
248.00000 471.00000
240.00000 480.00000
233.00000 490.00000
229.00000 501.00000
225.00000 512.00000
221.00000 524.00000
210.00000 524.00000
198.00000 522.00000
186.00000 524.00000
174.00000 526.00000
162.00000 526.00000
151.00000 522.00000
141.00000 515.00000
133.00000 506.00000
128.00000 495.00000
126.00000 484.00000
125.00000 472.00000
125.00000 460.00000
124.00000 448.00000
123.00000 436.00000
122.00000 424.00000
121.00000 412.00000
120.00000 400.00000
119.00000 388.00000
118.00000 376.00000
117.00000 364.00000
116.00000 352.00000
115.00000 340.00000
114.00000 328.00000
113.00000 316.00000
112.00000 304.00000
111.00000 292.00000
113.00000 280.00000
115.00000 268.00000
117.00000 257.00000
121.00000 245.00000
125.00000 234.00000
130.00000 223.00000
136.00000 213.00000
144.00000 203.00000
151.00000 194.00000
159.00000 185.00000
167.00000 176.00000
176.00000 168.00000
186.00000 161.00000
196.00000 154.00000
207.00000 150.00000
218.00000 146.00000
230.00000 144.00000
242.00000 143.00000
IMAGE=E:\蜉金龟背面观-田哲豪杜萍萍补充\Aphodius militaris.png
ID=104 
LM=50
292.00000 480.00000
283.00000 490.00000
276.00000 500.00000
271.00000 512.00000
266.00000 524.00000
255.00000 528.00000
242.00000 530.00000
229.00000 532.00000
216.00000 534.00000
204.00000 536.00000
191.00000 538.00000
179.00000 532.00000
169.00000 524.00000
160.00000 514.00000
154.00000 503.00000
150.00000 491.00000
148.00000 478.00000
146.00000 465.00000
145.00000 452.00000
143.00000 439.00000
143.00000 426.00000
142.00000 413.00000
141.00000 400.00000
140.00000 387.00000
140.00000 374.00000
141.00000 361.00000
141.00000 348.00000
142.00000 335.00000
143.00000 323.00000
144.00000 310.00000
145.00000 297.00000
146.00000 284.00000
149.00000 271.00000
153.00000 259.00000
157.00000 246.00000
161.00000 234.00000
166.00000 222.00000
171.00000 210.00000
177.00000 198.00000
183.00000 187.00000
191.00000 177.00000
200.00000 167.00000
210.00000 159.00000
220.00000 152.00000
231.00000 144.00000
243.00000 138.00000
254.00000 133.00000
266.00000 128.00000
279.00000 123.00000
291.00000 119.00000
IMAGE=E:\蜉金龟背面观-田哲豪杜萍萍补充\Aphodius walshi.png
ID=105 
LM=50
286.00000 401.00000
280.00000 414.00000
277.00000 428.00000
274.00000 442.00000
262.00000 446.00000
248.00000 448.00000
234.00000 451.00000
220.00000 453.00000
206.00000 456.00000
191.00000 458.00000
177.00000 460.00000
164.00000 460.00000
152.00000 452.00000
146.00000 439.00000
140.00000 426.00000
136.00000 412.00000
133.00000 398.00000
130.00000 384.00000
128.00000 370.00000
127.00000 356.00000
126.00000 342.00000
125.00000 327.00000
125.00000 313.00000
124.00000 299.00000
124.00000 284.00000
126.00000 270.00000
127.00000 256.00000
128.00000 242.00000
128.00000 227.00000
129.00000 213.00000
129.00000 199.00000
130.00000 184.00000
133.00000 170.00000
137.00000 157.00000
142.00000 143.00000
148.00000 130.00000
154.00000 117.00000
163.00000 106.00000
172.00000 95.00000
180.00000 83.00000
188.00000 72.00000
197.00000 60.00000
207.00000 50.00000
218.00000 41.00000
229.00000 32.00000
241.00000 24.00000
254.00000 18.00000
268.00000 15.00000
282.00000 15.00000
295.00000 21.00000
IMAGE=E:\蜉金龟背面观-田哲豪杜萍萍补充\Aphodoharmogaster costata.png
ID=107 
LM=50
307.00000 449.00000
300.00000 460.00000
293.00000 472.00000
287.00000 484.00000
282.00000 497.00000
275.00000 508.00000
261.00000 512.00000
248.00000 515.00000
235.00000 519.00000
222.00000 523.00000
209.00000 526.00000
196.00000 524.00000
185.00000 517.00000
176.00000 506.00000
170.00000 494.00000
164.00000 482.00000
162.00000 469.00000
160.00000 455.00000
159.00000 442.00000
157.00000 428.00000
157.00000 414.00000
156.00000 401.00000
155.00000 387.00000
154.00000 374.00000
154.00000 360.00000
155.00000 346.00000
155.00000 333.00000
155.00000 319.00000
156.00000 306.00000
156.00000 292.00000
157.00000 278.00000
158.00000 265.00000
158.00000 251.00000
160.00000 238.00000
164.00000 225.00000
169.00000 212.00000
173.00000 199.00000
181.00000 188.00000
189.00000 177.00000
196.00000 166.00000
205.00000 155.00000
214.00000 145.00000
223.00000 135.00000
232.00000 125.00000
244.00000 118.00000
255.00000 111.00000
268.00000 105.00000
281.00000 101.00000
294.00000 98.00000
307.00000 94.00000
IMAGE=E:\蜉金龟背面观-田哲豪杜萍萍补充\Apsteiniella georgii (2).png
ID=108 
LM=50
290.00000 460.00000
281.00000 471.00000
272.00000 482.00000
268.00000 496.00000
263.00000 510.00000
253.00000 517.00000
239.00000 520.00000
225.00000 524.00000
211.00000 528.00000
197.00000 532.00000
183.00000 535.00000
169.00000 533.00000
158.00000 525.00000
148.00000 514.00000
140.00000 503.00000
135.00000 489.00000
131.00000 475.00000
130.00000 461.00000
130.00000 447.00000
129.00000 433.00000
129.00000 418.00000
128.00000 404.00000
128.00000 390.00000
127.00000 375.00000
127.00000 361.00000
127.00000 347.00000
127.00000 332.00000
127.00000 318.00000
127.00000 304.00000
130.00000 289.00000
132.00000 275.00000
134.00000 261.00000
136.00000 247.00000
139.00000 233.00000
144.00000 219.00000
149.00000 206.00000
153.00000 192.00000
161.00000 180.00000
168.00000 168.00000
175.00000 155.00000
184.00000 144.00000
195.00000 135.00000
206.00000 126.00000
217.00000 117.00000
229.00000 109.00000
241.00000 101.00000
254.00000 95.00000
268.00000 90.00000
282.00000 89.00000
296.00000 90.00000
IMAGE=E:\蜉金龟背面观-田哲豪杜萍萍补充\Apsteiniella georgii.png
ID=109 
LM=50
319.00000 496.00000
314.00000 509.00000
309.00000 522.00000
303.00000 535.00000
293.00000 544.00000
280.00000 550.00000
267.00000 555.00000
254.00000 560.00000
241.00000 564.00000
227.00000 569.00000
213.00000 570.00000
200.00000 570.00000
191.00000 559.00000
186.00000 546.00000
182.00000 532.00000
180.00000 518.00000
178.00000 504.00000
176.00000 490.00000
174.00000 476.00000
172.00000 462.00000
169.00000 448.00000
167.00000 435.00000
165.00000 421.00000
162.00000 407.00000
160.00000 393.00000
158.00000 379.00000
158.00000 365.00000
157.00000 351.00000
157.00000 337.00000
157.00000 323.00000
157.00000 308.00000
158.00000 294.00000
160.00000 281.00000
164.00000 267.00000
169.00000 254.00000
174.00000 241.00000
180.00000 228.00000
186.00000 215.00000
193.00000 203.00000
201.00000 192.00000
212.00000 182.00000
222.00000 173.00000
233.00000 164.00000
245.00000 156.00000
257.00000 149.00000
270.00000 145.00000
284.00000 142.00000
298.00000 140.00000
312.00000 139.00000
326.00000 137.00000
IMAGE=E:\蜉金龟背面观-田哲豪杜萍萍补充\Cephalocyclus fuliginosus.png
ID=164 
LM=50
204.00000 429.00000
193.00000 439.00000
188.00000 452.00000
182.00000 466.00000
172.00000 474.00000
157.00000 476.00000
143.00000 479.00000
128.00000 481.00000
114.00000 483.00000
99.00000 486.00000
85.00000 488.00000
72.00000 484.00000
62.00000 474.00000
56.00000 461.00000
51.00000 447.00000
49.00000 432.00000
46.00000 418.00000
44.00000 403.00000
43.00000 389.00000
43.00000 374.00000
42.00000 359.00000
42.00000 345.00000
40.00000 330.00000
39.00000 316.00000
37.00000 301.00000
36.00000 286.00000
36.00000 272.00000
37.00000 257.00000
37.00000 242.00000
38.00000 228.00000
38.00000 213.00000
39.00000 198.00000
40.00000 184.00000
42.00000 169.00000
45.00000 155.00000
48.00000 141.00000
52.00000 126.00000
56.00000 112.00000
64.00000 100.00000
72.00000 88.00000
81.00000 76.00000
90.00000 64.00000
99.00000 53.00000
110.00000 43.00000
121.00000 33.00000
133.00000 25.00000
146.00000 18.00000
159.00000 13.00000
173.00000 9.00000
188.00000 8.00000
IMAGE=E:\蜉金龟背面观-田哲豪杜萍萍补充\Cephalocyclus hogei.png
ID=165 
LM=50
208.00000 400.00000
200.00000 413.00000
193.00000 426.00000
185.00000 439.00000
175.00000 449.00000
161.00000 455.00000
147.00000 461.00000
133.00000 467.00000
119.00000 473.00000
106.00000 479.00000
92.00000 485.00000
78.00000 491.00000
66.00000 483.00000
58.00000 470.00000
52.00000 456.00000
47.00000 442.00000
44.00000 427.00000
41.00000 413.00000
40.00000 398.00000
40.00000 382.00000
40.00000 367.00000
40.00000 352.00000
38.00000 337.00000
35.00000 323.00000
32.00000 308.00000
31.00000 293.00000
30.00000 278.00000
29.00000 263.00000
30.00000 248.00000
31.00000 233.00000
32.00000 218.00000
34.00000 203.00000
36.00000 188.00000
39.00000 173.00000
42.00000 159.00000
47.00000 144.00000
52.00000 130.00000
58.00000 116.00000
66.00000 103.00000
73.00000 90.00000
83.00000 79.00000
94.00000 68.00000
106.00000 59.00000
118.00000 50.00000
130.00000 41.00000
142.00000 32.00000
155.00000 26.00000
170.00000 21.00000
184.00000 16.00000
199.00000 17.00000
IMAGE=E:\蜉金龟背面观-田哲豪杜萍萍补充\Cephalocyclus luteolus.png
ID=166 
LM=50
285.00000 383.00000
276.00000 392.00000
268.00000 402.00000
261.00000 412.00000
251.00000 419.00000
239.00000 420.00000
226.00000 422.00000
214.00000 424.00000
201.00000 425.00000
189.00000 427.00000
176.00000 428.00000
166.00000 423.00000
157.00000 413.00000
152.00000 402.00000
147.00000 390.00000
143.00000 378.00000
141.00000 366.00000
139.00000 353.00000
137.00000 341.00000
135.00000 328.00000
133.00000 316.00000
132.00000 303.00000
131.00000 290.00000
130.00000 278.00000
129.00000 265.00000
129.00000 253.00000
128.00000 240.00000
129.00000 227.00000
130.00000 215.00000
131.00000 202.00000
132.00000 189.00000
134.00000 177.00000
136.00000 164.00000
137.00000 152.00000
141.00000 140.00000
146.00000 128.00000
151.00000 116.00000
158.00000 106.00000
166.00000 96.00000
173.00000 85.00000
181.00000 76.00000
191.00000 68.00000
201.00000 59.00000
211.00000 53.00000
222.00000 46.00000
233.00000 40.00000
245.00000 35.00000
257.00000 31.00000
269.00000 29.00000
282.00000 28.00000
IMAGE=E:\蜉金龟背面观-田哲豪杜萍萍补充\Cnemargulus krulikowskyi (2).png
ID=184 
LM=50
271.00000 423.00000
263.00000 435.00000
255.00000 446.00000
247.00000 458.00000
237.00000 467.00000
223.00000 469.00000
209.00000 471.00000
195.00000 473.00000
181.00000 475.00000
167.00000 477.00000
153.00000 479.00000
140.00000 479.00000
133.00000 467.00000
125.00000 455.00000
120.00000 442.00000
115.00000 429.00000
112.00000 415.00000
110.00000 401.00000
107.00000 387.00000
104.00000 373.00000
102.00000 359.00000
100.00000 345.00000
98.00000 331.00000
97.00000 317.00000
97.00000 303.00000
96.00000 289.00000
95.00000 275.00000
95.00000 261.00000
96.00000 247.00000
97.00000 233.00000
98.00000 219.00000
99.00000 205.00000
102.00000 191.00000
106.00000 177.00000
110.00000 164.00000
114.00000 150.00000
120.00000 138.00000
128.00000 125.00000
135.00000 113.00000
144.00000 103.00000
154.00000 93.00000
165.00000 83.00000
176.00000 75.00000
187.00000 66.00000
199.00000 59.00000
212.00000 52.00000
224.00000 47.00000
238.00000 43.00000
252.00000 40.00000
266.00000 39.00000
IMAGE=E:\蜉金龟背面观-田哲豪杜萍萍补充\Cnemargulus krulikowskyi.png
ID=185
LM=50
243.00000 469.00000
235.00000 480.00000
229.00000 491.00000
227.00000 504.00000
222.00000 517.00000
216.00000 528.00000
204.00000 533.00000
191.00000 536.00000
178.00000 539.00000
165.00000 542.00000
152.00000 545.00000
139.00000 545.00000
128.00000 538.00000
120.00000 528.00000
115.00000 516.00000
110.00000 503.00000
107.00000 490.00000
104.00000 477.00000
101.00000 464.00000
99.00000 451.00000
97.00000 438.00000
96.00000 425.00000
95.00000 411.00000
94.00000 398.00000
94.00000 385.00000
95.00000 371.00000
95.00000 358.00000
95.00000 345.00000
95.00000 331.00000
95.00000 318.00000
95.00000 305.00000
95.00000 291.00000
95.00000 278.00000
98.00000 265.00000
101.00000 252.00000
104.00000 239.00000
107.00000 226.00000
112.00000 214.00000
119.00000 202.00000
127.00000 191.00000
135.00000 181.00000
143.00000 170.00000
153.00000 161.00000
164.00000 153.00000
175.00000 146.00000
186.00000 139.00000
198.00000 133.00000
211.00000 129.00000
224.00000 126.00000
237.00000 125.00000
IMAGE=E:\蜉金龟背面观-田哲豪杜萍萍补充\Cnemisus rufescens (2).png
ID=187 
LM=50
244.00000 470.00000
237.00000 482.00000
230.00000 494.00000
226.00000 508.00000
221.00000 521.00000
214.00000 531.00000
200.00000 534.00000
187.00000 537.00000
173.00000 541.00000
159.00000 544.00000
146.00000 547.00000
132.00000 549.00000
120.00000 542.00000
112.00000 531.00000
105.00000 519.00000
100.00000 506.00000
95.00000 493.00000
90.00000 480.00000
88.00000 466.00000
87.00000 452.00000
86.00000 438.00000
85.00000 424.00000
84.00000 410.00000
83.00000 396.00000
82.00000 382.00000
82.00000 368.00000
83.00000 354.00000
83.00000 340.00000
84.00000 326.00000
84.00000 312.00000
85.00000 298.00000
86.00000 285.00000
87.00000 271.00000
88.00000 257.00000
91.00000 243.00000
95.00000 230.00000
99.00000 216.00000
104.00000 203.00000
113.00000 192.00000
121.00000 181.00000
129.00000 170.00000
139.00000 159.00000
149.00000 150.00000
160.00000 142.00000
172.00000 134.00000
184.00000 127.00000
196.00000 121.00000
209.00000 116.00000
223.00000 114.00000
237.00000 111.00000
IMAGE=E:\蜉金龟背面观-田哲豪杜萍萍补充\Cnemisus rufescens.png
ID=188 
LM=50
278.00000 486.00000
268.00000 495.00000
262.00000 506.00000
258.00000 519.00000
255.00000 532.00000
243.00000 537.00000
230.00000 540.00000
217.00000 543.00000
204.00000 546.00000
191.00000 549.00000
178.00000 547.00000
166.00000 543.00000
160.00000 531.00000
154.00000 520.00000
150.00000 507.00000
146.00000 494.00000
143.00000 481.00000
141.00000 468.00000
140.00000 455.00000
138.00000 441.00000
137.00000 428.00000
137.00000 415.00000
136.00000 401.00000
136.00000 388.00000
136.00000 375.00000
135.00000 361.00000
135.00000 348.00000
135.00000 335.00000
136.00000 321.00000
137.00000 308.00000
138.00000 295.00000
139.00000 282.00000
141.00000 268.00000
143.00000 255.00000
145.00000 242.00000
150.00000 230.00000
154.00000 217.00000
159.00000 204.00000
165.00000 193.00000
171.00000 181.00000
177.00000 169.00000
186.00000 158.00000
194.00000 148.00000
203.00000 139.00000
214.00000 130.00000
225.00000 123.00000
236.00000 116.00000
249.00000 112.00000
262.00000 110.00000
275.00000 108.00000
IMAGE=E:\蜉金龟背面观-田哲豪杜萍萍补充\Coelotrachelus kuntzeni.png
ID=189 
LM=50
332.00000 461.00000
322.00000 471.00000
316.00000 484.00000
306.00000 494.00000
293.00000 500.00000
279.00000 505.00000
265.00000 508.00000
251.00000 510.00000
237.00000 510.00000
222.00000 507.00000
208.00000 505.00000
199.00000 494.00000
191.00000 482.00000
186.00000 469.00000
183.00000 455.00000
179.00000 441.00000
175.00000 427.00000
174.00000 412.00000
173.00000 398.00000
172.00000 383.00000
171.00000 369.00000
170.00000 354.00000
169.00000 340.00000
168.00000 325.00000
167.00000 311.00000
166.00000 296.00000
166.00000 282.00000
166.00000 267.00000
166.00000 253.00000
166.00000 238.00000
168.00000 224.00000
171.00000 210.00000
173.00000 195.00000
177.00000 181.00000
180.00000 167.00000
184.00000 153.00000
190.00000 140.00000
196.00000 127.00000
203.00000 114.00000
210.00000 102.00000
220.00000 91.00000
230.00000 81.00000
241.00000 71.00000
253.00000 62.00000
264.00000 54.00000
277.00000 47.00000
290.00000 41.00000
304.00000 38.00000
319.00000 39.00000
333.00000 39.00000
IMAGE=E:\蜉金龟背面观-田哲豪杜萍萍补充\Coelotrachelus rudis.png
ID=190 
LM=50
253.00000 503.00000
243.00000 511.00000
241.00000 523.00000
240.00000 536.00000
238.00000 548.00000
229.00000 554.00000
217.00000 558.00000
205.00000 562.00000
193.00000 566.00000
180.00000 569.00000
168.00000 573.00000
157.00000 570.00000
146.00000 564.00000
139.00000 554.00000
133.00000 542.00000
131.00000 530.00000
128.00000 518.00000
126.00000 505.00000
125.00000 493.00000
123.00000 480.00000
122.00000 467.00000
120.00000 455.00000
119.00000 442.00000
118.00000 430.00000
117.00000 417.00000
116.00000 405.00000
115.00000 392.00000
114.00000 379.00000
113.00000 367.00000
111.00000 354.00000
110.00000 342.00000
109.00000 329.00000
110.00000 316.00000
112.00000 304.00000
113.00000 291.00000
115.00000 279.00000
120.00000 267.00000
125.00000 255.00000
131.00000 245.00000
139.00000 234.00000
147.00000 225.00000
156.00000 216.00000
165.00000 208.00000
175.00000 200.00000
185.00000 192.00000
197.00000 187.00000
209.00000 183.00000
221.00000 179.00000
233.00000 179.00000
246.00000 178.00000
IMAGE=E:\蜉金龟背面观-田哲豪杜萍萍补充\Coptochirus pteropus.png
ID=199 
LM=50
295.00000 391.00000
290.00000 403.00000
287.00000 415.00000
285.00000 428.00000
276.00000 436.00000
264.00000 440.00000
251.00000 441.00000
238.00000 442.00000
226.00000 444.00000
213.00000 447.00000
201.00000 451.00000
188.00000 455.00000
176.00000 457.00000
174.00000 448.00000
169.00000 436.00000
165.00000 424.00000
160.00000 412.00000
157.00000 399.00000
153.00000 387.00000
150.00000 374.00000
148.00000 361.00000
146.00000 348.00000
144.00000 336.00000
143.00000 323.00000
142.00000 310.00000
142.00000 297.00000
141.00000 284.00000
141.00000 271.00000
141.00000 258.00000
142.00000 245.00000
142.00000 232.00000
144.00000 219.00000
147.00000 207.00000
150.00000 194.00000
154.00000 182.00000
159.00000 169.00000
163.00000 157.00000
170.00000 146.00000
176.00000 135.00000
183.00000 124.00000
191.00000 114.00000
200.00000 105.00000
209.00000 96.00000
219.00000 87.00000
229.00000 79.00000
239.00000 71.00000
252.00000 66.00000
264.00000 61.00000
276.00000 58.00000
289.00000 57.00000
IMAGE=E:\蜉金龟背面观-田哲豪杜萍萍补充\Dialytellus humeralis.png
ID=232 
LM=50
189.00000 436.00000
185.00000 450.00000
180.00000 463.00000
173.00000 474.00000
159.00000 477.00000
145.00000 480.00000
131.00000 483.00000
116.00000 486.00000
102.00000 489.00000
88.00000 493.00000
74.00000 496.00000
64.00000 490.00000
57.00000 477.00000
52.00000 464.00000
47.00000 450.00000
43.00000 437.00000
39.00000 423.00000
37.00000 408.00000
35.00000 394.00000
34.00000 380.00000
32.00000 365.00000
31.00000 351.00000
30.00000 337.00000
30.00000 322.00000
28.00000 308.00000
27.00000 294.00000
26.00000 279.00000
25.00000 265.00000
25.00000 250.00000
27.00000 236.00000
30.00000 222.00000
32.00000 208.00000
35.00000 194.00000
39.00000 180.00000
42.00000 166.00000
48.00000 153.00000
54.00000 140.00000
60.00000 126.00000
67.00000 114.00000
76.00000 103.00000
85.00000 92.00000
94.00000 80.00000
104.00000 69.00000
113.00000 58.00000
123.00000 48.00000
135.00000 40.00000
147.00000 33.00000
160.00000 26.00000
174.00000 22.00000
188.00000 20.00000
IMAGE=E:\蜉金龟背面观-田哲豪杜萍萍补充\Dialytes criddlei.png
ID=233 
LM=50
197.00000 420.00000
189.00000 433.00000
182.00000 445.00000
172.00000 455.00000
158.00000 459.00000
144.00000 463.00000
130.00000 467.00000
116.00000 472.00000
101.00000 474.00000
87.00000 476.00000
72.00000 478.00000
59.00000 478.00000
51.00000 465.00000
46.00000 452.00000
41.00000 438.00000
37.00000 424.00000
33.00000 409.00000
31.00000 395.00000
29.00000 380.00000
27.00000 366.00000
25.00000 351.00000
23.00000 337.00000
22.00000 322.00000
22.00000 307.00000
21.00000 293.00000
21.00000 278.00000
22.00000 263.00000
23.00000 249.00000
25.00000 234.00000
26.00000 219.00000
28.00000 205.00000
30.00000 190.00000
34.00000 176.00000
39.00000 162.00000
43.00000 148.00000
49.00000 135.00000
55.00000 121.00000
62.00000 108.00000
68.00000 95.00000
75.00000 82.00000
84.00000 71.00000
93.00000 59.00000
103.00000 48.00000
114.00000 38.00000
125.00000 29.00000
138.00000 21.00000
151.00000 15.00000
165.00000 11.00000
179.00000 8.00000
194.00000 9.00000
IMAGE=E:\蜉金龟背面观-田哲豪杜萍萍补充\Dialytes dialytoides.png
ID=234 
LM=50
225.00000 370.00000
219.00000 384.00000
213.00000 398.00000
209.00000 412.00000
197.00000 419.00000
183.00000 425.00000
169.00000 430.00000
155.00000 436.00000
141.00000 442.00000
127.00000 447.00000
113.00000 453.00000
102.00000 464.00000
92.00000 474.00000
82.00000 462.00000
72.00000 450.00000
67.00000 436.00000
62.00000 422.00000
57.00000 408.00000
52.00000 394.00000
47.00000 380.00000
44.00000 365.00000
41.00000 350.00000
37.00000 335.00000
35.00000 321.00000
32.00000 306.00000
31.00000 291.00000
30.00000 276.00000
30.00000 261.00000
30.00000 245.00000
31.00000 230.00000
31.00000 215.00000
32.00000 200.00000
34.00000 185.00000
35.00000 170.00000
39.00000 156.00000
44.00000 142.00000
50.00000 128.00000
57.00000 115.00000
64.00000 101.00000
73.00000 89.00000
82.00000 77.00000
94.00000 68.00000
106.00000 59.00000
118.00000 49.00000
130.00000 40.00000
142.00000 31.00000
154.00000 23.00000
168.00000 17.00000
183.00000 15.00000
198.00000 13.00000
IMAGE=E:\蜉金龟背面观-田哲豪杜萍萍补充\Dialytes striatulus (2).png
ID=235 
LM=50
286.00000 431.00000
281.00000 443.00000
276.00000 456.00000
271.00000 468.00000
261.00000 474.00000
247.00000 477.00000
234.00000 479.00000
221.00000 482.00000
208.00000 484.00000
195.00000 486.00000
183.00000 491.00000
174.00000 493.00000
165.00000 482.00000
160.00000 470.00000
155.00000 458.00000
151.00000 445.00000
147.00000 432.00000
144.00000 419.00000
140.00000 406.00000
138.00000 393.00000
136.00000 379.00000
134.00000 366.00000
132.00000 353.00000
131.00000 340.00000
130.00000 326.00000
129.00000 313.00000
128.00000 299.00000
129.00000 286.00000
131.00000 273.00000
133.00000 259.00000
135.00000 246.00000
136.00000 233.00000
138.00000 219.00000
142.00000 207.00000
146.00000 194.00000
150.00000 181.00000
157.00000 169.00000
163.00000 158.00000
170.00000 146.00000
178.00000 135.00000
187.00000 125.00000
195.00000 114.00000
204.00000 105.00000
215.00000 96.00000
225.00000 88.00000
236.00000 79.00000
248.00000 75.00000
261.00000 70.00000
274.00000 67.00000
287.00000 69.00000
IMAGE=E:\蜉金龟背面观-田哲豪杜萍萍补充\Dialytes striatulus.png
ID=236 
LM=50
203.00000 381.00000
196.00000 393.00000
190.00000 406.00000
183.00000 418.00000
171.00000 423.00000
157.00000 428.00000
144.00000 433.00000
131.00000 437.00000
118.00000 442.00000
105.00000 447.00000
91.00000 451.00000
78.00000 456.00000
68.00000 454.00000
62.00000 441.00000
57.00000 428.00000
51.00000 416.00000
45.00000 403.00000
40.00000 390.00000
38.00000 376.00000
36.00000 362.00000
33.00000 348.00000
31.00000 335.00000
31.00000 321.00000
31.00000 307.00000
31.00000 293.00000
31.00000 279.00000
30.00000 265.00000
30.00000 251.00000
29.00000 237.00000
28.00000 223.00000
30.00000 209.00000
33.00000 195.00000
36.00000 181.00000
39.00000 168.00000
43.00000 154.00000
47.00000 141.00000
51.00000 127.00000
55.00000 114.00000
62.00000 102.00000
69.00000 90.00000
76.00000 78.00000
85.00000 67.00000
94.00000 56.00000
103.00000 46.00000
115.00000 37.00000
126.00000 30.00000
138.00000 23.00000
151.00000 17.00000
163.00000 10.00000
176.00000 4.00000
IMAGE=E:\蜉金龟背面观-田哲豪杜萍萍补充\Dialytes tragicus.png
ID=237 
LM=50
209.00000 363.00000
200.00000 374.00000
194.00000 386.00000
190.00000 400.00000
186.00000 412.00000
172.00000 415.00000
159.00000 418.00000
146.00000 424.00000
133.00000 430.00000
120.00000 435.00000
108.00000 441.00000
95.00000 447.00000
82.00000 453.00000
72.00000 453.00000
66.00000 440.00000
59.00000 428.00000
53.00000 416.00000
48.00000 403.00000
42.00000 390.00000
37.00000 377.00000
33.00000 363.00000
30.00000 350.00000
27.00000 336.00000
24.00000 322.00000
21.00000 309.00000
17.00000 295.00000
15.00000 281.00000
13.00000 267.00000
11.00000 253.00000
9.00000 240.00000
10.00000 226.00000
10.00000 212.00000
11.00000 198.00000
14.00000 184.00000
17.00000 171.00000
21.00000 157.00000
26.00000 144.00000
31.00000 131.00000
38.00000 119.00000
45.00000 107.00000
53.00000 95.00000
62.00000 85.00000
72.00000 74.00000
82.00000 64.00000
92.00000 56.00000
105.00000 50.00000
118.00000 45.00000
132.00000 41.00000
145.00000 38.00000
159.00000 35.00000
IMAGE=E:\蜉金龟背面观-田哲豪杜萍萍补充\Dialytes truncatus.png
ID=238 
LM=50
195.00000 413.00000
189.00000 426.00000
182.00000 439.00000
176.00000 452.00000
164.00000 457.00000
150.00000 461.00000
136.00000 464.00000
122.00000 468.00000
108.00000 471.00000
94.00000 475.00000
80.00000 478.00000
67.00000 482.00000
58.00000 473.00000
52.00000 460.00000
48.00000 447.00000
44.00000 433.00000
41.00000 419.00000
37.00000 405.00000
35.00000 391.00000
33.00000 377.00000
30.00000 363.00000
28.00000 348.00000
26.00000 334.00000
25.00000 320.00000
24.00000 306.00000
22.00000 291.00000
21.00000 277.00000
21.00000 263.00000
20.00000 249.00000
22.00000 234.00000
24.00000 220.00000
27.00000 206.00000
29.00000 192.00000
32.00000 178.00000
37.00000 164.00000
42.00000 151.00000
47.00000 138.00000
54.00000 125.00000
61.00000 112.00000
68.00000 100.00000
77.00000 89.00000
87.00000 78.00000
97.00000 68.00000
107.00000 59.00000
117.00000 48.00000
127.00000 38.00000
140.00000 31.00000
153.00000 25.00000
167.00000 23.00000
181.00000 20.00000
IMAGE=E:\蜉金龟背面观-田哲豪杜萍萍补充\Dialytes ulkei.png
ID=239 
LM=50
133.00000 238.00000
130.00000 244.00000
126.00000 249.00000
120.00000 250.00000
113.00000 251.00000
106.00000 252.00000
100.00000 253.00000
93.00000 253.00000
87.00000 254.00000
80.00000 255.00000
73.00000 256.00000
67.00000 257.00000
65.00000 251.00000
64.00000 244.00000
63.00000 238.00000
63.00000 231.00000
62.00000 225.00000
61.00000 218.00000
61.00000 211.00000
61.00000 205.00000
61.00000 198.00000
61.00000 191.00000
60.00000 185.00000
60.00000 178.00000
60.00000 171.00000
60.00000 165.00000
60.00000 158.00000
61.00000 151.00000
61.00000 145.00000
62.00000 138.00000
63.00000 131.00000
64.00000 125.00000
65.00000 118.00000
66.00000 112.00000
69.00000 106.00000
71.00000 99.00000
73.00000 93.00000
75.00000 87.00000
78.00000 81.00000
80.00000 74.00000
84.00000 69.00000
88.00000 64.00000
93.00000 59.00000
97.00000 54.00000
103.00000 51.00000
109.00000 48.00000
115.00000 46.00000
122.00000 44.00000
128.00000 44.00000
135.00000 43.00000
IMAGE=PO-Sca-Scar-Dialytes foveatus.jpg
ID=86 
LM=50
292.00000 459.00000
287.00000 471.00000
281.00000 483.00000
281.00000 496.00000
278.00000 507.00000
266.00000 512.00000
254.00000 517.00000
242.00000 521.00000
229.00000 526.00000
217.00000 531.00000
204.00000 530.00000
191.00000 530.00000
181.00000 525.00000
176.00000 513.00000
172.00000 500.00000
170.00000 488.00000
167.00000 475.00000
164.00000 462.00000
163.00000 449.00000
162.00000 436.00000
161.00000 423.00000
160.00000 410.00000
159.00000 397.00000
158.00000 384.00000
158.00000 371.00000
157.00000 358.00000
157.00000 345.00000
157.00000 331.00000
157.00000 318.00000
157.00000 305.00000
158.00000 292.00000
159.00000 279.00000
161.00000 266.00000
163.00000 253.00000
165.00000 240.00000
168.00000 228.00000
171.00000 215.00000
174.00000 202.00000
178.00000 190.00000
184.00000 178.00000
190.00000 166.00000
196.00000 155.00000
204.00000 145.00000
212.00000 134.00000
222.00000 126.00000
232.00000 117.00000
243.00000 111.00000
255.00000 106.00000
268.00000 104.00000
281.00000 104.00000
IMAGE=E:\蜉金龟背面观-田哲豪杜萍萍补充\Doaphius gracilioides.png
ID=248 
LM=50
286.00000 463.00000
281.00000 475.00000
277.00000 487.00000
272.00000 499.00000
267.00000 512.00000
255.00000 514.00000
242.00000 515.00000
229.00000 517.00000
216.00000 522.00000
204.00000 526.00000
192.00000 527.00000
179.00000 525.00000
168.00000 518.00000
160.00000 507.00000
154.00000 496.00000
152.00000 483.00000
150.00000 470.00000
148.00000 457.00000
146.00000 444.00000
144.00000 431.00000
143.00000 419.00000
142.00000 406.00000
141.00000 393.00000
141.00000 380.00000
140.00000 367.00000
139.00000 354.00000
139.00000 340.00000
138.00000 327.00000
138.00000 314.00000
137.00000 301.00000
138.00000 288.00000
140.00000 276.00000
141.00000 263.00000
144.00000 250.00000
148.00000 238.00000
153.00000 226.00000
158.00000 214.00000
165.00000 202.00000
171.00000 191.00000
178.00000 180.00000
186.00000 170.00000
195.00000 160.00000
204.00000 151.00000
215.00000 144.00000
226.00000 136.00000
237.00000 130.00000
249.00000 127.00000
262.00000 124.00000
275.00000 123.00000
288.00000 123.00000
IMAGE=E:\蜉金龟背面观-田哲豪杜萍萍补充\Euheptaulacus carinatus (2).png
ID=266 
LM=50
293.00000 496.00000
285.00000 507.00000
280.00000 520.00000
277.00000 533.00000
266.00000 540.00000
254.00000 545.00000
241.00000 551.00000
228.00000 553.00000
214.00000 554.00000
201.00000 555.00000
187.00000 554.00000
175.00000 547.00000
166.00000 537.00000
162.00000 524.00000
159.00000 511.00000
156.00000 497.00000
154.00000 484.00000
153.00000 470.00000
151.00000 457.00000
149.00000 443.00000
148.00000 429.00000
146.00000 416.00000
145.00000 402.00000
145.00000 389.00000
145.00000 375.00000
144.00000 361.00000
144.00000 347.00000
144.00000 334.00000
144.00000 320.00000
144.00000 306.00000
144.00000 293.00000
145.00000 279.00000
145.00000 265.00000
149.00000 252.00000
154.00000 240.00000
159.00000 227.00000
165.00000 215.00000
171.00000 203.00000
177.00000 190.00000
184.00000 178.00000
191.00000 167.00000
198.00000 155.00000
206.00000 144.00000
216.00000 135.00000
226.00000 125.00000
236.00000 116.00000
247.00000 108.00000
258.00000 100.00000
272.00000 97.00000
285.00000 94.00000
IMAGE=E:\蜉金龟背面观-田哲豪杜萍萍补充\Euheptaulacus carinatus.png
ID=267 
LM=50
301.00000 445.00000
294.00000 455.00000
289.00000 467.00000
287.00000 479.00000
279.00000 486.00000
267.00000 488.00000
255.00000 491.00000
243.00000 494.00000
230.00000 496.00000
218.00000 499.00000
206.00000 502.00000
194.00000 501.00000
187.00000 492.00000
182.00000 481.00000
177.00000 469.00000
173.00000 457.00000
169.00000 446.00000
164.00000 434.00000
162.00000 422.00000
161.00000 410.00000
160.00000 397.00000
159.00000 385.00000
158.00000 372.00000
158.00000 360.00000
157.00000 348.00000
156.00000 335.00000
155.00000 323.00000
155.00000 310.00000
155.00000 298.00000
155.00000 285.00000
155.00000 273.00000
158.00000 261.00000
160.00000 249.00000
163.00000 236.00000
167.00000 225.00000
172.00000 213.00000
177.00000 202.00000
183.00000 191.00000
190.00000 181.00000
197.00000 170.00000
204.00000 160.00000
211.00000 150.00000
220.00000 141.00000
229.00000 133.00000
239.00000 125.00000
249.00000 117.00000
260.00000 112.00000
271.00000 107.00000
284.00000 106.00000
296.00000 104.00000
IMAGE=E:\蜉金龟背面观-田哲豪杜萍萍补充\Euheptaulacus sus.png
ID=268 
LM=50
261.00000 464.00000
255.00000 475.00000
250.00000 487.00000
247.00000 499.00000
239.00000 509.00000
227.00000 512.00000
215.00000 515.00000
203.00000 519.00000
191.00000 524.00000
179.00000 528.00000
167.00000 533.00000
157.00000 526.00000
147.00000 519.00000
141.00000 507.00000
138.00000 495.00000
136.00000 483.00000
134.00000 470.00000
132.00000 458.00000
130.00000 445.00000
129.00000 432.00000
127.00000 420.00000
125.00000 407.00000
123.00000 395.00000
121.00000 382.00000
119.00000 370.00000
117.00000 357.00000
117.00000 345.00000
116.00000 332.00000
116.00000 319.00000
115.00000 307.00000
117.00000 294.00000
118.00000 282.00000
120.00000 269.00000
122.00000 256.00000
126.00000 244.00000
130.00000 232.00000
135.00000 221.00000
140.00000 209.00000
148.00000 199.00000
156.00000 189.00000
164.00000 180.00000
174.00000 172.00000
184.00000 164.00000
194.00000 156.00000
204.00000 149.00000
215.00000 142.00000
226.00000 137.00000
239.00000 134.00000
251.00000 130.00000
263.00000 127.00000
IMAGE=E:\蜉金龟背面观-田哲豪杜萍萍补充\Euheptaulacus villosus.png
ID=269 
LM=50
335.00000 424.00000
330.00000 437.00000
325.00000 450.00000
320.00000 463.00000
315.00000 476.00000
308.00000 486.00000
294.00000 489.00000
280.00000 493.00000
267.00000 496.00000
253.00000 499.00000
240.00000 502.00000
226.00000 506.00000
213.00000 506.00000
200.00000 501.00000
191.00000 490.00000
185.00000 478.00000
183.00000 464.00000
180.00000 451.00000
178.00000 437.00000
176.00000 423.00000
175.00000 409.00000
173.00000 395.00000
174.00000 381.00000
175.00000 367.00000
176.00000 353.00000
176.00000 340.00000
177.00000 326.00000
178.00000 312.00000
179.00000 298.00000
180.00000 284.00000
182.00000 270.00000
184.00000 256.00000
185.00000 242.00000
188.00000 229.00000
191.00000 215.00000
195.00000 202.00000
198.00000 188.00000
202.00000 175.00000
206.00000 161.00000
211.00000 149.00000
219.00000 137.00000
226.00000 125.00000
237.00000 117.00000
249.00000 109.00000
260.00000 101.00000
272.00000 94.00000
285.00000 89.00000
299.00000 86.00000
312.00000 83.00000
326.00000 84.00000
IMAGE=E:\蜉金龟背面观-田哲豪杜萍萍补充\Exaphodius excellens.png
ID=277 
LM=50
180.00000 389.00000
174.00000 402.00000
168.00000 415.00000
163.00000 428.00000
157.00000 442.00000
145.00000 447.00000
131.00000 450.00000
117.00000 452.00000
103.00000 454.00000
89.00000 456.00000
74.00000 458.00000
60.00000 460.00000
46.00000 463.00000
39.00000 452.00000
34.00000 439.00000
29.00000 425.00000
27.00000 411.00000
26.00000 397.00000
26.00000 383.00000
25.00000 368.00000
25.00000 354.00000
24.00000 340.00000
24.00000 325.00000
23.00000 311.00000
23.00000 296.00000
24.00000 282.00000
24.00000 268.00000
25.00000 253.00000
26.00000 239.00000
26.00000 225.00000
27.00000 210.00000
30.00000 196.00000
35.00000 183.00000
41.00000 170.00000
46.00000 156.00000
51.00000 143.00000
57.00000 130.00000
63.00000 117.00000
72.00000 106.00000
81.00000 94.00000
90.00000 83.00000
100.00000 73.00000
112.00000 65.00000
124.00000 57.00000
136.00000 50.00000
149.00000 43.00000
162.00000 38.00000
175.00000 32.00000
189.00000 27.00000
203.00000 26.00000
IMAGE=E:\蜉金龟背面观-田哲豪杜萍萍补充\Geomyphilus alabama.png
ID=284 
LM=50
195.00000 384.00000
183.00000 393.00000
176.00000 405.00000
170.00000 419.00000
164.00000 431.00000
150.00000 437.00000
137.00000 442.00000
123.00000 448.00000
110.00000 454.00000
96.00000 460.00000
82.00000 462.00000
68.00000 459.00000
55.00000 452.00000
45.00000 442.00000
40.00000 429.00000
35.00000 415.00000
31.00000 400.00000
27.00000 386.00000
25.00000 372.00000
23.00000 357.00000
22.00000 342.00000
21.00000 328.00000
20.00000 313.00000
19.00000 298.00000
18.00000 284.00000
18.00000 269.00000
17.00000 254.00000
17.00000 239.00000
18.00000 225.00000
19.00000 210.00000
21.00000 195.00000
23.00000 181.00000
25.00000 166.00000
29.00000 152.00000
33.00000 138.00000
38.00000 124.00000
43.00000 110.00000
49.00000 97.00000
58.00000 85.00000
67.00000 74.00000
78.00000 63.00000
88.00000 53.00000
100.00000 44.00000
112.00000 35.00000
124.00000 27.00000
136.00000 19.00000
150.00000 13.00000
163.00000 7.00000
178.00000 4.00000
192.00000 1.00000
IMAGE=E:\蜉金龟背面观-田哲豪杜萍萍补充\Geomyphilus insolitus.png
ID=285 
LM=50
206.00000 379.00000
196.00000 390.00000
188.00000 402.00000
184.00000 415.00000
183.00000 430.00000
172.00000 438.00000
159.00000 445.00000
147.00000 453.00000
134.00000 460.00000
121.00000 467.00000
109.00000 474.00000
94.00000 471.00000
81.00000 465.00000
70.00000 456.00000
66.00000 442.00000
61.00000 428.00000
57.00000 414.00000
55.00000 400.00000
54.00000 385.00000
52.00000 371.00000
50.00000 357.00000
49.00000 342.00000
48.00000 327.00000
47.00000 313.00000
47.00000 298.00000
46.00000 284.00000
46.00000 269.00000
46.00000 255.00000
46.00000 240.00000
46.00000 225.00000
48.00000 211.00000
51.00000 197.00000
53.00000 182.00000
56.00000 168.00000
59.00000 154.00000
63.00000 140.00000
68.00000 126.00000
73.00000 112.00000
80.00000 99.00000
87.00000 87.00000
96.00000 75.00000
106.00000 65.00000
116.00000 54.00000
127.00000 45.00000
139.00000 37.00000
153.00000 31.00000
166.00000 26.00000
180.00000 20.00000
193.00000 14.00000
207.00000 11.00000
IMAGE=E:\蜉金龟背面观-田哲豪杜萍萍补充\Geomyphilus kiowensis.png
ID=286 
LM=50
200.00000 435.00000
191.00000 447.00000
184.00000 460.00000
180.00000 474.00000
172.00000 484.00000
158.00000 489.00000
144.00000 494.00000
130.00000 499.00000
116.00000 503.00000
102.00000 508.00000
88.00000 513.00000
75.00000 506.00000
66.00000 494.00000
57.00000 482.00000
53.00000 468.00000
49.00000 454.00000
48.00000 439.00000
47.00000 424.00000
46.00000 409.00000
46.00000 394.00000
45.00000 379.00000
44.00000 364.00000
43.00000 350.00000
42.00000 335.00000
42.00000 320.00000
42.00000 305.00000
43.00000 290.00000
43.00000 275.00000
44.00000 260.00000
45.00000 246.00000
46.00000 231.00000
47.00000 216.00000
50.00000 201.00000
54.00000 187.00000
57.00000 173.00000
61.00000 158.00000
66.00000 144.00000
72.00000 130.00000
78.00000 117.00000
84.00000 103.00000
91.00000 90.00000
99.00000 78.00000
108.00000 66.00000
119.00000 56.00000
130.00000 46.00000
142.00000 38.00000
155.00000 30.00000
169.00000 25.00000
183.00000 22.00000
198.00000 19.00000
IMAGE=E:\蜉金龟背面观-田哲豪杜萍萍补充\Geomyphilus leptotarsis.png
ID=287 
LM=50
184.00000 394.00000
175.00000 406.00000
169.00000 418.00000
165.00000 433.00000
160.00000 445.00000
147.00000 451.00000
134.00000 457.00000
121.00000 463.00000
108.00000 469.00000
94.00000 475.00000
81.00000 482.00000
68.00000 478.00000
55.00000 472.00000
49.00000 458.00000
43.00000 445.00000
40.00000 431.00000
36.00000 417.00000
34.00000 402.00000
33.00000 388.00000
32.00000 373.00000
31.00000 359.00000
30.00000 344.00000
29.00000 330.00000
28.00000 315.00000
28.00000 301.00000
28.00000 286.00000
27.00000 272.00000
27.00000 257.00000
27.00000 242.00000
28.00000 228.00000
28.00000 213.00000
29.00000 199.00000
30.00000 184.00000
34.00000 170.00000
38.00000 156.00000
41.00000 142.00000
46.00000 128.00000
52.00000 115.00000
58.00000 102.00000
66.00000 90.00000
75.00000 78.00000
85.00000 67.00000
95.00000 57.00000
106.00000 47.00000
118.00000 39.00000
131.00000 32.00000
144.00000 26.00000
157.00000 21.00000
172.00000 19.00000
186.00000 17.00000
IMAGE=E:\蜉金龟背面观-田哲豪杜萍萍补充\Geomyphilus russeus.png
ID=288
LM=50
190.00000 395.00000
184.00000 408.00000
178.00000 421.00000
173.00000 434.00000
164.00000 444.00000
150.00000 447.00000
136.00000 451.00000
122.00000 455.00000
109.00000 459.00000
95.00000 463.00000
81.00000 467.00000
68.00000 471.00000
58.00000 464.00000
51.00000 451.00000
47.00000 438.00000
43.00000 424.00000
40.00000 410.00000
37.00000 396.00000
35.00000 382.00000
32.00000 368.00000
31.00000 354.00000
29.00000 340.00000
28.00000 326.00000
26.00000 311.00000
24.00000 297.00000
23.00000 283.00000
21.00000 269.00000
19.00000 255.00000
21.00000 241.00000
22.00000 226.00000
24.00000 212.00000
26.00000 198.00000
28.00000 184.00000
31.00000 170.00000
34.00000 156.00000
39.00000 143.00000
44.00000 130.00000
49.00000 116.00000
55.00000 103.00000
64.00000 92.00000
73.00000 81.00000
83.00000 71.00000
93.00000 61.00000
104.00000 52.00000
116.00000 45.00000
129.00000 38.00000
142.00000 32.00000
155.00000 28.00000
169.00000 23.00000
182.00000 18.00000
IMAGE=E:\蜉金龟背面观-田哲豪杜萍萍补充\Geomyphilus ungulatus.png
ID=289 
LM=50
309.00000 474.00000
302.00000 485.00000
297.00000 497.00000
292.00000 509.00000
290.00000 522.00000
278.00000 525.00000
265.00000 528.00000
253.00000 530.00000
240.00000 534.00000
228.00000 539.00000
216.00000 544.00000
204.00000 541.00000
192.00000 535.00000
184.00000 525.00000
178.00000 514.00000
172.00000 503.00000
170.00000 490.00000
168.00000 477.00000
165.00000 465.00000
164.00000 452.00000
162.00000 439.00000
160.00000 426.00000
159.00000 413.00000
157.00000 400.00000
157.00000 388.00000
156.00000 375.00000
155.00000 362.00000
155.00000 349.00000
154.00000 336.00000
155.00000 323.00000
156.00000 310.00000
157.00000 297.00000
160.00000 284.00000
162.00000 272.00000
164.00000 259.00000
168.00000 247.00000
174.00000 235.00000
180.00000 224.00000
187.00000 213.00000
195.00000 203.00000
203.00000 193.00000
213.00000 184.00000
222.00000 175.00000
232.00000 167.00000
241.00000 158.00000
251.00000 150.00000
263.00000 145.00000
275.00000 140.00000
288.00000 139.00000
301.00000 138.00000
IMAGE=E:\蜉金龟背面观-田哲豪杜萍萍补充\Gilletianus proclivis.png
ID=290 
LM=50
315.00000 383.00000
308.00000 393.00000
302.00000 404.00000
293.00000 412.00000
281.00000 414.00000
269.00000 416.00000
257.00000 419.00000
245.00000 421.00000
233.00000 423.00000
221.00000 424.00000
209.00000 422.00000
197.00000 420.00000
189.00000 412.00000
183.00000 401.00000
177.00000 390.00000
173.00000 379.00000
169.00000 367.00000
166.00000 355.00000
163.00000 343.00000
161.00000 331.00000
159.00000 319.00000
157.00000 307.00000
155.00000 295.00000
155.00000 282.00000
154.00000 270.00000
154.00000 258.00000
155.00000 245.00000
155.00000 233.00000
156.00000 221.00000
157.00000 209.00000
158.00000 196.00000
160.00000 184.00000
162.00000 172.00000
165.00000 160.00000
169.00000 149.00000
173.00000 137.00000
179.00000 126.00000
184.00000 115.00000
191.00000 105.00000
198.00000 95.00000
207.00000 86.00000
217.00000 79.00000
227.00000 72.00000
237.00000 65.00000
248.00000 59.00000
259.00000 54.00000
271.00000 51.00000
283.00000 47.00000
295.00000 46.00000
307.00000 44.00000
IMAGE=E:\蜉金龟背面观-田哲豪杜萍萍补充\Harmodactylus oscitans.png
ID=294 
LM=50
89.00000 159.00000
85.00000 165.00000
82.00000 171.00000
81.00000 178.00000
80.00000 184.00000
74.00000 187.00000
67.00000 189.00000
61.00000 191.00000
54.00000 194.00000
48.00000 196.00000
41.00000 198.00000
35.00000 201.00000
28.00000 203.00000
22.00000 205.00000
16.00000 205.00000
12.00000 200.00000
11.00000 193.00000
9.00000 186.00000
9.00000 179.00000
9.00000 172.00000
8.00000 166.00000
8.00000 159.00000
8.00000 152.00000
8.00000 145.00000
8.00000 138.00000
8.00000 131.00000
8.00000 124.00000
8.00000 117.00000
8.00000 110.00000
8.00000 103.00000
8.00000 96.00000
10.00000 90.00000
11.00000 83.00000
13.00000 76.00000
15.00000 69.00000
17.00000 63.00000
21.00000 57.00000
24.00000 51.00000
29.00000 46.00000
33.00000 40.00000
38.00000 35.00000
43.00000 31.00000
49.00000 27.00000
55.00000 23.00000
60.00000 19.00000
66.00000 16.00000
73.00000 13.00000
79.00000 11.00000
86.00000 10.00000
93.00000 10.00000
IMAGE=E:\蜉金龟背面观-田哲豪杜萍萍补充\Haroldiellus sallei (2).png
ID=296 
LM=50
187.00000 335.00000
179.00000 348.00000
172.00000 360.00000
168.00000 375.00000
167.00000 389.00000
155.00000 396.00000
141.00000 401.00000
127.00000 406.00000
114.00000 411.00000
100.00000 417.00000
86.00000 422.00000
72.00000 427.00000
58.00000 433.00000
45.00000 438.00000
31.00000 443.00000
23.00000 430.00000
18.00000 417.00000
14.00000 402.00000
11.00000 388.00000
11.00000 373.00000
10.00000 358.00000
9.00000 344.00000
10.00000 329.00000
10.00000 314.00000
11.00000 299.00000
10.00000 285.00000
9.00000 270.00000
9.00000 255.00000
8.00000 240.00000
9.00000 226.00000
10.00000 211.00000
12.00000 196.00000
15.00000 182.00000
18.00000 168.00000
22.00000 153.00000
29.00000 140.00000
35.00000 127.00000
42.00000 114.00000
50.00000 102.00000
60.00000 90.00000
69.00000 79.00000
80.00000 69.00000
92.00000 60.00000
104.00000 51.00000
116.00000 43.00000
128.00000 35.00000
142.00000 29.00000
156.00000 24.00000
170.00000 20.00000
184.00000 16.00000
IMAGE=E:\蜉金龟背面观-田哲豪杜萍萍补充\Haroldiellus sallei.png
ID=297 
LM=50
273.00000 456.00000
267.00000 467.00000
260.00000 479.00000
254.00000 490.00000
244.00000 496.00000
231.00000 500.00000
219.00000 503.00000
207.00000 507.00000
194.00000 510.00000
182.00000 514.00000
169.00000 517.00000
158.00000 512.00000
148.00000 504.00000
141.00000 494.00000
137.00000 481.00000
133.00000 469.00000
129.00000 457.00000
128.00000 444.00000
126.00000 431.00000
125.00000 418.00000
123.00000 405.00000
122.00000 392.00000
120.00000 379.00000
120.00000 367.00000
119.00000 354.00000
119.00000 341.00000
118.00000 328.00000
118.00000 315.00000
119.00000 302.00000
120.00000 289.00000
121.00000 276.00000
122.00000 263.00000
125.00000 250.00000
128.00000 238.00000
131.00000 226.00000
135.00000 213.00000
140.00000 201.00000
147.00000 190.00000
153.00000 179.00000
160.00000 168.00000
169.00000 159.00000
178.00000 150.00000
188.00000 141.00000
199.00000 134.00000
209.00000 126.00000
220.00000 119.00000
232.00000 114.00000
244.00000 109.00000
256.00000 106.00000
269.00000 103.00000
IMAGE=E:\蜉金龟背面观-田哲豪杜萍萍补充\Heptaulacus rasettii.png
ID=299 
LM=50
259.00000 479.00000
251.00000 490.00000
245.00000 501.00000
242.00000 514.00000
236.00000 525.00000
224.00000 529.00000
211.00000 534.00000
199.00000 538.00000
186.00000 543.00000
174.00000 547.00000
161.00000 552.00000
148.00000 550.00000
136.00000 547.00000
129.00000 536.00000
122.00000 524.00000
119.00000 511.00000
115.00000 499.00000
112.00000 486.00000
109.00000 473.00000
107.00000 460.00000
106.00000 447.00000
105.00000 433.00000
103.00000 420.00000
102.00000 407.00000
101.00000 394.00000
101.00000 381.00000
100.00000 367.00000
100.00000 354.00000
99.00000 341.00000
99.00000 328.00000
100.00000 314.00000
101.00000 301.00000
102.00000 288.00000
105.00000 275.00000
109.00000 263.00000
115.00000 251.00000
122.00000 239.00000
128.00000 228.00000
137.00000 217.00000
146.00000 208.00000
155.00000 199.00000
165.00000 189.00000
174.00000 180.00000
183.00000 171.00000
195.00000 164.00000
207.00000 158.00000
219.00000 153.00000
232.00000 150.00000
244.00000 146.00000
257.00000 142.00000
IMAGE=E:\蜉金龟背面观-田哲豪杜萍萍补充\Heptaulacus testudinarius (2).png
ID=300 
LM=50
300.00000 543.00000
293.00000 554.00000
288.00000 565.00000
280.00000 575.00000
268.00000 577.00000
256.00000 579.00000
243.00000 581.00000
231.00000 583.00000
218.00000 586.00000
206.00000 588.00000
195.00000 583.00000
186.00000 574.00000
180.00000 563.00000
176.00000 551.00000
173.00000 539.00000
171.00000 527.00000
168.00000 514.00000
166.00000 502.00000
165.00000 489.00000
164.00000 477.00000
163.00000 464.00000
162.00000 452.00000
161.00000 439.00000
160.00000 426.00000
159.00000 414.00000
157.00000 401.00000
156.00000 389.00000
155.00000 376.00000
153.00000 364.00000
154.00000 351.00000
156.00000 339.00000
158.00000 326.00000
160.00000 314.00000
162.00000 301.00000
166.00000 289.00000
169.00000 277.00000
173.00000 266.00000
180.00000 255.00000
186.00000 244.00000
192.00000 233.00000
200.00000 223.00000
207.00000 212.00000
214.00000 202.00000
223.00000 193.00000
233.00000 186.00000
243.00000 178.00000
254.00000 172.00000
266.00000 168.00000
278.00000 164.00000
290.00000 160.00000
IMAGE=E:\蜉金龟背面观-田哲豪杜萍萍补充\Heptaulacus testudinarius.png
ID=301 
LM=50
156.00000 381.00000
151.00000 392.00000
149.00000 404.00000
141.00000 410.00000
130.00000 413.00000
118.00000 416.00000
106.00000 418.00000
94.00000 421.00000
83.00000 424.00000
71.00000 427.00000
60.00000 427.00000
51.00000 419.00000
47.00000 408.00000
43.00000 397.00000
42.00000 385.00000
41.00000 373.00000
41.00000 361.00000
40.00000 349.00000
39.00000 336.00000
39.00000 324.00000
39.00000 312.00000
39.00000 300.00000
39.00000 288.00000
40.00000 276.00000
40.00000 264.00000
40.00000 252.00000
40.00000 240.00000
39.00000 228.00000
38.00000 216.00000
36.00000 204.00000
34.00000 192.00000
35.00000 180.00000
37.00000 168.00000
38.00000 156.00000
40.00000 144.00000
43.00000 133.00000
46.00000 121.00000
49.00000 109.00000
54.00000 98.00000
60.00000 88.00000
66.00000 77.00000
73.00000 68.00000
81.00000 59.00000
90.00000 50.00000
99.00000 43.00000
109.00000 35.00000
118.00000 28.00000
130.00000 26.00000
142.00000 24.00000
154.00000 23.00000
IMAGE=E:\蜉金龟背面观-田哲豪杜萍萍补充\Hornietus ventralis.png
ID=302 
LM=50
303.00000 464.00000
297.00000 475.00000
294.00000 488.00000
285.00000 493.00000
272.00000 495.00000
259.00000 498.00000
247.00000 500.00000
234.00000 502.00000
222.00000 506.00000
210.00000 512.00000
199.00000 518.00000
188.00000 524.00000
181.00000 523.00000
180.00000 511.00000
170.00000 504.00000
163.00000 493.00000
157.00000 482.00000
153.00000 469.00000
150.00000 457.00000
147.00000 445.00000
145.00000 432.00000
144.00000 419.00000
144.00000 406.00000
143.00000 393.00000
143.00000 380.00000
142.00000 368.00000
142.00000 355.00000
142.00000 342.00000
142.00000 329.00000
142.00000 316.00000
144.00000 303.00000
147.00000 291.00000
150.00000 278.00000
153.00000 266.00000
158.00000 254.00000
164.00000 243.00000
170.00000 231.00000
177.00000 221.00000
185.00000 210.00000
192.00000 199.00000
201.00000 190.00000
210.00000 181.00000
219.00000 172.00000
230.00000 165.00000
241.00000 158.00000
251.00000 151.00000
263.00000 146.00000
275.00000 141.00000
287.00000 137.00000
300.00000 135.00000
IMAGE=E:\蜉金龟背面观-田哲豪杜萍萍补充\Koreoxyomus koreanus.png
ID=306
LM=50
292.00000 458.00000
287.00000 470.00000
281.00000 482.00000
274.00000 492.00000
262.00000 497.00000
249.00000 501.00000
236.00000 503.00000
224.00000 506.00000
211.00000 508.00000
197.00000 507.00000
185.00000 506.00000
174.00000 498.00000
166.00000 488.00000
159.00000 477.00000
155.00000 465.00000
150.00000 452.00000
147.00000 440.00000
145.00000 427.00000
143.00000 414.00000
142.00000 401.00000
140.00000 387.00000
140.00000 374.00000
139.00000 361.00000
139.00000 348.00000
139.00000 335.00000
140.00000 322.00000
140.00000 309.00000
141.00000 296.00000
143.00000 283.00000
145.00000 270.00000
146.00000 257.00000
149.00000 244.00000
153.00000 231.00000
156.00000 218.00000
159.00000 206.00000
165.00000 194.00000
171.00000 182.00000
177.00000 171.00000
185.00000 160.00000
192.00000 149.00000
200.00000 139.00000
209.00000 129.00000
218.00000 120.00000
228.00000 111.00000
238.00000 103.00000
249.00000 95.00000
261.00000 91.00000
274.00000 88.00000
287.00000 86.00000
300.00000 87.00000
IMAGE=E:\蜉金龟背面观-田哲豪杜萍萍补充\Lorditomaeus opatroides.png
ID=331 
LM=50
297.00000 454.00000
291.00000 465.00000
286.00000 476.00000
282.00000 487.00000
279.00000 500.00000
275.00000 511.00000
267.00000 519.00000
255.00000 522.00000
243.00000 523.00000
230.00000 525.00000
218.00000 526.00000
206.00000 527.00000
194.00000 528.00000
181.00000 529.00000
172.00000 522.00000
164.00000 513.00000
159.00000 501.00000
154.00000 490.00000
152.00000 478.00000
151.00000 466.00000
150.00000 453.00000
149.00000 441.00000
149.00000 429.00000
148.00000 416.00000
148.00000 404.00000
148.00000 392.00000
149.00000 379.00000
149.00000 367.00000
150.00000 355.00000
151.00000 343.00000
153.00000 330.00000
156.00000 318.00000
159.00000 307.00000
162.00000 295.00000
166.00000 283.00000
169.00000 271.00000
173.00000 259.00000
176.00000 247.00000
182.00000 236.00000
188.00000 226.00000
194.00000 215.00000
202.00000 206.00000
212.00000 198.00000
222.00000 191.00000
233.00000 186.00000
244.00000 182.00000
257.00000 181.00000
269.00000 181.00000
281.00000 183.00000
293.00000 186.00000
IMAGE=E:\蜉金龟背面观-田哲豪杜萍萍补充\Macroretrus singularis.png
ID=334 
LM=50
337.00000 414.00000
327.00000 424.00000
320.00000 435.00000
313.00000 447.00000
307.00000 459.00000
295.00000 462.00000
282.00000 463.00000
268.00000 463.00000
255.00000 462.00000
241.00000 463.00000
229.00000 466.00000
216.00000 460.00000
205.00000 453.00000
197.00000 442.00000
190.00000 430.00000
186.00000 417.00000
182.00000 404.00000
180.00000 391.00000
179.00000 377.00000
178.00000 363.00000
177.00000 350.00000
176.00000 336.00000
175.00000 323.00000
175.00000 309.00000
175.00000 295.00000
174.00000 282.00000
174.00000 268.00000
174.00000 254.00000
175.00000 241.00000
177.00000 227.00000
178.00000 213.00000
180.00000 200.00000
182.00000 187.00000
184.00000 173.00000
189.00000 160.00000
194.00000 148.00000
200.00000 135.00000
206.00000 123.00000
214.00000 112.00000
221.00000 101.00000
231.00000 91.00000
241.00000 82.00000
252.00000 73.00000
263.00000 65.00000
274.00000 57.00000
286.00000 51.00000
298.00000 45.00000
311.00000 40.00000
325.00000 38.00000
338.00000 36.00000
IMAGE=E:\蜉金龟背面观-田哲豪杜萍萍补充\Mothon sarmaticus.png
ID=361 
LM=50
139.00000 258.00000
133.00000 261.00000
129.00000 267.00000
125.00000 272.00000
119.00000 275.00000
113.00000 277.00000
106.00000 278.00000
99.00000 280.00000
93.00000 282.00000
86.00000 283.00000
79.00000 285.00000
74.00000 284.00000
72.00000 277.00000
69.00000 271.00000
67.00000 265.00000
65.00000 258.00000
64.00000 251.00000
63.00000 245.00000
62.00000 238.00000
61.00000 231.00000
60.00000 224.00000
60.00000 217.00000
60.00000 211.00000
60.00000 204.00000
61.00000 197.00000
61.00000 190.00000
61.00000 183.00000
61.00000 176.00000
62.00000 170.00000
64.00000 163.00000
66.00000 157.00000
68.00000 150.00000
70.00000 143.00000
71.00000 137.00000
73.00000 130.00000
75.00000 124.00000
79.00000 118.00000
83.00000 112.00000
87.00000 107.00000
91.00000 101.00000
95.00000 96.00000
99.00000 90.00000
104.00000 86.00000
110.00000 82.00000
115.00000 78.00000
121.00000 74.00000
127.00000 71.00000
133.00000 68.00000
140.00000 68.00000
147.00000 67.00000
IMAGE=PO-Sca-Scar-Mozartius jugosus.jpg
ID=88 
LM=50
176.00000 291.00000
171.00000 297.00000
167.00000 305.00000
161.00000 309.00000
153.00000 311.00000
145.00000 313.00000
137.00000 315.00000
129.00000 317.00000
121.00000 320.00000
113.00000 322.00000
106.00000 325.00000
99.00000 327.00000
95.00000 320.00000
91.00000 313.00000
89.00000 305.00000
87.00000 297.00000
85.00000 289.00000
83.00000 281.00000
81.00000 273.00000
80.00000 265.00000
80.00000 257.00000
79.00000 248.00000
79.00000 240.00000
78.00000 232.00000
78.00000 224.00000
78.00000 215.00000
78.00000 207.00000
79.00000 199.00000
79.00000 191.00000
80.00000 183.00000
81.00000 174.00000
82.00000 166.00000
83.00000 158.00000
85.00000 150.00000
87.00000 142.00000
88.00000 134.00000
92.00000 127.00000
96.00000 120.00000
100.00000 113.00000
105.00000 106.00000
109.00000 99.00000
115.00000 93.00000
122.00000 88.00000
128.00000 83.00000
135.00000 78.00000
142.00000 74.00000
149.00000 71.00000
157.00000 68.00000
165.00000 65.00000
173.00000 64.00000
IMAGE=PO-Sca-Scar-Mozartius kyushuensis.jpg
ID=89 
LM=50
128.00000 207.00000
125.00000 212.00000
122.00000 217.00000
118.00000 220.00000
112.00000 221.00000
106.00000 222.00000
100.00000 223.00000
95.00000 224.00000
89.00000 227.00000
84.00000 230.00000
79.00000 234.00000
75.00000 237.00000
72.00000 234.00000
70.00000 228.00000
68.00000 222.00000
67.00000 217.00000
65.00000 211.00000
64.00000 205.00000
63.00000 199.00000
62.00000 193.00000
62.00000 187.00000
61.00000 181.00000
61.00000 175.00000
60.00000 170.00000
60.00000 164.00000
61.00000 158.00000
61.00000 152.00000
62.00000 146.00000
62.00000 140.00000
63.00000 134.00000
64.00000 128.00000
66.00000 122.00000
67.00000 117.00000
68.00000 111.00000
70.00000 106.00000
72.00000 100.00000
75.00000 95.00000
78.00000 89.00000
81.00000 84.00000
85.00000 80.00000
89.00000 75.00000
93.00000 71.00000
97.00000 67.00000
102.00000 63.00000
106.00000 59.00000
111.00000 56.00000
116.00000 53.00000
122.00000 50.00000
127.00000 49.00000
133.00000 47.00000
IMAGE=PO-Sca-Scar-Mozartius shikokuensis.jpg
ID=90 
LM=50
154.00000 250.00000
150.00000 255.00000
147.00000 259.00000
142.00000 262.00000
137.00000 264.00000
131.00000 265.00000
125.00000 266.00000
119.00000 267.00000
114.00000 268.00000
108.00000 269.00000
102.00000 271.00000
98.00000 272.00000
95.00000 267.00000
92.00000 262.00000
90.00000 256.00000
88.00000 251.00000
87.00000 245.00000
86.00000 239.00000
85.00000 234.00000
83.00000 228.00000
83.00000 222.00000
83.00000 216.00000
82.00000 210.00000
82.00000 204.00000
82.00000 199.00000
82.00000 193.00000
82.00000 187.00000
83.00000 181.00000
83.00000 175.00000
84.00000 169.00000
86.00000 164.00000
87.00000 158.00000
89.00000 152.00000
91.00000 147.00000
93.00000 142.00000
96.00000 136.00000
99.00000 131.00000
102.00000 126.00000
106.00000 122.00000
109.00000 118.00000
113.00000 113.00000
117.00000 109.00000
122.00000 105.00000
127.00000 102.00000
132.00000 99.00000
137.00000 96.00000
142.00000 93.00000
148.00000 92.00000
153.00000 90.00000
159.00000 89.00000
IMAGE=PO-Sca-Scar-Mozartius testacens.jpg
ID=91 
LM=50
182.00000 316.00000
178.00000 323.00000
174.00000 331.00000
167.00000 335.00000
159.00000 337.00000
152.00000 340.00000
144.00000 342.00000
136.00000 344.00000
128.00000 347.00000
120.00000 350.00000
112.00000 352.00000
103.00000 353.00000
96.00000 352.00000
92.00000 345.00000
88.00000 338.00000
86.00000 330.00000
85.00000 322.00000
83.00000 313.00000
81.00000 305.00000
80.00000 297.00000
80.00000 289.00000
79.00000 280.00000
79.00000 272.00000
78.00000 264.00000
78.00000 255.00000
78.00000 247.00000
77.00000 239.00000
77.00000 230.00000
78.00000 222.00000
79.00000 214.00000
80.00000 206.00000
81.00000 197.00000
82.00000 189.00000
85.00000 181.00000
88.00000 174.00000
92.00000 166.00000
95.00000 158.00000
100.00000 151.00000
104.00000 144.00000
109.00000 137.00000
114.00000 131.00000
119.00000 125.00000
125.00000 118.00000
131.00000 113.00000
138.00000 109.00000
146.00000 105.00000
153.00000 102.00000
162.00000 100.00000
170.00000 99.00000
178.00000 98.00000
IMAGE=PO-Sca-Scar-Mozartius testaceus.jpg
ID=92 
LM=50
125.00000 181.00000
122.00000 185.00000
120.00000 190.00000
115.00000 192.00000
110.00000 192.00000
105.00000 193.00000
100.00000 194.00000
95.00000 195.00000
90.00000 195.00000
85.00000 196.00000
79.00000 197.00000
76.00000 194.00000
74.00000 189.00000
72.00000 185.00000
70.00000 180.00000
69.00000 175.00000
69.00000 170.00000
69.00000 164.00000
68.00000 159.00000
68.00000 154.00000
68.00000 149.00000
68.00000 144.00000
68.00000 139.00000
68.00000 133.00000
68.00000 128.00000
68.00000 123.00000
68.00000 118.00000
69.00000 113.00000
70.00000 108.00000
71.00000 103.00000
72.00000 98.00000
73.00000 93.00000
74.00000 87.00000
75.00000 82.00000
76.00000 77.00000
78.00000 73.00000
80.00000 68.00000
82.00000 63.00000
84.00000 59.00000
87.00000 55.00000
91.00000 51.00000
94.00000 47.00000
98.00000 43.00000
102.00000 40.00000
106.00000 37.00000
110.00000 34.00000
115.00000 31.00000
119.00000 29.00000
124.00000 27.00000
129.00000 26.00000
IMAGE=PO-Sca-Scar-Mozartius uenoi.jpg
ID=93 
LM=50
266.00000 425.00000
260.00000 436.00000
254.00000 446.00000
248.00000 457.00000
239.00000 464.00000
228.00000 469.00000
217.00000 473.00000
205.00000 478.00000
194.00000 483.00000
183.00000 487.00000
171.00000 488.00000
158.00000 488.00000
147.00000 488.00000
151.00000 477.00000
148.00000 465.00000
144.00000 453.00000
140.00000 442.00000
137.00000 430.00000
135.00000 418.00000
132.00000 406.00000
130.00000 394.00000
128.00000 382.00000
127.00000 370.00000
125.00000 358.00000
124.00000 346.00000
124.00000 334.00000
123.00000 321.00000
122.00000 309.00000
123.00000 297.00000
123.00000 285.00000
124.00000 273.00000
126.00000 261.00000
130.00000 249.00000
133.00000 237.00000
137.00000 226.00000
142.00000 215.00000
147.00000 204.00000
152.00000 193.00000
159.00000 183.00000
166.00000 173.00000
173.00000 163.00000
181.00000 153.00000
188.00000 144.00000
198.00000 137.00000
208.00000 130.00000
219.00000 123.00000
230.00000 118.00000
241.00000 113.00000
252.00000 109.00000
264.00000 106.00000
IMAGE=E:\蜉金龟背面观-田哲豪杜萍萍补充\Mozartius testaceus.png
ID=362 
LM=50
277.00000 478.00000
270.00000 488.00000
263.00000 498.00000
254.00000 506.00000
243.00000 510.00000
231.00000 513.00000
219.00000 517.00000
207.00000 519.00000
195.00000 520.00000
183.00000 522.00000
171.00000 523.00000
163.00000 514.00000
156.00000 504.00000
150.00000 493.00000
148.00000 481.00000
148.00000 469.00000
148.00000 457.00000
148.00000 444.00000
148.00000 432.00000
148.00000 420.00000
148.00000 408.00000
148.00000 395.00000
148.00000 383.00000
147.00000 371.00000
146.00000 359.00000
145.00000 347.00000
145.00000 334.00000
144.00000 322.00000
144.00000 310.00000
144.00000 298.00000
144.00000 285.00000
144.00000 273.00000
145.00000 261.00000
147.00000 249.00000
150.00000 237.00000
153.00000 225.00000
155.00000 213.00000
161.00000 202.00000
166.00000 191.00000
171.00000 180.00000
179.00000 171.00000
186.00000 161.00000
196.00000 154.00000
206.00000 146.00000
216.00000 140.00000
227.00000 133.00000
238.00000 128.00000
248.00000 122.00000
260.00000 118.00000
272.00000 116.00000
IMAGE=E:\蜉金龟背面观-田哲豪杜萍萍补充\Orodaliscoides rugosiceps.png
ID=399 
LM=50
178.00000 306.00000
169.00000 316.00000
162.00000 327.00000
158.00000 340.00000
156.00000 352.00000
144.00000 357.00000
132.00000 362.00000
119.00000 367.00000
107.00000 372.00000
95.00000 377.00000
83.00000 383.00000
70.00000 388.00000
58.00000 393.00000
46.00000 398.00000
38.00000 393.00000
33.00000 381.00000
29.00000 368.00000
26.00000 356.00000
22.00000 343.00000
19.00000 330.00000
17.00000 317.00000
16.00000 303.00000
15.00000 290.00000
14.00000 277.00000
13.00000 264.00000
12.00000 251.00000
11.00000 237.00000
10.00000 224.00000
10.00000 211.00000
11.00000 198.00000
12.00000 184.00000
13.00000 171.00000
16.00000 158.00000
18.00000 145.00000
20.00000 132.00000
26.00000 120.00000
31.00000 108.00000
37.00000 96.00000
45.00000 85.00000
53.00000 75.00000
61.00000 64.00000
72.00000 56.00000
82.00000 48.00000
93.00000 41.00000
105.00000 34.00000
116.00000 28.00000
128.00000 23.00000
141.00000 18.00000
154.00000 16.00000
167.00000 15.00000
IMAGE=E:\蜉金龟背面观-田哲豪杜萍萍补充\Oscarinus abusus.png
ID=403 
LM=50
191.00000 352.00000
183.00000 363.00000
178.00000 375.00000
174.00000 388.00000
164.00000 395.00000
151.00000 400.00000
138.00000 404.00000
125.00000 408.00000
112.00000 412.00000
100.00000 416.00000
87.00000 420.00000
74.00000 422.00000
63.00000 414.00000
58.00000 402.00000
54.00000 389.00000
51.00000 376.00000
48.00000 363.00000
45.00000 349.00000
43.00000 336.00000
42.00000 323.00000
40.00000 309.00000
39.00000 296.00000
37.00000 282.00000
36.00000 269.00000
35.00000 255.00000
35.00000 242.00000
36.00000 228.00000
37.00000 215.00000
37.00000 202.00000
39.00000 188.00000
41.00000 175.00000
42.00000 161.00000
46.00000 148.00000
51.00000 136.00000
56.00000 123.00000
61.00000 111.00000
68.00000 99.00000
74.00000 87.00000
83.00000 77.00000
93.00000 68.00000
103.00000 59.00000
114.00000 50.00000
124.00000 42.00000
136.00000 35.00000
148.00000 29.00000
161.00000 25.00000
174.00000 22.00000
187.00000 20.00000
200.00000 20.00000
214.00000 20.00000
IMAGE=E:\蜉金龟背面观-田哲豪杜萍萍补充\Oscarinus bottimeri.png
ID=404 
LM=50
202.00000 347.00000
194.00000 358.00000
187.00000 371.00000
183.00000 384.00000
172.00000 391.00000
159.00000 396.00000
146.00000 401.00000
133.00000 406.00000
120.00000 411.00000
107.00000 416.00000
94.00000 420.00000
80.00000 420.00000
66.00000 421.00000
54.00000 419.00000
47.00000 407.00000
43.00000 393.00000
39.00000 380.00000
36.00000 366.00000
32.00000 353.00000
31.00000 339.00000
31.00000 325.00000
30.00000 311.00000
30.00000 297.00000
30.00000 283.00000
29.00000 269.00000
28.00000 255.00000
28.00000 242.00000
28.00000 228.00000
28.00000 214.00000
30.00000 200.00000
32.00000 186.00000
34.00000 172.00000
37.00000 159.00000
40.00000 145.00000
44.00000 132.00000
48.00000 119.00000
55.00000 106.00000
62.00000 94.00000
71.00000 84.00000
81.00000 74.00000
90.00000 64.00000
101.00000 54.00000
112.00000 46.00000
124.00000 40.00000
136.00000 33.00000
148.00000 26.00000
160.00000 19.00000
174.00000 15.00000
187.00000 12.00000
201.00000 12.00000
IMAGE=E:\蜉金龟背面观-田哲豪杜萍萍补充\Oscarinus crassulus.png
ID=405 
LM=50
214.00000 391.00000
203.00000 401.00000
196.00000 413.00000
191.00000 427.00000
186.00000 440.00000
175.00000 448.00000
161.00000 452.00000
147.00000 456.00000
133.00000 460.00000
119.00000 464.00000
105.00000 468.00000
91.00000 470.00000
76.00000 468.00000
64.00000 464.00000
58.00000 451.00000
52.00000 438.00000
47.00000 424.00000
43.00000 410.00000
39.00000 396.00000
37.00000 381.00000
36.00000 367.00000
35.00000 352.00000
33.00000 338.00000
31.00000 324.00000
28.00000 309.00000
26.00000 295.00000
25.00000 280.00000
25.00000 266.00000
24.00000 251.00000
24.00000 237.00000
25.00000 222.00000
25.00000 208.00000
27.00000 193.00000
29.00000 179.00000
31.00000 164.00000
36.00000 150.00000
41.00000 137.00000
47.00000 124.00000
55.00000 111.00000
62.00000 99.00000
70.00000 86.00000
77.00000 74.00000
88.00000 64.00000
98.00000 54.00000
109.00000 44.00000
121.00000 35.00000
133.00000 27.00000
146.00000 21.00000
160.00000 17.00000
174.00000 13.00000
IMAGE=E:\蜉金龟背面观-田哲豪杜萍萍补充\Oscarinus matiganae.png
ID=406 
LM=50
206.00000 344.00000
198.00000 355.00000
192.00000 366.00000
189.00000 379.00000
181.00000 387.00000
168.00000 390.00000
156.00000 394.00000
143.00000 398.00000
130.00000 401.00000
117.00000 405.00000
104.00000 408.00000
92.00000 412.00000
79.00000 416.00000
69.00000 414.00000
64.00000 402.00000
59.00000 390.00000
55.00000 377.00000
52.00000 364.00000
48.00000 351.00000
46.00000 338.00000
45.00000 325.00000
43.00000 312.00000
42.00000 299.00000
42.00000 285.00000
41.00000 272.00000
41.00000 259.00000
41.00000 245.00000
41.00000 232.00000
40.00000 219.00000
40.00000 206.00000
43.00000 193.00000
46.00000 180.00000
49.00000 167.00000
52.00000 154.00000
57.00000 142.00000
62.00000 130.00000
68.00000 118.00000
75.00000 106.00000
83.00000 96.00000
92.00000 86.00000
101.00000 76.00000
111.00000 68.00000
122.00000 60.00000
132.00000 51.00000
144.00000 45.00000
156.00000 41.00000
169.00000 37.00000
182.00000 34.00000
195.00000 32.00000
208.00000 31.00000
IMAGE=E:\蜉金龟背面观-田哲豪杜萍萍补充\Oscarinus odocoilis.png
ID=407
LM=50
179.00000 351.00000
173.00000 360.00000
170.00000 370.00000
169.00000 381.00000
161.00000 385.00000
151.00000 389.00000
141.00000 393.00000
131.00000 397.00000
121.00000 401.00000
110.00000 402.00000
100.00000 404.00000
89.00000 405.00000
79.00000 405.00000
73.00000 396.00000
69.00000 386.00000
67.00000 376.00000
65.00000 365.00000
63.00000 355.00000
61.00000 344.00000
59.00000 334.00000
58.00000 323.00000
57.00000 313.00000
57.00000 302.00000
56.00000 291.00000
55.00000 281.00000
55.00000 270.00000
55.00000 259.00000
55.00000 249.00000
56.00000 238.00000
56.00000 227.00000
56.00000 217.00000
59.00000 206.00000
62.00000 196.00000
65.00000 186.00000
70.00000 176.00000
75.00000 167.00000
80.00000 158.00000
85.00000 148.00000
91.00000 139.00000
97.00000 131.00000
104.00000 122.00000
110.00000 114.00000
119.00000 108.00000
128.00000 101.00000
136.00000 95.00000
146.00000 90.00000
155.00000 86.00000
165.00000 82.00000
176.00000 79.00000
186.00000 77.00000
IMAGE=E:\蜉金龟背面观-田哲豪杜萍萍补充\Oscarinus silvanicus.png
ID=408 
LM=50
191.00000 324.00000
180.00000 332.00000
174.00000 344.00000
172.00000 357.00000
168.00000 368.00000
155.00000 373.00000
142.00000 377.00000
129.00000 382.00000
116.00000 386.00000
104.00000 391.00000
91.00000 395.00000
78.00000 400.00000
65.00000 405.00000
53.00000 409.00000
42.00000 403.00000
38.00000 391.00000
34.00000 378.00000
31.00000 364.00000
29.00000 351.00000
27.00000 338.00000
25.00000 324.00000
24.00000 311.00000
23.00000 297.00000
23.00000 284.00000
23.00000 270.00000
23.00000 257.00000
23.00000 243.00000
22.00000 230.00000
22.00000 216.00000
24.00000 203.00000
25.00000 189.00000
27.00000 176.00000
29.00000 162.00000
32.00000 149.00000
36.00000 136.00000
41.00000 124.00000
47.00000 112.00000
54.00000 100.00000
62.00000 89.00000
70.00000 78.00000
79.00000 68.00000
88.00000 58.00000
99.00000 50.00000
110.00000 43.00000
122.00000 37.00000
135.00000 31.00000
147.00000 26.00000
160.00000 22.00000
173.00000 20.00000
187.00000 20.00000
IMAGE=E:\蜉金龟背面观-田哲豪杜萍萍补充\Oscarinus stuessyi.png
ID=409 
LM=50
207.00000 336.00000
201.00000 345.00000
196.00000 356.00000
194.00000 367.00000
183.00000 370.00000
172.00000 372.00000
161.00000 375.00000
150.00000 378.00000
139.00000 380.00000
128.00000 383.00000
117.00000 385.00000
107.00000 386.00000
96.00000 382.00000
90.00000 373.00000
85.00000 362.00000
82.00000 352.00000
80.00000 341.00000
78.00000 330.00000
75.00000 319.00000
74.00000 307.00000
73.00000 296.00000
72.00000 285.00000
71.00000 274.00000
70.00000 262.00000
70.00000 251.00000
70.00000 240.00000
70.00000 228.00000
70.00000 217.00000
70.00000 206.00000
72.00000 195.00000
73.00000 183.00000
74.00000 172.00000
77.00000 161.00000
81.00000 150.00000
84.00000 140.00000
87.00000 129.00000
92.00000 119.00000
97.00000 109.00000
103.00000 99.00000
110.00000 90.00000
117.00000 81.00000
124.00000 72.00000
133.00000 65.00000
142.00000 58.00000
151.00000 52.00000
161.00000 47.00000
171.00000 41.00000
182.00000 39.00000
193.00000 36.00000
204.00000 34.00000
IMAGE=E:\蜉金龟背面观-田哲豪杜萍萍补充\Oscarinus texensis.png
ID=410 
LM=50
194.00000 346.00000
184.00000 356.00000
177.00000 367.00000
171.00000 380.00000
165.00000 392.00000
153.00000 398.00000
140.00000 402.00000
127.00000 405.00000
113.00000 408.00000
100.00000 412.00000
87.00000 415.00000
73.00000 418.00000
60.00000 422.00000
49.00000 417.00000
41.00000 406.00000
35.00000 394.00000
29.00000 381.00000
28.00000 367.00000
26.00000 354.00000
25.00000 340.00000
24.00000 326.00000
23.00000 312.00000
22.00000 299.00000
21.00000 285.00000
21.00000 271.00000
20.00000 257.00000
19.00000 243.00000
19.00000 230.00000
20.00000 216.00000
20.00000 202.00000
21.00000 188.00000
23.00000 175.00000
26.00000 161.00000
28.00000 148.00000
31.00000 134.00000
36.00000 122.00000
42.00000 109.00000
49.00000 97.00000
57.00000 86.00000
64.00000 74.00000
74.00000 64.00000
84.00000 54.00000
93.00000 45.00000
104.00000 36.00000
115.00000 28.00000
128.00000 22.00000
141.00000 18.00000
154.00000 13.00000
167.00000 11.00000
181.00000 10.00000
IMAGE=E:\蜉金龟背面观-田哲豪杜萍萍补充\Oscarinus welderi.png
ID=411 
LM=50
249.00000 477.00000
242.00000 487.00000
237.00000 498.00000
228.00000 505.00000
216.00000 509.00000
205.00000 513.00000
193.00000 516.00000
181.00000 513.00000
169.00000 511.00000
157.00000 510.00000
144.00000 509.00000
134.00000 504.00000
131.00000 492.00000
129.00000 480.00000
126.00000 468.00000
124.00000 456.00000
122.00000 444.00000
120.00000 432.00000
118.00000 419.00000
118.00000 407.00000
117.00000 395.00000
117.00000 382.00000
117.00000 370.00000
117.00000 358.00000
118.00000 345.00000
118.00000 333.00000
119.00000 320.00000
120.00000 308.00000
121.00000 296.00000
122.00000 284.00000
124.00000 271.00000
126.00000 259.00000
127.00000 247.00000
129.00000 235.00000
130.00000 222.00000
134.00000 211.00000
139.00000 199.00000
144.00000 188.00000
149.00000 177.00000
155.00000 166.00000
160.00000 155.00000
167.00000 144.00000
175.00000 135.00000
184.00000 126.00000
193.00000 118.00000
202.00000 110.00000
213.00000 105.00000
225.00000 100.00000
237.00000 97.00000
249.00000 95.00000
IMAGE=E:\蜉金龟背面观-田哲豪杜萍萍补充\Osmanius balthasari.png
ID=412 
LM=50
314.00000 485.00000
307.00000 495.00000
302.00000 507.00000
299.00000 519.00000
294.00000 528.00000
282.00000 530.00000
270.00000 533.00000
257.00000 535.00000
245.00000 537.00000
233.00000 540.00000
221.00000 542.00000
208.00000 545.00000
199.00000 537.00000
192.00000 527.00000
186.00000 516.00000
181.00000 505.00000
179.00000 492.00000
177.00000 480.00000
178.00000 468.00000
179.00000 455.00000
180.00000 443.00000
181.00000 430.00000
182.00000 418.00000
183.00000 405.00000
184.00000 393.00000
183.00000 380.00000
183.00000 368.00000
182.00000 355.00000
182.00000 343.00000
182.00000 330.00000
182.00000 318.00000
182.00000 305.00000
183.00000 293.00000
184.00000 281.00000
186.00000 268.00000
188.00000 256.00000
190.00000 244.00000
194.00000 232.00000
198.00000 220.00000
205.00000 210.00000
212.00000 200.00000
220.00000 190.00000
228.00000 181.00000
237.00000 172.00000
246.00000 162.00000
257.00000 157.00000
268.00000 152.00000
279.00000 146.00000
290.00000 140.00000
302.00000 138.00000
IMAGE=E:\蜉金龟背面观-田哲豪杜萍萍补充\Oxycorythus morawitzi.png
ID=417 
LM=50
248.00000 437.00000
242.00000 448.00000
235.00000 459.00000
230.00000 471.00000
223.00000 480.00000
211.00000 482.00000
199.00000 485.00000
186.00000 487.00000
174.00000 489.00000
161.00000 492.00000
149.00000 494.00000
136.00000 496.00000
132.00000 487.00000
128.00000 475.00000
122.00000 464.00000
117.00000 452.00000
115.00000 440.00000
114.00000 427.00000
113.00000 415.00000
112.00000 402.00000
111.00000 389.00000
111.00000 377.00000
110.00000 364.00000
109.00000 351.00000
108.00000 339.00000
106.00000 326.00000
106.00000 314.00000
106.00000 301.00000
106.00000 288.00000
107.00000 276.00000
109.00000 263.00000
110.00000 250.00000
113.00000 238.00000
117.00000 226.00000
122.00000 214.00000
128.00000 203.00000
134.00000 192.00000
140.00000 181.00000
146.00000 170.00000
154.00000 161.00000
163.00000 152.00000
172.00000 143.00000
182.00000 134.00000
191.00000 126.00000
201.00000 118.00000
212.00000 111.00000
223.00000 105.00000
235.00000 102.00000
247.00000 105.00000
258.00000 111.00000
IMAGE=E:\蜉金龟背面观-田哲豪杜萍萍补充\Oxyomus sylvestris (2).png
ID=418 
LM=50
206.00000 425.00000
197.00000 437.00000
193.00000 451.00000
191.00000 465.00000
176.00000 468.00000
161.00000 471.00000
147.00000 474.00000
132.00000 477.00000
118.00000 480.00000
103.00000 483.00000
88.00000 486.00000
74.00000 489.00000
69.00000 483.00000
68.00000 471.00000
60.00000 458.00000
56.00000 444.00000
52.00000 429.00000
51.00000 415.00000
50.00000 400.00000
49.00000 385.00000
48.00000 370.00000
48.00000 355.00000
47.00000 340.00000
46.00000 325.00000
46.00000 310.00000
47.00000 295.00000
47.00000 280.00000
48.00000 266.00000
49.00000 251.00000
49.00000 236.00000
50.00000 221.00000
51.00000 206.00000
54.00000 191.00000
56.00000 176.00000
58.00000 162.00000
62.00000 148.00000
67.00000 133.00000
74.00000 120.00000
81.00000 107.00000
88.00000 94.00000
97.00000 82.00000
106.00000 70.00000
116.00000 59.00000
127.00000 48.00000
138.00000 39.00000
151.00000 31.00000
164.00000 24.00000
177.00000 16.00000
190.00000 11.00000
205.00000 12.00000
IMAGE=E:\蜉金龟背面观-田哲豪杜萍萍补充\Oxyomus sylvestris (3).png
ID=419 
LM=50
272.00000 411.00000
264.00000 421.00000
258.00000 432.00000
253.00000 444.00000
246.00000 454.00000
235.00000 461.00000
223.00000 463.00000
210.00000 466.00000
197.00000 468.00000
185.00000 470.00000
172.00000 472.00000
159.00000 472.00000
154.00000 465.00000
154.00000 454.00000
149.00000 442.00000
145.00000 430.00000
141.00000 418.00000
138.00000 405.00000
136.00000 393.00000
134.00000 380.00000
132.00000 367.00000
131.00000 354.00000
131.00000 342.00000
130.00000 329.00000
130.00000 316.00000
129.00000 303.00000
129.00000 290.00000
129.00000 277.00000
129.00000 265.00000
129.00000 252.00000
129.00000 239.00000
131.00000 226.00000
133.00000 214.00000
136.00000 201.00000
141.00000 189.00000
146.00000 178.00000
151.00000 166.00000
157.00000 154.00000
162.00000 143.00000
168.00000 132.00000
176.00000 121.00000
184.00000 111.00000
192.00000 101.00000
201.00000 92.00000
211.00000 85.00000
222.00000 77.00000
233.00000 71.00000
245.00000 66.00000
257.00000 63.00000
269.00000 67.00000
IMAGE=E:\蜉金龟背面观-田哲豪杜萍萍补充\Oxyomus sylvestris.png
ID=420 
LM=50
139.00000 209.00000
137.00000 215.00000
134.00000 221.00000
129.00000 224.00000
123.00000 226.00000
117.00000 228.00000
111.00000 230.00000
106.00000 234.00000
101.00000 237.00000
96.00000 241.00000
90.00000 243.00000
84.00000 244.00000
82.00000 238.00000
79.00000 232.00000
77.00000 226.00000
75.00000 220.00000
74.00000 214.00000
72.00000 208.00000
71.00000 202.00000
70.00000 195.00000
70.00000 189.00000
69.00000 183.00000
68.00000 177.00000
68.00000 170.00000
68.00000 164.00000
68.00000 158.00000
67.00000 151.00000
67.00000 145.00000
67.00000 139.00000
68.00000 132.00000
69.00000 126.00000
70.00000 120.00000
71.00000 114.00000
72.00000 107.00000
74.00000 101.00000
76.00000 95.00000
77.00000 89.00000
80.00000 83.00000
83.00000 78.00000
87.00000 73.00000
91.00000 68.00000
95.00000 63.00000
99.00000 58.00000
103.00000 54.00000
108.00000 50.00000
114.00000 46.00000
119.00000 43.00000
124.00000 40.00000
130.00000 37.00000
136.00000 35.00000
IMAGE=PO-Sca-Scar-Oxyomus ishidai.jpg
ID=101 
LM=50
91.00000 87.00000
90.00000 90.00000
89.00000 93.00000
88.00000 95.00000
86.00000 97.00000
84.00000 98.00000
81.00000 99.00000
78.00000 100.00000
75.00000 101.00000
72.00000 102.00000
69.00000 103.00000
66.00000 104.00000
64.00000 103.00000
63.00000 100.00000
62.00000 97.00000
61.00000 94.00000
60.00000 91.00000
59.00000 88.00000
58.00000 85.00000
58.00000 82.00000
58.00000 79.00000
58.00000 76.00000
58.00000 73.00000
58.00000 70.00000
58.00000 67.00000
58.00000 64.00000
58.00000 61.00000
58.00000 58.00000
58.00000 55.00000
58.00000 52.00000
58.00000 49.00000
58.00000 46.00000
58.00000 43.00000
59.00000 40.00000
60.00000 37.00000
61.00000 35.00000
62.00000 32.00000
63.00000 29.00000
64.00000 26.00000
66.00000 23.00000
67.00000 21.00000
69.00000 19.00000
71.00000 17.00000
73.00000 15.00000
76.00000 13.00000
79.00000 11.00000
81.00000 10.00000
84.00000 9.00000
87.00000 8.00000
90.00000 8.00000
IMAGE=PO-Sca-Scar-Oxyomus sylvestris.jpg
ID=102 
LM=50
264.00000 435.00000
259.00000 447.00000
255.00000 458.00000
250.00000 470.00000
241.00000 478.00000
230.00000 483.00000
218.00000 485.00000
205.00000 487.00000
193.00000 488.00000
180.00000 489.00000
168.00000 491.00000
156.00000 495.00000
150.00000 489.00000
146.00000 477.00000
142.00000 465.00000
139.00000 453.00000
135.00000 441.00000
132.00000 429.00000
130.00000 416.00000
128.00000 404.00000
125.00000 392.00000
123.00000 379.00000
121.00000 367.00000
119.00000 354.00000
117.00000 342.00000
118.00000 329.00000
119.00000 317.00000
119.00000 304.00000
120.00000 292.00000
121.00000 279.00000
123.00000 267.00000
124.00000 254.00000
126.00000 242.00000
129.00000 230.00000
135.00000 218.00000
141.00000 207.00000
147.00000 196.00000
152.00000 185.00000
158.00000 174.00000
164.00000 163.00000
172.00000 153.00000
181.00000 144.00000
190.00000 136.00000
200.00000 128.00000
210.00000 120.00000
220.00000 113.00000
232.00000 108.00000
243.00000 102.00000
255.00000 102.00000
268.00000 102.00000
IMAGE=E:\蜉金龟背面观-田哲豪杜萍萍补充\Paracoptochirus singularis (2).png
ID=422 
LM=50
285.00000 459.00000
277.00000 469.00000
268.00000 480.00000
266.00000 493.00000
258.00000 502.00000
246.00000 508.00000
233.00000 512.00000
220.00000 516.00000
207.00000 520.00000
195.00000 524.00000
182.00000 528.00000
169.00000 532.00000
161.00000 524.00000
154.00000 513.00000
149.00000 500.00000
144.00000 488.00000
142.00000 475.00000
140.00000 461.00000
138.00000 448.00000
136.00000 435.00000
135.00000 421.00000
135.00000 408.00000
134.00000 395.00000
134.00000 381.00000
133.00000 368.00000
133.00000 354.00000
133.00000 341.00000
132.00000 328.00000
132.00000 314.00000
134.00000 301.00000
136.00000 288.00000
138.00000 274.00000
139.00000 261.00000
142.00000 248.00000
146.00000 235.00000
151.00000 223.00000
156.00000 210.00000
162.00000 199.00000
169.00000 187.00000
176.00000 176.00000
184.00000 165.00000
193.00000 155.00000
201.00000 144.00000
211.00000 135.00000
220.00000 125.00000
231.00000 118.00000
243.00000 112.00000
256.00000 108.00000
269.00000 105.00000
282.00000 106.00000
IMAGE=E:\蜉金龟背面观-田哲豪杜萍萍补充\Paracoptochirus singularis.png
ID=423 
LM=50
260.00000 423.00000
254.00000 433.00000
248.00000 443.00000
241.00000 453.00000
235.00000 464.00000
226.00000 470.00000
215.00000 474.00000
203.00000 478.00000
193.00000 483.00000
182.00000 488.00000
170.00000 491.00000
159.00000 494.00000
148.00000 490.00000
139.00000 483.00000
134.00000 473.00000
132.00000 461.00000
131.00000 449.00000
130.00000 438.00000
129.00000 426.00000
129.00000 414.00000
128.00000 402.00000
127.00000 390.00000
126.00000 378.00000
124.00000 367.00000
121.00000 355.00000
118.00000 343.00000
117.00000 332.00000
118.00000 320.00000
119.00000 308.00000
120.00000 296.00000
121.00000 284.00000
123.00000 273.00000
126.00000 261.00000
129.00000 250.00000
133.00000 238.00000
137.00000 227.00000
141.00000 216.00000
146.00000 205.00000
151.00000 194.00000
156.00000 184.00000
163.00000 174.00000
170.00000 165.00000
179.00000 156.00000
188.00000 149.00000
197.00000 141.00000
207.00000 135.00000
217.00000 129.00000
228.00000 125.00000
240.00000 123.00000
252.00000 123.00000
IMAGE=E:\蜉金龟背面观-田哲豪杜萍萍补充\Planolinellus vittatus (2).png
ID=460 
LM=50
200.00000 380.00000
191.00000 390.00000
183.00000 401.00000
179.00000 414.00000
174.00000 427.00000
162.00000 433.00000
149.00000 438.00000
136.00000 443.00000
123.00000 448.00000
111.00000 453.00000
98.00000 457.00000
84.00000 455.00000
70.00000 453.00000
62.00000 442.00000
56.00000 430.00000
53.00000 417.00000
50.00000 403.00000
48.00000 390.00000
48.00000 376.00000
47.00000 362.00000
47.00000 349.00000
47.00000 335.00000
46.00000 321.00000
46.00000 307.00000
46.00000 294.00000
47.00000 280.00000
47.00000 266.00000
48.00000 252.00000
48.00000 239.00000
49.00000 225.00000
50.00000 211.00000
51.00000 197.00000
54.00000 184.00000
58.00000 171.00000
61.00000 157.00000
66.00000 144.00000
70.00000 131.00000
75.00000 119.00000
82.00000 106.00000
88.00000 94.00000
96.00000 83.00000
105.00000 72.00000
114.00000 63.00000
124.00000 53.00000
135.00000 44.00000
146.00000 37.00000
159.00000 31.00000
171.00000 26.00000
185.00000 23.00000
198.00000 19.00000
IMAGE=E:\蜉金龟背面观-田哲豪杜萍萍补充\Planolinellus vittatus (3).png
ID=461 
LM=50
230.00000 413.00000
222.00000 424.00000
214.00000 434.00000
211.00000 447.00000
204.00000 458.00000
192.00000 461.00000
179.00000 464.00000
166.00000 467.00000
153.00000 470.00000
140.00000 473.00000
127.00000 476.00000
114.00000 473.00000
102.00000 468.00000
92.00000 459.00000
86.00000 448.00000
81.00000 436.00000
79.00000 423.00000
77.00000 410.00000
77.00000 396.00000
77.00000 383.00000
77.00000 370.00000
77.00000 357.00000
76.00000 344.00000
75.00000 330.00000
75.00000 317.00000
74.00000 304.00000
74.00000 291.00000
74.00000 278.00000
74.00000 264.00000
74.00000 251.00000
73.00000 238.00000
73.00000 225.00000
74.00000 212.00000
77.00000 199.00000
80.00000 186.00000
84.00000 174.00000
91.00000 162.00000
98.00000 151.00000
106.00000 140.00000
116.00000 131.00000
125.00000 123.00000
135.00000 114.00000
145.00000 105.00000
155.00000 96.00000
166.00000 89.00000
178.00000 83.00000
190.00000 78.00000
203.00000 75.00000
216.00000 75.00000
229.00000 76.00000
IMAGE=E:\蜉金龟背面观-田哲豪杜萍萍补充\Planolinellus vittatus.png
ID=462 
LM=50
176.00000 362.00000
169.00000 372.00000
163.00000 383.00000
161.00000 395.00000
152.00000 400.00000
139.00000 403.00000
127.00000 406.00000
115.00000 409.00000
103.00000 412.00000
91.00000 415.00000
79.00000 418.00000
67.00000 421.00000
57.00000 419.00000
53.00000 407.00000
48.00000 396.00000
45.00000 384.00000
43.00000 372.00000
41.00000 359.00000
39.00000 347.00000
38.00000 335.00000
36.00000 322.00000
35.00000 310.00000
34.00000 297.00000
33.00000 285.00000
32.00000 273.00000
32.00000 260.00000
31.00000 248.00000
31.00000 235.00000
30.00000 223.00000
30.00000 210.00000
31.00000 198.00000
33.00000 186.00000
34.00000 173.00000
36.00000 161.00000
38.00000 149.00000
43.00000 137.00000
47.00000 126.00000
52.00000 114.00000
59.00000 104.00000
67.00000 94.00000
74.00000 84.00000
82.00000 75.00000
91.00000 66.00000
100.00000 57.00000
109.00000 49.00000
119.00000 41.00000
129.00000 34.00000
141.00000 30.00000
153.00000 27.00000
165.00000 24.00000
IMAGE=E:\蜉金龟背面观-田哲豪杜萍萍补充\Planolinoides aenictus.png
ID=463 
LM=50
321.00000 456.00000
313.00000 468.00000
308.00000 480.00000
304.00000 494.00000
296.00000 504.00000
283.00000 508.00000
269.00000 512.00000
256.00000 516.00000
243.00000 520.00000
229.00000 524.00000
216.00000 528.00000
203.00000 524.00000
191.00000 517.00000
184.00000 506.00000
177.00000 493.00000
173.00000 480.00000
169.00000 467.00000
166.00000 453.00000
163.00000 439.00000
162.00000 425.00000
161.00000 411.00000
159.00000 398.00000
158.00000 384.00000
156.00000 370.00000
154.00000 356.00000
153.00000 342.00000
152.00000 328.00000
151.00000 314.00000
152.00000 300.00000
152.00000 286.00000
153.00000 272.00000
156.00000 259.00000
159.00000 245.00000
164.00000 232.00000
170.00000 219.00000
177.00000 207.00000
184.00000 195.00000
192.00000 184.00000
201.00000 173.00000
209.00000 161.00000
218.00000 150.00000
228.00000 141.00000
238.00000 131.00000
248.00000 122.00000
260.00000 115.00000
272.00000 108.00000
285.00000 102.00000
298.00000 97.00000
311.00000 93.00000
325.00000 90.00000
IMAGE=E:\蜉金龟背面观-田哲豪杜萍萍补充\Planolinoides borealis (2).png
ID=464 
LM=50
185.00000 348.00000
176.00000 357.00000
169.00000 368.00000
164.00000 380.00000
161.00000 392.00000
154.00000 401.00000
142.00000 406.00000
131.00000 412.00000
119.00000 417.00000
107.00000 422.00000
96.00000 428.00000
83.00000 428.00000
71.00000 426.00000
59.00000 423.00000
52.00000 412.00000
49.00000 400.00000
47.00000 387.00000
44.00000 375.00000
44.00000 362.00000
44.00000 349.00000
43.00000 336.00000
43.00000 324.00000
42.00000 311.00000
41.00000 298.00000
40.00000 285.00000
39.00000 273.00000
39.00000 260.00000
38.00000 247.00000
38.00000 234.00000
38.00000 221.00000
38.00000 209.00000
39.00000 196.00000
40.00000 183.00000
42.00000 170.00000
46.00000 158.00000
50.00000 146.00000
53.00000 134.00000
57.00000 122.00000
61.00000 110.00000
66.00000 98.00000
76.00000 89.00000
85.00000 80.00000
95.00000 72.00000
106.00000 65.00000
116.00000 59.00000
127.00000 52.00000
138.00000 45.00000
149.00000 39.00000
162.00000 35.00000
174.00000 32.00000
IMAGE=E:\蜉金龟背面观-田哲豪杜萍萍补充\Planolinoides borealis (3).png
ID=465 
LM=50
256.00000 465.00000
245.00000 474.00000
239.00000 486.00000
234.00000 499.00000
228.00000 511.00000
215.00000 515.00000
202.00000 520.00000
188.00000 524.00000
175.00000 528.00000
162.00000 532.00000
148.00000 536.00000
136.00000 536.00000
125.00000 527.00000
115.00000 518.00000
109.00000 505.00000
104.00000 492.00000
102.00000 478.00000
99.00000 465.00000
97.00000 451.00000
95.00000 437.00000
94.00000 423.00000
93.00000 409.00000
92.00000 395.00000
91.00000 382.00000
89.00000 368.00000
87.00000 354.00000
85.00000 340.00000
85.00000 326.00000
86.00000 312.00000
86.00000 299.00000
87.00000 285.00000
88.00000 271.00000
93.00000 258.00000
98.00000 245.00000
104.00000 232.00000
109.00000 219.00000
116.00000 207.00000
123.00000 195.00000
130.00000 183.00000
139.00000 173.00000
149.00000 162.00000
158.00000 152.00000
168.00000 143.00000
179.00000 134.00000
190.00000 126.00000
202.00000 118.00000
215.00000 112.00000
227.00000 107.00000
241.00000 105.00000
255.00000 104.00000
IMAGE=E:\蜉金龟背面观-田哲豪杜萍萍补充\Planolinoides borealis.png
ID=466 
LM=50
216.00000 385.00000
208.00000 397.00000
200.00000 409.00000
195.00000 422.00000
190.00000 436.00000
179.00000 443.00000
165.00000 446.00000
152.00000 450.00000
138.00000 454.00000
124.00000 457.00000
110.00000 461.00000
96.00000 465.00000
83.00000 461.00000
72.00000 452.00000
63.00000 442.00000
60.00000 427.00000
58.00000 413.00000
55.00000 399.00000
53.00000 385.00000
50.00000 371.00000
49.00000 357.00000
49.00000 342.00000
49.00000 328.00000
49.00000 314.00000
49.00000 299.00000
48.00000 285.00000
46.00000 271.00000
44.00000 257.00000
45.00000 242.00000
47.00000 228.00000
48.00000 214.00000
50.00000 200.00000
53.00000 185.00000
55.00000 171.00000
57.00000 157.00000
60.00000 143.00000
66.00000 130.00000
74.00000 118.00000
81.00000 106.00000
89.00000 94.00000
98.00000 83.00000
107.00000 72.00000
118.00000 62.00000
130.00000 54.00000
141.00000 46.00000
154.00000 39.00000
167.00000 32.00000
181.00000 29.00000
195.00000 27.00000
209.00000 26.00000
IMAGE=E:\蜉金龟背面观-田哲豪杜萍萍补充\Planolinoides duplex.png
ID=467 
LM=50
200.00000 370.00000
191.00000 382.00000
184.00000 395.00000
179.00000 408.00000
171.00000 420.00000
158.00000 426.00000
144.00000 432.00000
131.00000 438.00000
117.00000 444.00000
104.00000 450.00000
90.00000 457.00000
76.00000 459.00000
62.00000 460.00000
50.00000 453.00000
43.00000 441.00000
38.00000 427.00000
34.00000 412.00000
31.00000 398.00000
28.00000 384.00000
25.00000 369.00000
24.00000 355.00000
24.00000 340.00000
24.00000 325.00000
23.00000 310.00000
22.00000 296.00000
20.00000 281.00000
21.00000 266.00000
21.00000 251.00000
22.00000 237.00000
23.00000 222.00000
23.00000 207.00000
25.00000 193.00000
27.00000 178.00000
28.00000 163.00000
33.00000 150.00000
39.00000 136.00000
44.00000 122.00000
51.00000 109.00000
58.00000 96.00000
67.00000 84.00000
76.00000 73.00000
86.00000 62.00000
96.00000 51.00000
107.00000 41.00000
119.00000 33.00000
132.00000 26.00000
145.00000 20.00000
160.00000 17.00000
174.00000 14.00000
189.00000 12.00000
IMAGE=E:\蜉金龟背面观-田哲豪杜萍萍补充\Planolinoides neotomae.png
ID=468 
LM=50
197.00000 379.00000
190.00000 393.00000
181.00000 405.00000
179.00000 420.00000
176.00000 435.00000
163.00000 442.00000
148.00000 447.00000
133.00000 451.00000
119.00000 456.00000
104.00000 461.00000
89.00000 465.00000
74.00000 470.00000
60.00000 472.00000
47.00000 463.00000
41.00000 449.00000
36.00000 435.00000
31.00000 420.00000
29.00000 405.00000
26.00000 389.00000
24.00000 374.00000
23.00000 359.00000
21.00000 343.00000
20.00000 328.00000
18.00000 312.00000
18.00000 297.00000
18.00000 281.00000
18.00000 266.00000
18.00000 250.00000
20.00000 235.00000
22.00000 220.00000
24.00000 204.00000
26.00000 189.00000
27.00000 174.00000
29.00000 158.00000
33.00000 143.00000
39.00000 129.00000
46.00000 115.00000
52.00000 101.00000
61.00000 88.00000
70.00000 75.00000
79.00000 64.00000
92.00000 54.00000
104.00000 45.00000
116.00000 36.00000
128.00000 26.00000
141.00000 17.00000
156.00000 12.00000
170.00000 7.00000
186.00000 5.00000
201.00000 4.00000
IMAGE=E:\蜉金龟背面观-田哲豪杜萍萍补充\Planolinoides pectoralis.png
ID=469 
LM=50
334.00000 441.00000
326.00000 454.00000
317.00000 467.00000
307.00000 478.00000
294.00000 484.00000
279.00000 486.00000
263.00000 488.00000
251.00000 494.00000
237.00000 501.00000
222.00000 505.00000
207.00000 506.00000
194.00000 499.00000
184.00000 489.00000
177.00000 475.00000
171.00000 461.00000
166.00000 447.00000
160.00000 432.00000
157.00000 417.00000
155.00000 402.00000
153.00000 387.00000
150.00000 372.00000
148.00000 357.00000
146.00000 342.00000
145.00000 327.00000
144.00000 312.00000
143.00000 296.00000
143.00000 281.00000
143.00000 266.00000
143.00000 251.00000
143.00000 235.00000
143.00000 220.00000
144.00000 205.00000
146.00000 190.00000
148.00000 175.00000
153.00000 160.00000
159.00000 146.00000
165.00000 132.00000
172.00000 119.00000
180.00000 106.00000
190.00000 94.00000
201.00000 84.00000
213.00000 74.00000
224.00000 63.00000
235.00000 53.00000
248.00000 45.00000
261.00000 37.00000
276.00000 33.00000
291.00000 29.00000
306.00000 29.00000
321.00000 30.00000
IMAGE=E:\蜉金龟背面观-田哲豪杜萍萍补充\Planolinus fasciatus.png
ID=470 
LM=50
190.00000 370.00000
183.00000 383.00000
176.00000 396.00000
170.00000 410.00000
165.00000 424.00000
158.00000 436.00000
145.00000 443.00000
132.00000 449.00000
118.00000 456.00000
105.00000 463.00000
92.00000 469.00000
77.00000 471.00000
62.00000 470.00000
50.00000 462.00000
42.00000 450.00000
38.00000 436.00000
33.00000 422.00000
30.00000 408.00000
27.00000 393.00000
24.00000 379.00000
23.00000 364.00000
22.00000 349.00000
21.00000 334.00000
20.00000 319.00000
20.00000 304.00000
19.00000 289.00000
18.00000 275.00000
18.00000 260.00000
18.00000 245.00000
18.00000 230.00000
18.00000 215.00000
18.00000 200.00000
22.00000 186.00000
25.00000 171.00000
29.00000 157.00000
34.00000 143.00000
40.00000 129.00000
46.00000 116.00000
54.00000 103.00000
62.00000 91.00000
71.00000 79.00000
80.00000 67.00000
91.00000 57.00000
103.00000 49.00000
116.00000 41.00000
129.00000 34.00000
142.00000 27.00000
156.00000 22.00000
170.00000 19.00000
185.00000 16.00000
IMAGE=E:\蜉金龟背面观-田哲豪杜萍萍补充\Planolinus tenellus.png
ID=471 
LM=50
316.00000 426.00000
307.00000 437.00000
298.00000 448.00000
292.00000 461.00000
283.00000 472.00000
269.00000 476.00000
256.00000 481.00000
242.00000 486.00000
228.00000 488.00000
214.00000 489.00000
200.00000 487.00000
186.00000 484.00000
175.00000 476.00000
170.00000 463.00000
166.00000 449.00000
163.00000 435.00000
160.00000 421.00000
156.00000 407.00000
155.00000 393.00000
154.00000 379.00000
152.00000 365.00000
151.00000 350.00000
150.00000 336.00000
149.00000 322.00000
147.00000 308.00000
146.00000 294.00000
145.00000 279.00000
144.00000 265.00000
143.00000 251.00000
143.00000 237.00000
146.00000 223.00000
148.00000 208.00000
150.00000 194.00000
153.00000 180.00000
159.00000 167.00000
165.00000 155.00000
172.00000 142.00000
179.00000 130.00000
187.00000 118.00000
195.00000 106.00000
203.00000 94.00000
213.00000 84.00000
224.00000 75.00000
235.00000 65.00000
246.00000 56.00000
259.00000 50.00000
272.00000 45.00000
285.00000 39.00000
299.00000 37.00000
313.00000 34.00000
IMAGE=E:\蜉金龟背面观-田哲豪杜萍萍补充\Planolinus uliginosus.png
ID=472 
LM=50
273.00000 511.00000
266.00000 521.00000
261.00000 533.00000
257.00000 545.00000
251.00000 556.00000
239.00000 559.00000
226.00000 563.00000
214.00000 566.00000
202.00000 569.00000
190.00000 572.00000
177.00000 570.00000
167.00000 564.00000
159.00000 554.00000
152.00000 544.00000
150.00000 532.00000
149.00000 519.00000
147.00000 506.00000
146.00000 494.00000
144.00000 481.00000
143.00000 469.00000
142.00000 456.00000
142.00000 443.00000
141.00000 431.00000
140.00000 418.00000
139.00000 406.00000
138.00000 393.00000
137.00000 380.00000
136.00000 368.00000
135.00000 355.00000
136.00000 342.00000
137.00000 330.00000
138.00000 317.00000
140.00000 305.00000
142.00000 292.00000
145.00000 280.00000
148.00000 267.00000
153.00000 256.00000
159.00000 245.00000
165.00000 234.00000
172.00000 223.00000
179.00000 213.00000
186.00000 203.00000
196.00000 194.00000
205.00000 185.00000
215.00000 178.00000
227.00000 174.00000
239.00000 170.00000
252.00000 170.00000
264.00000 171.00000
276.00000 176.00000
IMAGE=E:\蜉金龟背面观-田哲豪杜萍萍补充\Podotenus insignior.png
ID=476 
LM=50
274.00000 430.00000
265.00000 441.00000
259.00000 452.00000
254.00000 465.00000
248.00000 477.00000
238.00000 485.00000
224.00000 489.00000
211.00000 491.00000
197.00000 492.00000
184.00000 493.00000
171.00000 496.00000
157.00000 500.00000
145.00000 495.00000
136.00000 486.00000
131.00000 473.00000
126.00000 461.00000
122.00000 448.00000
120.00000 434.00000
117.00000 421.00000
115.00000 407.00000
113.00000 394.00000
112.00000 380.00000
112.00000 367.00000
111.00000 353.00000
110.00000 339.00000
109.00000 326.00000
109.00000 312.00000
109.00000 299.00000
108.00000 285.00000
109.00000 271.00000
111.00000 258.00000
113.00000 244.00000
115.00000 231.00000
117.00000 217.00000
122.00000 205.00000
126.00000 192.00000
131.00000 179.00000
137.00000 167.00000
145.00000 156.00000
153.00000 145.00000
162.00000 134.00000
171.00000 124.00000
182.00000 116.00000
193.00000 109.00000
204.00000 101.00000
216.00000 94.00000
229.00000 88.00000
241.00000 83.00000
254.00000 81.00000
268.00000 80.00000
IMAGE=E:\蜉金龟背面观-田哲豪杜萍萍补充\Sugrames hauseri.png
ID=546 
LM=50
246.00000 420.00000
237.00000 431.00000
234.00000 444.00000
230.00000 458.00000
223.00000 469.00000
213.00000 478.00000
200.00000 480.00000
186.00000 482.00000
172.00000 483.00000
158.00000 484.00000
144.00000 486.00000
131.00000 489.00000
124.00000 479.00000
120.00000 466.00000
116.00000 453.00000
111.00000 440.00000
108.00000 426.00000
106.00000 412.00000
104.00000 399.00000
101.00000 385.00000
100.00000 371.00000
100.00000 357.00000
99.00000 343.00000
99.00000 329.00000
99.00000 315.00000
99.00000 301.00000
100.00000 287.00000
100.00000 273.00000
101.00000 259.00000
102.00000 246.00000
103.00000 232.00000
104.00000 218.00000
105.00000 204.00000
108.00000 190.00000
112.00000 177.00000
116.00000 164.00000
124.00000 152.00000
132.00000 141.00000
140.00000 130.00000
149.00000 119.00000
158.00000 108.00000
167.00000 97.00000
176.00000 87.00000
185.00000 76.00000
193.00000 65.00000
203.00000 55.00000
213.00000 46.00000
226.00000 39.00000
238.00000 41.00000
246.00000 52.00000
IMAGE=E:\蜉金龟背面观-田哲豪杜萍萍补充\Sybax sulcicollis.png
ID=548 
LM=50
262.00000 523.00000
253.00000 533.00000
248.00000 546.00000
245.00000 559.00000
240.00000 571.00000
229.00000 579.00000
216.00000 583.00000
203.00000 586.00000
190.00000 589.00000
176.00000 592.00000
164.00000 589.00000
154.00000 580.00000
146.00000 569.00000
140.00000 557.00000
135.00000 544.00000
132.00000 531.00000
130.00000 518.00000
128.00000 504.00000
126.00000 491.00000
126.00000 477.00000
126.00000 463.00000
125.00000 450.00000
125.00000 436.00000
125.00000 422.00000
125.00000 409.00000
124.00000 395.00000
124.00000 381.00000
123.00000 368.00000
123.00000 354.00000
123.00000 340.00000
124.00000 327.00000
124.00000 313.00000
125.00000 300.00000
126.00000 286.00000
129.00000 273.00000
132.00000 259.00000
135.00000 246.00000
140.00000 233.00000
145.00000 221.00000
151.00000 208.00000
158.00000 197.00000
166.00000 185.00000
175.00000 175.00000
185.00000 167.00000
196.00000 158.00000
208.00000 151.00000
220.00000 145.00000
233.00000 143.00000
245.00000 148.00000
257.00000 155.00000
IMAGE=E:\蜉金龟背面观-田哲豪杜萍萍补充\Symphodon anomalum.png
ID=549
LM=50
277.00000 477.00000
269.00000 488.00000
265.00000 501.00000
265.00000 514.00000
260.00000 525.00000
247.00000 527.00000
233.00000 530.00000
220.00000 533.00000
208.00000 539.00000
195.00000 545.00000
182.00000 547.00000
169.00000 547.00000
156.00000 541.00000
146.00000 532.00000
138.00000 521.00000
134.00000 508.00000
131.00000 495.00000
129.00000 481.00000
128.00000 468.00000
127.00000 454.00000
126.00000 440.00000
125.00000 427.00000
124.00000 413.00000
124.00000 400.00000
123.00000 386.00000
122.00000 372.00000
121.00000 359.00000
120.00000 345.00000
119.00000 331.00000
118.00000 318.00000
118.00000 304.00000
117.00000 290.00000
120.00000 277.00000
123.00000 264.00000
127.00000 250.00000
132.00000 238.00000
137.00000 225.00000
144.00000 213.00000
151.00000 201.00000
160.00000 192.00000
170.00000 182.00000
180.00000 173.00000
190.00000 163.00000
201.00000 155.00000
213.00000 150.00000
225.00000 144.00000
238.00000 140.00000
252.00000 137.00000
265.00000 136.00000
279.00000 136.00000
IMAGE=E:\蜉金龟背面观-田哲豪杜萍萍补充\Turanella latevittis.png
ID=577 
LM=50
266.00000 447.00000
262.00000 459.00000
259.00000 471.00000
255.00000 483.00000
244.00000 489.00000
233.00000 494.00000
221.00000 496.00000
209.00000 498.00000
196.00000 496.00000
184.00000 494.00000
172.00000 490.00000
161.00000 485.00000
150.00000 480.00000
144.00000 469.00000
142.00000 457.00000
140.00000 445.00000
138.00000 432.00000
137.00000 420.00000
135.00000 408.00000
134.00000 395.00000
133.00000 383.00000
131.00000 370.00000
130.00000 358.00000
129.00000 346.00000
128.00000 333.00000
127.00000 321.00000
125.00000 308.00000
124.00000 296.00000
123.00000 284.00000
122.00000 271.00000
122.00000 259.00000
121.00000 246.00000
122.00000 234.00000
123.00000 221.00000
125.00000 209.00000
131.00000 198.00000
137.00000 187.00000
143.00000 177.00000
151.00000 166.00000
158.00000 156.00000
167.00000 148.00000
177.00000 140.00000
187.00000 133.00000
198.00000 127.00000
208.00000 120.00000
220.00000 116.00000
232.00000 111.00000
244.00000 110.00000
256.00000 111.00000
267.00000 116.00000
IMAGE=E:\蜉金龟背面观-田哲豪杜萍萍补充\Xenoheptaulacus tricostatus.png
ID=581 
LM=50
225.00000 440.00000
216.00000 453.00000
208.00000 467.00000
202.00000 481.00000
191.00000 489.00000
176.00000 495.00000
161.00000 500.00000
147.00000 505.00000
132.00000 510.00000
117.00000 515.00000
102.00000 520.00000
86.00000 518.00000
73.00000 513.00000
63.00000 500.00000
57.00000 485.00000
51.00000 471.00000
46.00000 456.00000
42.00000 441.00000
42.00000 425.00000
42.00000 409.00000
41.00000 394.00000
41.00000 378.00000
41.00000 362.00000
38.00000 347.00000
35.00000 331.00000
32.00000 316.00000
30.00000 300.00000
30.00000 285.00000
30.00000 269.00000
30.00000 253.00000
31.00000 238.00000
32.00000 222.00000
33.00000 206.00000
39.00000 191.00000
44.00000 177.00000
50.00000 162.00000
56.00000 148.00000
65.00000 135.00000
73.00000 121.00000
82.00000 109.00000
91.00000 96.00000
101.00000 83.00000
111.00000 72.00000
123.00000 60.00000
135.00000 51.00000
148.00000 43.00000
162.00000 36.00000
177.00000 30.00000
192.00000 27.00000
208.00000 28.00000
IMAGE=E:\蜉金龟背面观-田哲豪杜萍萍补充\Xeropsamobeus acerbus.png
ID=582 
LM=50
195.00000 424.00000
185.00000 436.00000
175.00000 447.00000
170.00000 462.00000
158.00000 471.00000
144.00000 477.00000
130.00000 484.00000
116.00000 490.00000
102.00000 497.00000
87.00000 503.00000
72.00000 504.00000
57.00000 502.00000
46.00000 491.00000
39.00000 477.00000
33.00000 462.00000
30.00000 447.00000
28.00000 432.00000
26.00000 416.00000
25.00000 401.00000
25.00000 385.00000
25.00000 369.00000
25.00000 354.00000
24.00000 338.00000
22.00000 323.00000
19.00000 307.00000
17.00000 292.00000
17.00000 276.00000
18.00000 261.00000
18.00000 245.00000
19.00000 230.00000
21.00000 214.00000
23.00000 199.00000
25.00000 183.00000
29.00000 168.00000
33.00000 153.00000
38.00000 138.00000
45.00000 124.00000
52.00000 110.00000
61.00000 98.00000
70.00000 85.00000
80.00000 73.00000
91.00000 62.00000
103.00000 52.00000
115.00000 42.00000
128.00000 33.00000
142.00000 27.00000
156.00000 21.00000
172.00000 20.00000
187.00000 18.00000
203.00000 17.00000
IMAGE=E:\蜉金龟背面观-田哲豪杜萍萍补充\Xeropsamobeus ambiguus.png
ID=583 
LM=50
213.00000 445.00000
203.00000 457.00000
193.00000 471.00000
186.00000 485.00000
184.00000 501.00000
168.00000 506.00000
152.00000 510.00000
137.00000 515.00000
121.00000 519.00000
105.00000 523.00000
90.00000 528.00000
74.00000 529.00000
60.00000 521.00000
53.00000 507.00000
47.00000 492.00000
44.00000 476.00000
41.00000 460.00000
38.00000 444.00000
36.00000 427.00000
35.00000 411.00000
33.00000 395.00000
32.00000 379.00000
30.00000 363.00000
28.00000 346.00000
26.00000 330.00000
24.00000 314.00000
22.00000 298.00000
23.00000 282.00000
24.00000 265.00000
25.00000 249.00000
26.00000 233.00000
28.00000 217.00000
29.00000 200.00000
34.00000 185.00000
39.00000 169.00000
44.00000 154.00000
50.00000 139.00000
57.00000 124.00000
63.00000 109.00000
73.00000 96.00000
84.00000 85.00000
96.00000 73.00000
108.00000 62.00000
120.00000 51.00000
134.00000 43.00000
148.00000 34.00000
162.00000 26.00000
177.00000 19.00000
192.00000 15.00000
208.00000 16.00000
IMAGE=E:\蜉金龟背面观-田哲豪杜萍萍补充\Xeropsamobeus arenicolus.png
ID=584 
LM=50
223.00000 447.00000
214.00000 460.00000
206.00000 475.00000
201.00000 490.00000
191.00000 501.00000
176.00000 506.00000
160.00000 511.00000
145.00000 516.00000
129.00000 521.00000
114.00000 526.00000
98.00000 528.00000
82.00000 527.00000
70.00000 516.00000
60.00000 503.00000
53.00000 489.00000
49.00000 473.00000
47.00000 457.00000
45.00000 441.00000
43.00000 425.00000
42.00000 409.00000
41.00000 393.00000
40.00000 377.00000
40.00000 360.00000
39.00000 344.00000
38.00000 328.00000
36.00000 312.00000
33.00000 296.00000
33.00000 280.00000
33.00000 264.00000
33.00000 247.00000
35.00000 231.00000
36.00000 215.00000
37.00000 199.00000
42.00000 183.00000
46.00000 168.00000
52.00000 152.00000
58.00000 138.00000
65.00000 123.00000
73.00000 109.00000
81.00000 95.00000
91.00000 82.00000
102.00000 70.00000
114.00000 59.00000
126.00000 48.00000
139.00000 38.00000
153.00000 31.00000
168.00000 24.00000
183.00000 19.00000
199.00000 16.00000
215.00000 17.00000
IMAGE=E:\蜉金龟背面观-田哲豪杜萍萍补充\Xeropsamobeus asellus.png
ID=585 
LM=50
214.00000 449.00000
205.00000 463.00000
196.00000 476.00000
192.00000 492.00000
185.00000 505.00000
170.00000 511.00000
155.00000 517.00000
140.00000 524.00000
125.00000 530.00000
110.00000 537.00000
95.00000 543.00000
81.00000 550.00000
67.00000 541.00000
58.00000 527.00000
50.00000 513.00000
45.00000 498.00000
39.00000 483.00000
35.00000 467.00000
33.00000 451.00000
32.00000 435.00000
30.00000 418.00000
28.00000 402.00000
25.00000 386.00000
22.00000 370.00000
19.00000 354.00000
17.00000 338.00000
15.00000 322.00000
13.00000 306.00000
11.00000 290.00000
10.00000 273.00000
9.00000 257.00000
12.00000 241.00000
15.00000 225.00000
18.00000 209.00000
23.00000 194.00000
29.00000 179.00000
35.00000 163.00000
42.00000 149.00000
51.00000 136.00000
61.00000 122.00000
71.00000 110.00000
82.00000 98.00000
93.00000 85.00000
106.00000 75.00000
119.00000 65.00000
132.00000 56.00000
146.00000 49.00000
162.00000 44.00000
178.00000 42.00000
194.00000 40.00000
IMAGE=E:\蜉金龟背面观-田哲豪杜萍萍补充\Xeropsamobeus desertus (2).png
ID=586 
LM=50
343.00000 442.00000
335.00000 454.00000
328.00000 467.00000
322.00000 480.00000
318.00000 494.00000
307.00000 500.00000
293.00000 502.00000
278.00000 505.00000
264.00000 507.00000
250.00000 510.00000
235.00000 507.00000
221.00000 504.00000
210.00000 496.00000
202.00000 484.00000
195.00000 471.00000
191.00000 457.00000
190.00000 443.00000
191.00000 428.00000
191.00000 414.00000
190.00000 400.00000
188.00000 385.00000
186.00000 371.00000
184.00000 356.00000
182.00000 342.00000
182.00000 328.00000
181.00000 313.00000
181.00000 298.00000
182.00000 284.00000
182.00000 269.00000
182.00000 255.00000
182.00000 240.00000
182.00000 226.00000
184.00000 212.00000
188.00000 198.00000
192.00000 184.00000
196.00000 170.00000
203.00000 157.00000
209.00000 144.00000
216.00000 131.00000
225.00000 120.00000
233.00000 108.00000
243.00000 97.00000
254.00000 88.00000
266.00000 79.00000
278.00000 72.00000
291.00000 64.00000
304.00000 59.00000
318.00000 55.00000
332.00000 54.00000
347.00000 54.00000
IMAGE=E:\蜉金龟背面观-田哲豪杜萍萍补充\Xeropsamobeus desertus.png
ID=587 
LM=50
199.00000 465.00000
188.00000 478.00000
182.00000 493.00000
179.00000 509.00000
174.00000 524.00000
158.00000 528.00000
142.00000 532.00000
126.00000 538.00000
111.00000 544.00000
96.00000 551.00000
80.00000 555.00000
65.00000 549.00000
54.00000 536.00000
47.00000 522.00000
42.00000 506.00000
38.00000 490.00000
36.00000 473.00000
33.00000 457.00000
31.00000 440.00000
31.00000 424.00000
31.00000 407.00000
32.00000 390.00000
32.00000 374.00000
30.00000 357.00000
28.00000 341.00000
27.00000 324.00000
26.00000 308.00000
25.00000 291.00000
26.00000 274.00000
28.00000 258.00000
30.00000 241.00000
32.00000 225.00000
35.00000 208.00000
37.00000 192.00000
40.00000 175.00000
44.00000 159.00000
49.00000 144.00000
54.00000 128.00000
64.00000 114.00000
73.00000 100.00000
83.00000 87.00000
93.00000 73.00000
105.00000 62.00000
118.00000 51.00000
132.00000 42.00000
145.00000 33.00000
160.00000 26.00000
176.00000 20.00000
192.00000 18.00000
209.00000 16.00000
IMAGE=E:\蜉金龟背面观-田哲豪杜萍萍补充\Xeropsamobeus doyeni.png
ID=588 
LM=50
264.00000 395.00000
256.00000 406.00000
255.00000 419.00000
253.00000 432.00000
245.00000 439.00000
233.00000 443.00000
220.00000 446.00000
207.00000 450.00000
194.00000 453.00000
182.00000 457.00000
169.00000 460.00000
156.00000 458.00000
147.00000 448.00000
141.00000 437.00000
136.00000 425.00000
134.00000 412.00000
132.00000 399.00000
132.00000 386.00000
131.00000 372.00000
131.00000 359.00000
129.00000 346.00000
128.00000 333.00000
127.00000 320.00000
126.00000 307.00000
124.00000 294.00000
123.00000 280.00000
122.00000 267.00000
122.00000 254.00000
121.00000 241.00000
120.00000 228.00000
120.00000 215.00000
121.00000 201.00000
121.00000 188.00000
122.00000 175.00000
122.00000 162.00000
125.00000 149.00000
130.00000 137.00000
137.00000 126.00000
144.00000 115.00000
153.00000 105.00000
162.00000 95.00000
169.00000 84.00000
177.00000 74.00000
188.00000 66.00000
199.00000 58.00000
210.00000 52.00000
222.00000 46.00000
234.00000 41.00000
247.00000 40.00000
260.00000 38.00000
IMAGE=E:\蜉金龟背面观-田哲豪杜萍萍补充\Aidophus paraguayanus.png
ID=48 
LM=50
283.00000 464.00000
276.00000 474.00000
269.00000 485.00000
266.00000 497.00000
260.00000 506.00000
248.00000 511.00000
236.00000 515.00000
225.00000 520.00000
213.00000 524.00000
201.00000 529.00000
191.00000 528.00000
181.00000 520.00000
172.00000 511.00000
167.00000 500.00000
164.00000 488.00000
163.00000 475.00000
162.00000 463.00000
161.00000 450.00000
160.00000 438.00000
160.00000 425.00000
159.00000 413.00000
158.00000 401.00000
157.00000 388.00000
156.00000 376.00000
155.00000 363.00000
154.00000 351.00000
153.00000 338.00000
152.00000 326.00000
151.00000 314.00000
149.00000 301.00000
147.00000 289.00000
146.00000 276.00000
146.00000 264.00000
146.00000 252.00000
147.00000 239.00000
149.00000 227.00000
152.00000 215.00000
156.00000 203.00000
160.00000 191.00000
167.00000 181.00000
174.00000 171.00000
183.00000 162.00000
193.00000 155.00000
203.00000 147.00000
213.00000 140.00000
224.00000 135.00000
237.00000 132.00000
249.00000 130.00000
261.00000 130.00000
273.00000 134.00000
IMAGE=E:\蜉金龟背面观-田哲豪杜萍萍补充\Didactylia pallicolor (2).png
ID=246 
LM=50
288.00000 427.00000
280.00000 436.00000
274.00000 446.00000
270.00000 457.00000
262.00000 465.00000
251.00000 468.00000
239.00000 470.00000
227.00000 473.00000
215.00000 476.00000
204.00000 478.00000
193.00000 477.00000
183.00000 470.00000
176.00000 461.00000
169.00000 451.00000
165.00000 439.00000
162.00000 428.00000
162.00000 416.00000
161.00000 404.00000
162.00000 392.00000
163.00000 380.00000
163.00000 368.00000
164.00000 356.00000
163.00000 344.00000
162.00000 332.00000
161.00000 320.00000
160.00000 308.00000
159.00000 296.00000
158.00000 284.00000
158.00000 272.00000
157.00000 260.00000
157.00000 248.00000
156.00000 236.00000
155.00000 224.00000
156.00000 212.00000
159.00000 200.00000
162.00000 189.00000
166.00000 177.00000
170.00000 166.00000
175.00000 155.00000
182.00000 145.00000
189.00000 136.00000
196.00000 126.00000
206.00000 119.00000
216.00000 112.00000
227.00000 107.00000
238.00000 102.00000
249.00000 100.00000
261.00000 99.00000
273.00000 99.00000
285.00000 101.00000
IMAGE=E:\蜉金龟背面观-田哲豪杜萍萍补充\Didactylia pallicolor.png
ID=247 
LM=50
270.00000 394.00000
261.00000 404.00000
257.00000 416.00000
255.00000 428.00000
246.00000 435.00000
233.00000 439.00000
221.00000 443.00000
209.00000 446.00000
196.00000 450.00000
184.00000 454.00000
171.00000 457.00000
159.00000 455.00000
149.00000 448.00000
144.00000 436.00000
140.00000 423.00000
138.00000 411.00000
137.00000 398.00000
135.00000 385.00000
134.00000 372.00000
133.00000 359.00000
131.00000 346.00000
131.00000 333.00000
130.00000 320.00000
129.00000 307.00000
128.00000 294.00000
127.00000 281.00000
126.00000 268.00000
125.00000 255.00000
124.00000 242.00000
123.00000 229.00000
122.00000 216.00000
121.00000 203.00000
123.00000 190.00000
125.00000 177.00000
128.00000 165.00000
133.00000 153.00000
139.00000 141.00000
145.00000 130.00000
153.00000 119.00000
160.00000 109.00000
170.00000 99.00000
179.00000 90.00000
188.00000 81.00000
198.00000 73.00000
209.00000 65.00000
220.00000 59.00000
232.00000 53.00000
244.00000 48.00000
256.00000 44.00000
267.00000 51.00000
IMAGE=E:\蜉金龟背面观-田哲豪杜萍萍补充\Pseudomothon arabicus.png
ID=490 
LM=50
264.00000 516.00000
256.00000 527.00000
253.00000 541.00000
247.00000 554.00000
236.00000 560.00000
223.00000 562.00000
209.00000 565.00000
195.00000 568.00000
182.00000 573.00000
169.00000 573.00000
155.00000 570.00000
143.00000 564.00000
133.00000 555.00000
128.00000 542.00000
123.00000 529.00000
122.00000 515.00000
120.00000 501.00000
119.00000 487.00000
119.00000 473.00000
120.00000 459.00000
120.00000 445.00000
120.00000 431.00000
119.00000 418.00000
118.00000 404.00000
117.00000 390.00000
116.00000 376.00000
115.00000 362.00000
114.00000 348.00000
113.00000 334.00000
113.00000 320.00000
114.00000 306.00000
116.00000 292.00000
117.00000 279.00000
120.00000 265.00000
122.00000 251.00000
125.00000 237.00000
131.00000 225.00000
137.00000 212.00000
143.00000 200.00000
149.00000 187.00000
156.00000 175.00000
165.00000 164.00000
175.00000 155.00000
186.00000 146.00000
197.00000 138.00000
209.00000 130.00000
220.00000 123.00000
233.00000 116.00000
245.00000 112.00000
259.00000 114.00000
IMAGE=E:\蜉金龟背面观-田哲豪杜萍萍补充\Pseudoxyomus rubescens.png
ID=494 
LM=50
271.00000 448.00000
262.00000 457.00000
260.00000 469.00000
258.00000 482.00000
248.00000 487.00000
236.00000 489.00000
223.00000 491.00000
211.00000 493.00000
198.00000 496.00000
186.00000 498.00000
173.00000 500.00000
164.00000 492.00000
157.00000 482.00000
151.00000 470.00000
150.00000 458.00000
148.00000 445.00000
148.00000 433.00000
147.00000 420.00000
147.00000 407.00000
146.00000 395.00000
145.00000 382.00000
145.00000 369.00000
144.00000 357.00000
143.00000 344.00000
141.00000 331.00000
140.00000 319.00000
139.00000 306.00000
137.00000 293.00000
135.00000 281.00000
134.00000 268.00000
133.00000 256.00000
133.00000 243.00000
133.00000 230.00000
133.00000 218.00000
136.00000 205.00000
139.00000 193.00000
142.00000 181.00000
148.00000 169.00000
153.00000 158.00000
159.00000 147.00000
166.00000 136.00000
174.00000 126.00000
182.00000 116.00000
193.00000 110.00000
205.00000 106.00000
217.00000 102.00000
229.00000 100.00000
241.00000 102.00000
254.00000 105.00000
266.00000 108.00000
IMAGE=E:\蜉金龟背面观-田哲豪杜萍萍补充\Trigonoscelus coelebs.png
ID=575 
LM=50
232.00000 367.00000
222.00000 369.00000
212.00000 371.00000
202.00000 372.00000
192.00000 374.00000
182.00000 376.00000
173.00000 379.00000
163.00000 383.00000
154.00000 385.00000
144.00000 387.00000
134.00000 388.00000
125.00000 385.00000
121.00000 377.00000
119.00000 367.00000
118.00000 357.00000
116.00000 347.00000
115.00000 337.00000
114.00000 327.00000
114.00000 317.00000
113.00000 307.00000
113.00000 297.00000
113.00000 287.00000
112.00000 276.00000
112.00000 266.00000
112.00000 256.00000
112.00000 246.00000
111.00000 236.00000
111.00000 226.00000
110.00000 216.00000
110.00000 206.00000
112.00000 196.00000
114.00000 186.00000
116.00000 176.00000
119.00000 167.00000
122.00000 157.00000
126.00000 148.00000
130.00000 139.00000
134.00000 129.00000
138.00000 120.00000
142.00000 111.00000
149.00000 104.00000
157.00000 97.00000
164.00000 90.00000
172.00000 84.00000
180.00000 78.00000
189.00000 73.00000
198.00000 69.00000
208.00000 68.00000
218.00000 66.00000
228.00000 65.00000
IMAGE=E:\蜉金龟背面观-田哲豪杜萍萍补充\Australaphodius frenchi (2).png
ID=115 
LM=50
259.00000 394.00000
253.00000 405.00000
248.00000 417.00000
245.00000 429.00000
236.00000 436.00000
224.00000 437.00000
211.00000 438.00000
198.00000 441.00000
186.00000 443.00000
173.00000 445.00000
160.00000 447.00000
148.00000 448.00000
137.00000 442.00000
131.00000 431.00000
126.00000 419.00000
122.00000 407.00000
120.00000 395.00000
117.00000 382.00000
116.00000 369.00000
116.00000 357.00000
115.00000 344.00000
115.00000 331.00000
115.00000 318.00000
114.00000 305.00000
113.00000 293.00000
112.00000 280.00000
112.00000 267.00000
112.00000 254.00000
111.00000 242.00000
111.00000 229.00000
112.00000 216.00000
113.00000 203.00000
114.00000 190.00000
117.00000 178.00000
121.00000 166.00000
125.00000 154.00000
130.00000 142.00000
136.00000 131.00000
142.00000 119.00000
149.00000 109.00000
158.00000 99.00000
166.00000 90.00000
175.00000 81.00000
186.00000 74.00000
198.00000 68.00000
209.00000 62.00000
220.00000 56.00000
232.00000 51.00000
244.00000 50.00000
257.00000 48.00000
IMAGE=E:\蜉金龟背面观-田哲豪杜萍萍补充\Australaphodius frenchi.png
ID=116 
LM=50
309.00000 483.00000
302.00000 495.00000
297.00000 508.00000
295.00000 522.00000
285.00000 529.00000
271.00000 533.00000
258.00000 538.00000
245.00000 542.00000
231.00000 545.00000
217.00000 548.00000
204.00000 547.00000
190.00000 542.00000
180.00000 533.00000
172.00000 522.00000
169.00000 508.00000
165.00000 495.00000
163.00000 481.00000
162.00000 467.00000
160.00000 453.00000
158.00000 439.00000
157.00000 425.00000
155.00000 411.00000
153.00000 397.00000
152.00000 383.00000
150.00000 369.00000
149.00000 355.00000
150.00000 341.00000
150.00000 327.00000
150.00000 313.00000
151.00000 299.00000
152.00000 285.00000
154.00000 271.00000
156.00000 257.00000
159.00000 244.00000
163.00000 230.00000
168.00000 217.00000
173.00000 204.00000
178.00000 191.00000
185.00000 179.00000
193.00000 167.00000
200.00000 155.00000
210.00000 146.00000
221.00000 136.00000
232.00000 127.00000
244.00000 121.00000
256.00000 114.00000
269.00000 109.00000
282.00000 104.00000
296.00000 101.00000
310.00000 101.00000
IMAGE=E:\蜉金龟背面观-田哲豪杜萍萍补充\Drepanocanthus lineatus.png
ID=254 
LM=50
269.00000 426.00000
259.00000 434.00000
254.00000 445.00000
248.00000 456.00000
240.00000 465.00000
229.00000 470.00000
217.00000 472.00000
205.00000 473.00000
193.00000 475.00000
180.00000 477.00000
168.00000 479.00000
156.00000 480.00000
148.00000 474.00000
144.00000 462.00000
140.00000 450.00000
137.00000 438.00000
135.00000 426.00000
133.00000 414.00000
131.00000 402.00000
129.00000 389.00000
128.00000 377.00000
127.00000 365.00000
126.00000 352.00000
125.00000 340.00000
125.00000 327.00000
124.00000 315.00000
124.00000 303.00000
124.00000 290.00000
124.00000 278.00000
125.00000 265.00000
126.00000 253.00000
127.00000 241.00000
129.00000 228.00000
132.00000 216.00000
135.00000 204.00000
139.00000 192.00000
143.00000 181.00000
148.00000 169.00000
155.00000 159.00000
162.00000 149.00000
170.00000 140.00000
179.00000 131.00000
189.00000 123.00000
199.00000 117.00000
210.00000 110.00000
221.00000 106.00000
233.00000 101.00000
245.00000 98.00000
257.00000 95.00000
269.00000 92.00000
IMAGE=E:\蜉金龟背面观-田哲豪杜萍萍补充\Harmogaster exarata.png
ID=295
LM=50
276.00000 363.00000
268.00000 375.00000
263.00000 388.00000
258.00000 401.00000
253.00000 415.00000
242.00000 422.00000
229.00000 428.00000
215.00000 432.00000
202.00000 436.00000
188.00000 440.00000
174.00000 443.00000
160.00000 447.00000
147.00000 450.00000
135.00000 444.00000
126.00000 433.00000
119.00000 421.00000
113.00000 408.00000
110.00000 394.00000
108.00000 380.00000
107.00000 366.00000
107.00000 352.00000
106.00000 338.00000
106.00000 323.00000
106.00000 309.00000
105.00000 295.00000
105.00000 281.00000
105.00000 266.00000
106.00000 252.00000
107.00000 238.00000
108.00000 224.00000
109.00000 210.00000
111.00000 196.00000
114.00000 182.00000
116.00000 168.00000
118.00000 154.00000
124.00000 141.00000
131.00000 128.00000
137.00000 115.00000
146.00000 104.00000
156.00000 95.00000
166.00000 85.00000
177.00000 76.00000
189.00000 69.00000
202.00000 62.00000
215.00000 56.00000
228.00000 50.00000
241.00000 45.00000
255.00000 41.00000
269.00000 40.00000
283.00000 39.00000
IMAGE=E:\蜉金龟背面观-田哲豪杜萍萍补充\Proctophanes sculptus (2).png
ID=477 
LM=50
254.00000 349.00000
245.00000 358.00000
240.00000 370.00000
234.00000 381.00000
226.00000 391.00000
215.00000 396.00000
203.00000 401.00000
190.00000 404.00000
178.00000 408.00000
166.00000 411.00000
153.00000 414.00000
141.00000 417.00000
129.00000 421.00000
119.00000 416.00000
111.00000 406.00000
105.00000 396.00000
104.00000 383.00000
103.00000 370.00000
101.00000 358.00000
100.00000 345.00000
99.00000 332.00000
99.00000 319.00000
98.00000 307.00000
98.00000 294.00000
97.00000 281.00000
97.00000 268.00000
96.00000 256.00000
96.00000 243.00000
95.00000 230.00000
96.00000 217.00000
97.00000 205.00000
98.00000 192.00000
99.00000 179.00000
101.00000 167.00000
105.00000 155.00000
109.00000 143.00000
114.00000 131.00000
122.00000 121.00000
130.00000 111.00000
139.00000 101.00000
148.00000 93.00000
158.00000 85.00000
168.00000 77.00000
179.00000 70.00000
190.00000 64.00000
201.00000 58.00000
213.00000 54.00000
225.00000 50.00000
238.00000 47.00000
250.00000 50.00000
IMAGE=E:\蜉金龟背面观-田哲豪杜萍萍补充\Proctophanes sculptus.png
ID=478 
LM=50
231.00000 497.00000
220.00000 498.00000
209.00000 499.00000
198.00000 501.00000
187.00000 505.00000
178.00000 510.00000
168.00000 516.00000
157.00000 520.00000
147.00000 521.00000
136.00000 516.00000
128.00000 509.00000
121.00000 501.00000
117.00000 490.00000
114.00000 480.00000
112.00000 469.00000
110.00000 458.00000
109.00000 446.00000
107.00000 435.00000
106.00000 424.00000
105.00000 413.00000
108.00000 402.00000
111.00000 391.00000
113.00000 380.00000
115.00000 369.00000
117.00000 358.00000
119.00000 347.00000
124.00000 337.00000
128.00000 327.00000
132.00000 316.00000
135.00000 305.00000
138.00000 295.00000
141.00000 284.00000
143.00000 273.00000
146.00000 262.00000
149.00000 251.00000
153.00000 240.00000
156.00000 230.00000
159.00000 219.00000
162.00000 208.00000
166.00000 198.00000
164.00000 187.00000
161.00000 176.00000
161.00000 166.00000
172.00000 162.00000
183.00000 161.00000
194.00000 162.00000
205.00000 162.00000
217.00000 162.00000
228.00000 163.00000
239.00000 164.00000
IMAGE=E:\蜉金龟背面观-田哲豪杜萍萍补充\Aschnarhyparus peregrinus.png
ID=110 
LM=50
139.00000 214.00000
133.00000 215.00000
127.00000 217.00000
122.00000 218.00000
116.00000 219.00000
110.00000 221.00000
104.00000 222.00000
98.00000 220.00000
93.00000 218.00000
89.00000 214.00000
87.00000 209.00000
85.00000 203.00000
84.00000 197.00000
84.00000 191.00000
83.00000 185.00000
82.00000 179.00000
82.00000 173.00000
81.00000 167.00000
81.00000 161.00000
80.00000 155.00000
79.00000 149.00000
79.00000 144.00000
78.00000 138.00000
78.00000 132.00000
79.00000 126.00000
79.00000 120.00000
80.00000 114.00000
80.00000 108.00000
81.00000 102.00000
81.00000 96.00000
82.00000 90.00000
83.00000 84.00000
84.00000 78.00000
86.00000 72.00000
87.00000 67.00000
88.00000 61.00000
89.00000 55.00000
91.00000 49.00000
94.00000 44.00000
97.00000 39.00000
100.00000 34.00000
103.00000 28.00000
105.00000 23.00000
110.00000 19.00000
115.00000 16.00000
120.00000 12.00000
125.00000 9.00000
131.00000 7.00000
136.00000 6.00000
142.00000 8.00000
IMAGE=E:\蜉金龟背面观-田哲豪杜萍萍补充\Rhyparus australiae.png
ID=500 
LM=50
119.00000 183.00000
118.00000 189.00000
114.00000 192.00000
108.00000 193.00000
103.00000 195.00000
97.00000 196.00000
91.00000 198.00000
86.00000 199.00000
80.00000 201.00000
76.00000 201.00000
74.00000 195.00000
72.00000 190.00000
72.00000 184.00000
72.00000 178.00000
72.00000 172.00000
71.00000 167.00000
71.00000 161.00000
71.00000 155.00000
71.00000 149.00000
71.00000 143.00000
72.00000 138.00000
72.00000 132.00000
72.00000 126.00000
73.00000 120.00000
73.00000 115.00000
73.00000 109.00000
74.00000 103.00000
74.00000 97.00000
75.00000 92.00000
76.00000 86.00000
77.00000 80.00000
77.00000 74.00000
78.00000 69.00000
79.00000 63.00000
80.00000 57.00000
81.00000 52.00000
82.00000 46.00000
83.00000 40.00000
85.00000 35.00000
86.00000 29.00000
87.00000 23.00000
90.00000 18.00000
92.00000 13.00000
95.00000 8.00000
98.00000 4.00000
104.00000 3.00000
110.00000 2.00000
116.00000 3.00000
121.00000 3.00000
127.00000 4.00000
IMAGE=E:\蜉金龟背面观-田哲豪杜萍萍补充\Rhyparus ironensis.png
ID=501 
LM=50
206.00000 382.00000
202.00000 391.00000
196.00000 398.00000
186.00000 400.00000
177.00000 402.00000
167.00000 404.00000
158.00000 407.00000
149.00000 411.00000
140.00000 414.00000
131.00000 413.00000
125.00000 406.00000
120.00000 397.00000
117.00000 388.00000
118.00000 378.00000
119.00000 369.00000
118.00000 359.00000
117.00000 349.00000
116.00000 340.00000
115.00000 330.00000
115.00000 320.00000
114.00000 310.00000
114.00000 301.00000
113.00000 291.00000
112.00000 281.00000
112.00000 271.00000
113.00000 262.00000
114.00000 252.00000
115.00000 242.00000
116.00000 233.00000
117.00000 223.00000
119.00000 213.00000
121.00000 204.00000
123.00000 194.00000
125.00000 185.00000
128.00000 175.00000
130.00000 166.00000
132.00000 156.00000
136.00000 147.00000
140.00000 138.00000
144.00000 130.00000
147.00000 120.00000
149.00000 111.00000
156.00000 104.00000
160.00000 95.00000
167.00000 89.00000
177.00000 87.00000
186.00000 85.00000
195.00000 80.00000
203.00000 75.00000
208.00000 82.00000
IMAGE=PO-Sca-Scar-Rhyparus azumai.jpg
ID=116 
LM=50
152.00000 251.00000
150.00000 257.00000
146.00000 261.00000
140.00000 262.00000
133.00000 263.00000
127.00000 264.00000
121.00000 265.00000
115.00000 268.00000
110.00000 271.00000
104.00000 274.00000
99.00000 270.00000
97.00000 264.00000
95.00000 258.00000
94.00000 252.00000
93.00000 246.00000
92.00000 240.00000
91.00000 233.00000
91.00000 227.00000
90.00000 221.00000
90.00000 214.00000
90.00000 208.00000
89.00000 202.00000
89.00000 195.00000
89.00000 189.00000
89.00000 183.00000
90.00000 176.00000
90.00000 170.00000
90.00000 164.00000
91.00000 158.00000
92.00000 151.00000
92.00000 145.00000
93.00000 139.00000
94.00000 132.00000
95.00000 126.00000
96.00000 120.00000
97.00000 114.00000
99.00000 108.00000
101.00000 102.00000
104.00000 96.00000
106.00000 90.00000
109.00000 84.00000
112.00000 79.00000
116.00000 74.00000
120.00000 69.00000
125.00000 66.00000
131.00000 63.00000
137.00000 61.00000
142.00000 58.00000
146.00000 59.00000
150.00000 64.00000
IMAGE=PO-Sca-Scar-Rhyparus helophoroides.jpg
ID=117 
LM=50
127.00000 219.00000
122.00000 222.00000
115.00000 224.00000
109.00000 226.00000
103.00000 227.00000
97.00000 229.00000
91.00000 231.00000
85.00000 232.00000
78.00000 234.00000
73.00000 233.00000
71.00000 227.00000
69.00000 221.00000
69.00000 215.00000
68.00000 209.00000
67.00000 202.00000
66.00000 196.00000
65.00000 190.00000
65.00000 183.00000
65.00000 177.00000
64.00000 170.00000
64.00000 164.00000
64.00000 158.00000
63.00000 151.00000
63.00000 145.00000
64.00000 138.00000
64.00000 132.00000
65.00000 126.00000
65.00000 119.00000
65.00000 113.00000
66.00000 107.00000
67.00000 100.00000
69.00000 94.00000
71.00000 88.00000
72.00000 82.00000
74.00000 76.00000
76.00000 69.00000
78.00000 63.00000
80.00000 57.00000
82.00000 51.00000
85.00000 46.00000
88.00000 40.00000
91.00000 35.00000
94.00000 29.00000
98.00000 24.00000
104.00000 21.00000
110.00000 20.00000
116.00000 17.00000
120.00000 13.00000
125.00000 13.00000
127.00000 19.00000
IMAGE=PO-Sca-Scar-Rhyparus kitanoi.jpg
ID=118 
LM=50
218.00000 499.00000
207.00000 503.00000
196.00000 506.00000
185.00000 510.00000
176.00000 515.00000
168.00000 523.00000
158.00000 530.00000
148.00000 533.00000
137.00000 530.00000
126.00000 527.00000
117.00000 520.00000
110.00000 511.00000
108.00000 500.00000
106.00000 489.00000
104.00000 478.00000
104.00000 466.00000
104.00000 455.00000
105.00000 443.00000
106.00000 432.00000
107.00000 420.00000
108.00000 409.00000
109.00000 398.00000
110.00000 386.00000
111.00000 375.00000
113.00000 364.00000
115.00000 352.00000
117.00000 341.00000
119.00000 330.00000
122.00000 319.00000
125.00000 308.00000
128.00000 297.00000
131.00000 285.00000
134.00000 274.00000
136.00000 263.00000
139.00000 252.00000
141.00000 241.00000
145.00000 230.00000
148.00000 219.00000
152.00000 208.00000
154.00000 197.00000
154.00000 186.00000
159.00000 176.00000
170.00000 174.00000
182.00000 172.00000
193.00000 174.00000
203.00000 178.00000
211.00000 186.00000
217.00000 196.00000
223.00000 206.00000
228.00000 216.00000
IMAGE=E:\蜉金龟背面观-田哲豪杜萍萍补充\Termitodiellus luzonensis.png
ID=550 
LM=50
236.00000 458.00000
231.00000 470.00000
226.00000 482.00000
215.00000 487.00000
202.00000 490.00000
190.00000 493.00000
177.00000 497.00000
166.00000 503.00000
154.00000 509.00000
141.00000 511.00000
133.00000 503.00000
126.00000 492.00000
122.00000 480.00000
119.00000 467.00000
116.00000 454.00000
113.00000 442.00000
111.00000 429.00000
108.00000 417.00000
107.00000 404.00000
106.00000 391.00000
105.00000 378.00000
105.00000 365.00000
108.00000 352.00000
110.00000 339.00000
112.00000 327.00000
115.00000 314.00000
118.00000 301.00000
121.00000 289.00000
124.00000 276.00000
127.00000 263.00000
130.00000 251.00000
133.00000 238.00000
134.00000 225.00000
135.00000 212.00000
136.00000 199.00000
139.00000 187.00000
143.00000 175.00000
147.00000 162.00000
148.00000 150.00000
146.00000 137.00000
147.00000 124.00000
151.00000 112.00000
159.00000 103.00000
172.00000 101.00000
183.00000 105.00000
195.00000 112.00000
203.00000 122.00000
215.00000 122.00000
228.00000 120.00000
240.00000 122.00000
IMAGE=E:\蜉金龟背面观-田哲豪杜萍萍补充\Termitodius araujoi.png
ID=551 
LM=50
1420.00000 1860.00000
1400.00000 1862.00000
1380.00000 1864.00000
1360.00000 1866.00000
1341.00000 1870.00000
1321.00000 1874.00000
1302.00000 1878.00000
1282.00000 1881.00000
1262.00000 1881.00000
1242.00000 1878.00000
1228.00000 1866.00000
1219.00000 1848.00000
1214.00000 1829.00000
1211.00000 1809.00000
1208.00000 1789.00000
1205.00000 1770.00000
1203.00000 1750.00000
1201.00000 1730.00000
1198.00000 1710.00000
1196.00000 1690.00000
1194.00000 1670.00000
1191.00000 1651.00000
1189.00000 1631.00000
1187.00000 1611.00000
1186.00000 1591.00000
1185.00000 1571.00000
1185.00000 1551.00000
1185.00000 1531.00000
1184.00000 1511.00000
1184.00000 1491.00000
1186.00000 1471.00000
1187.00000 1451.00000
1188.00000 1431.00000
1192.00000 1412.00000
1197.00000 1392.00000
1202.00000 1373.00000
1208.00000 1354.00000
1216.00000 1336.00000
1223.00000 1317.00000
1233.00000 1300.00000
1245.00000 1284.00000
1258.00000 1269.00000
1272.00000 1255.00000
1287.00000 1241.00000
1301.00000 1227.00000
1316.00000 1214.00000
1334.00000 1205.00000
1352.00000 1197.00000
1371.00000 1192.00000
1391.00000 1190.00000
IMAGE=PO-Sca-Pass-Aulacocyclus tricuspis.jpg
ID=1304 
LM=50
245.00000 419.00000
234.00000 423.00000
222.00000 426.00000
211.00000 430.00000
200.00000 432.00000
188.00000 435.00000
176.00000 436.00000
165.00000 437.00000
153.00000 437.00000
142.00000 432.00000
135.00000 424.00000
131.00000 413.00000
127.00000 402.00000
124.00000 390.00000
122.00000 379.00000
120.00000 367.00000
118.00000 355.00000
116.00000 344.00000
114.00000 332.00000
112.00000 320.00000
110.00000 309.00000
109.00000 297.00000
107.00000 285.00000
106.00000 274.00000
105.00000 262.00000
103.00000 250.00000
102.00000 238.00000
101.00000 227.00000
100.00000 215.00000
99.00000 203.00000
98.00000 191.00000
98.00000 179.00000
97.00000 168.00000
99.00000 156.00000
101.00000 144.00000
103.00000 133.00000
106.00000 121.00000
111.00000 110.00000
116.00000 99.00000
120.00000 89.00000
127.00000 79.00000
133.00000 69.00000
141.00000 60.00000
150.00000 53.00000
159.00000 45.00000
170.00000 40.00000
181.00000 35.00000
192.00000 31.00000
203.00000 29.00000
215.00000 27.00000
IMAGE=PO-Sca-Pass-Aulacocyclus edentulus(1).jpg
ID=0 
LM=50
230.00000 360.00000
220.00000 363.00000
210.00000 365.00000
200.00000 368.00000
189.00000 369.00000
179.00000 369.00000
169.00000 370.00000
158.00000 371.00000
149.00000 375.00000
139.00000 376.00000
133.00000 369.00000
132.00000 358.00000
131.00000 348.00000
130.00000 338.00000
128.00000 327.00000
127.00000 317.00000
126.00000 307.00000
125.00000 296.00000
124.00000 286.00000
124.00000 276.00000
123.00000 265.00000
122.00000 255.00000
122.00000 244.00000
121.00000 234.00000
121.00000 224.00000
120.00000 213.00000
120.00000 203.00000
119.00000 192.00000
119.00000 182.00000
120.00000 172.00000
121.00000 161.00000
122.00000 151.00000
123.00000 140.00000
124.00000 130.00000
124.00000 120.00000
126.00000 110.00000
131.00000 100.00000
136.00000 91.00000
140.00000 82.00000
145.00000 72.00000
151.00000 64.00000
158.00000 57.00000
166.00000 49.00000
173.00000 42.00000
182.00000 36.00000
190.00000 30.00000
200.00000 27.00000
210.00000 26.00000
221.00000 25.00000
231.00000 24.00000
IMAGE=PO-Sca-Pass-Aulacocyclus edentulus(2).jpg
ID=1 
LM=50
159.00000 414.00000
149.00000 420.00000
139.00000 425.00000
127.00000 427.00000
115.00000 428.00000
103.00000 429.00000
91.00000 427.00000
80.00000 426.00000
68.00000 430.00000
58.00000 426.00000
53.00000 416.00000
52.00000 404.00000
50.00000 393.00000
49.00000 381.00000
47.00000 369.00000
45.00000 357.00000
44.00000 345.00000
43.00000 334.00000
42.00000 322.00000
41.00000 310.00000
40.00000 298.00000
39.00000 286.00000
38.00000 274.00000
37.00000 263.00000
36.00000 251.00000
35.00000 239.00000
35.00000 227.00000
35.00000 215.00000
35.00000 203.00000
35.00000 191.00000
35.00000 179.00000
35.00000 168.00000
36.00000 156.00000
38.00000 144.00000
41.00000 133.00000
43.00000 121.00000
45.00000 109.00000
50.00000 99.00000
56.00000 88.00000
63.00000 78.00000
69.00000 68.00000
76.00000 59.00000
85.00000 51.00000
94.00000 43.00000
103.00000 36.00000
113.00000 30.00000
123.00000 23.00000
135.00000 20.00000
146.00000 18.00000
158.00000 15.00000
IMAGE=PO-Sca-Pass-Aulacocyclus edentulus.jpg
ID=2 
LM=50
1386.00000 2130.00000
1344.00000 2143.00000
1303.00000 2156.00000
1260.00000 2167.00000
1217.00000 2171.00000
1173.00000 2174.00000
1130.00000 2178.00000
1086.00000 2181.00000
1043.00000 2179.00000
1006.00000 2159.00000
988.00000 2122.00000
980.00000 2079.00000
972.00000 2036.00000
964.00000 1993.00000
956.00000 1950.00000
948.00000 1907.00000
942.00000 1863.00000
937.00000 1820.00000
931.00000 1777.00000
926.00000 1733.00000
920.00000 1690.00000
914.00000 1647.00000
909.00000 1603.00000
903.00000 1560.00000
898.00000 1517.00000
894.00000 1473.00000
891.00000 1430.00000
887.00000 1386.00000
884.00000 1342.00000
880.00000 1299.00000
879.00000 1255.00000
883.00000 1212.00000
886.00000 1168.00000
890.00000 1125.00000
901.00000 1082.00000
912.00000 1040.00000
923.00000 998.00000
937.00000 957.00000
958.00000 919.00000
980.00000 880.00000
1001.00000 842.00000
1026.00000 806.00000
1053.00000 773.00000
1081.00000 739.00000
1112.00000 708.00000
1148.00000 684.00000
1185.00000 660.00000
1224.00000 643.00000
1267.00000 635.00000
1310.00000 626.00000
IMAGE=PO-Sca-Pass-Aulacocyclus sp..jpg
ID=3 
LM=50
390.00000 769.00000
377.00000 779.00000
363.00000 786.00000
348.00000 789.00000
332.00000 792.00000
316.00000 796.00000
300.00000 799.00000
285.00000 802.00000
269.00000 805.00000
254.00000 801.00000
242.00000 794.00000
241.00000 778.00000
239.00000 762.00000
238.00000 745.00000
237.00000 729.00000
236.00000 713.00000
234.00000 697.00000
233.00000 681.00000
232.00000 665.00000
231.00000 649.00000
230.00000 633.00000
229.00000 617.00000
228.00000 601.00000
228.00000 585.00000
227.00000 569.00000
226.00000 553.00000
226.00000 537.00000
225.00000 521.00000
225.00000 505.00000
224.00000 489.00000
225.00000 473.00000
226.00000 457.00000
228.00000 441.00000
229.00000 425.00000
230.00000 409.00000
236.00000 394.00000
242.00000 379.00000
248.00000 364.00000
254.00000 349.00000
261.00000 335.00000
272.00000 324.00000
283.00000 312.00000
294.00000 300.00000
306.00000 289.00000
319.00000 280.00000
333.00000 272.00000
349.00000 268.00000
364.00000 264.00000
380.00000 259.00000
395.00000 255.00000
IMAGE=POLYPHAGA-SCARABAEIFORMIA-SCARABAEOIDEA-Passalidae-Aulacocyclinae-Aulacocyclus sp (1).jpg
ID=0
LM=50
369.00000 745.00000
355.00000 748.00000
341.00000 752.00000
328.00000 757.00000
315.00000 763.00000
302.00000 769.00000
289.00000 775.00000
275.00000 774.00000
261.00000 771.00000
251.00000 764.00000
246.00000 750.00000
242.00000 737.00000
241.00000 722.00000
239.00000 708.00000
237.00000 694.00000
235.00000 680.00000
233.00000 665.00000
231.00000 651.00000
229.00000 637.00000
227.00000 623.00000
226.00000 609.00000
224.00000 594.00000
222.00000 580.00000
221.00000 566.00000
220.00000 552.00000
220.00000 537.00000
219.00000 523.00000
218.00000 509.00000
217.00000 494.00000
216.00000 480.00000
217.00000 466.00000
218.00000 451.00000
220.00000 437.00000
221.00000 423.00000
223.00000 409.00000
226.00000 395.00000
230.00000 381.00000
235.00000 368.00000
240.00000 354.00000
245.00000 341.00000
254.00000 330.00000
263.00000 319.00000
272.00000 308.00000
281.00000 296.00000
291.00000 286.00000
303.00000 279.00000
316.00000 272.00000
328.00000 264.00000
341.00000 257.00000
353.00000 250.00000
IMAGE=POLYPHAGA-SCARABAEIFORMIA-SCARABAEOIDEA-Passalidae-Aulacocyclinae-Aulacocyclus sp (10).jpg
ID=1
LM=50
404.00000 776.00000
394.00000 787.00000
381.00000 790.00000
366.00000 792.00000
352.00000 794.00000
338.00000 796.00000
324.00000 798.00000
309.00000 801.00000
296.00000 796.00000
284.00000 790.00000
277.00000 777.00000
275.00000 762.00000
273.00000 748.00000
271.00000 734.00000
269.00000 720.00000
268.00000 705.00000
266.00000 691.00000
264.00000 677.00000
262.00000 662.00000
262.00000 648.00000
261.00000 634.00000
261.00000 619.00000
260.00000 605.00000
260.00000 590.00000
260.00000 576.00000
259.00000 561.00000
259.00000 547.00000
258.00000 533.00000
258.00000 518.00000
258.00000 504.00000
259.00000 489.00000
259.00000 475.00000
260.00000 461.00000
260.00000 446.00000
261.00000 432.00000
267.00000 419.00000
273.00000 406.00000
280.00000 393.00000
286.00000 380.00000
292.00000 367.00000
299.00000 354.00000
308.00000 343.00000
319.00000 334.00000
331.00000 326.00000
342.00000 317.00000
353.00000 308.00000
366.00000 301.00000
379.00000 297.00000
393.00000 292.00000
407.00000 288.00000
IMAGE=POLYPHAGA-SCARABAEIFORMIA-SCARABAEOIDEA-Passalidae-Aulacocyclinae-Aulacocyclus sp (11).jpg
ID=2
LM=50
416.00000 768.00000
404.00000 775.00000
391.00000 779.00000
378.00000 782.00000
365.00000 786.00000
351.00000 789.00000
338.00000 790.00000
324.00000 792.00000
311.00000 793.00000
299.00000 786.00000
293.00000 774.00000
289.00000 761.00000
289.00000 748.00000
290.00000 734.00000
290.00000 720.00000
290.00000 707.00000
291.00000 693.00000
291.00000 679.00000
291.00000 666.00000
292.00000 652.00000
292.00000 638.00000
292.00000 625.00000
293.00000 611.00000
293.00000 597.00000
293.00000 584.00000
294.00000 570.00000
294.00000 556.00000
295.00000 543.00000
296.00000 529.00000
297.00000 515.00000
299.00000 502.00000
300.00000 488.00000
302.00000 475.00000
307.00000 462.00000
312.00000 449.00000
317.00000 437.00000
322.00000 424.00000
327.00000 411.00000
334.00000 400.00000
342.00000 389.00000
351.00000 379.00000
360.00000 368.00000
369.00000 358.00000
379.00000 349.00000
391.00000 343.00000
403.00000 336.00000
416.00000 332.00000
430.00000 331.00000
443.00000 330.00000
457.00000 329.00000
IMAGE=POLYPHAGA-SCARABAEIFORMIA-SCARABAEOIDEA-Passalidae-Aulacocyclinae-Aulacocyclus sp (12).jpg
ID=3
LM=50
461.00000 881.00000
447.00000 885.00000
432.00000 889.00000
417.00000 891.00000
402.00000 892.00000
387.00000 894.00000
373.00000 896.00000
358.00000 898.00000
344.00000 896.00000
331.00000 888.00000
323.00000 877.00000
321.00000 862.00000
320.00000 847.00000
319.00000 832.00000
318.00000 817.00000
317.00000 802.00000
316.00000 787.00000
315.00000 772.00000
314.00000 757.00000
313.00000 742.00000
313.00000 727.00000
312.00000 712.00000
311.00000 697.00000
311.00000 682.00000
310.00000 667.00000
310.00000 652.00000
309.00000 637.00000
309.00000 622.00000
308.00000 607.00000
308.00000 592.00000
309.00000 577.00000
309.00000 562.00000
310.00000 547.00000
314.00000 533.00000
320.00000 519.00000
326.00000 505.00000
332.00000 492.00000
338.00000 478.00000
344.00000 464.00000
351.00000 451.00000
360.00000 439.00000
369.00000 428.00000
379.00000 416.00000
388.00000 404.00000
399.00000 394.00000
412.00000 387.00000
425.00000 380.00000
438.00000 373.00000
452.00000 366.00000
465.00000 359.00000
IMAGE=POLYPHAGA-SCARABAEIFORMIA-SCARABAEOIDEA-Passalidae-Aulacocyclinae-Aulacocyclus sp (13).jpg
ID=4
LM=50
315.00000 653.00000
307.00000 664.00000
294.00000 667.00000
281.00000 670.00000
268.00000 672.00000
254.00000 674.00000
241.00000 676.00000
227.00000 678.00000
214.00000 679.00000
200.00000 681.00000
188.00000 676.00000
183.00000 663.00000
179.00000 650.00000
178.00000 637.00000
176.00000 623.00000
175.00000 610.00000
174.00000 596.00000
173.00000 583.00000
172.00000 569.00000
171.00000 556.00000
170.00000 542.00000
170.00000 529.00000
171.00000 515.00000
171.00000 501.00000
171.00000 488.00000
171.00000 474.00000
171.00000 461.00000
172.00000 447.00000
172.00000 433.00000
173.00000 420.00000
176.00000 407.00000
178.00000 393.00000
180.00000 380.00000
183.00000 367.00000
185.00000 353.00000
189.00000 340.00000
196.00000 328.00000
202.00000 316.00000
209.00000 304.00000
215.00000 293.00000
225.00000 283.00000
235.00000 274.00000
245.00000 265.00000
255.00000 256.00000
266.00000 248.00000
277.00000 240.00000
290.00000 238.00000
304.00000 237.00000
317.00000 237.00000
331.00000 236.00000
IMAGE=POLYPHAGA-SCARABAEIFORMIA-SCARABAEOIDEA-Passalidae-Aulacocyclinae-Aulacocyclus sp (14).jpg
ID=5
LM=50
328.00000 715.00000
314.00000 721.00000
300.00000 725.00000
285.00000 727.00000
270.00000 728.00000
254.00000 729.00000
240.00000 732.00000
225.00000 736.00000
210.00000 739.00000
196.00000 734.00000
182.00000 727.00000
179.00000 713.00000
177.00000 698.00000
176.00000 683.00000
174.00000 667.00000
173.00000 652.00000
172.00000 637.00000
171.00000 622.00000
171.00000 607.00000
171.00000 592.00000
171.00000 576.00000
171.00000 561.00000
171.00000 546.00000
171.00000 531.00000
171.00000 516.00000
171.00000 500.00000
171.00000 485.00000
172.00000 470.00000
174.00000 455.00000
176.00000 440.00000
178.00000 425.00000
180.00000 410.00000
182.00000 395.00000
184.00000 380.00000
189.00000 366.00000
196.00000 352.00000
202.00000 338.00000
208.00000 324.00000
215.00000 311.00000
223.00000 298.00000
231.00000 285.00000
240.00000 272.00000
248.00000 260.00000
261.00000 252.00000
274.00000 244.00000
287.00000 236.00000
301.00000 230.00000
315.00000 226.00000
330.00000 223.00000
345.00000 219.00000
IMAGE=POLYPHAGA-SCARABAEIFORMIA-SCARABAEOIDEA-Passalidae-Aulacocyclinae-Aulacocyclus sp (15).jpg
ID=6
LM=50
339.00000 764.00000
323.00000 768.00000
308.00000 771.00000
292.00000 773.00000
276.00000 775.00000
260.00000 777.00000
245.00000 779.00000
229.00000 780.00000
213.00000 782.00000
198.00000 781.00000
187.00000 770.00000
185.00000 754.00000
182.00000 738.00000
180.00000 722.00000
178.00000 706.00000
177.00000 690.00000
177.00000 674.00000
176.00000 659.00000
175.00000 643.00000
175.00000 627.00000
174.00000 611.00000
173.00000 595.00000
173.00000 579.00000
172.00000 563.00000
171.00000 547.00000
171.00000 531.00000
170.00000 515.00000
171.00000 499.00000
172.00000 483.00000
173.00000 467.00000
174.00000 451.00000
175.00000 435.00000
176.00000 419.00000
178.00000 404.00000
182.00000 388.00000
187.00000 373.00000
191.00000 357.00000
195.00000 342.00000
203.00000 328.00000
211.00000 315.00000
220.00000 301.00000
228.00000 288.00000
239.00000 276.00000
251.00000 266.00000
263.00000 255.00000
275.00000 245.00000
290.00000 238.00000
305.00000 233.00000
320.00000 228.00000
335.00000 223.00000
IMAGE=POLYPHAGA-SCARABAEIFORMIA-SCARABAEOIDEA-Passalidae-Aulacocyclinae-Aulacocyclus sp (16).jpg
ID=7
LM=50
369.00000 803.00000
355.00000 804.00000
342.00000 805.00000
328.00000 806.00000
315.00000 807.00000
301.00000 808.00000
287.00000 809.00000
274.00000 810.00000
260.00000 811.00000
247.00000 812.00000
239.00000 802.00000
235.00000 789.00000
234.00000 775.00000
234.00000 762.00000
233.00000 748.00000
233.00000 735.00000
232.00000 721.00000
231.00000 707.00000
231.00000 694.00000
230.00000 680.00000
230.00000 667.00000
229.00000 653.00000
229.00000 639.00000
229.00000 626.00000
230.00000 612.00000
230.00000 599.00000
230.00000 585.00000
230.00000 571.00000
230.00000 558.00000
230.00000 544.00000
231.00000 530.00000
231.00000 517.00000
232.00000 503.00000
237.00000 490.00000
241.00000 478.00000
245.00000 465.00000
249.00000 452.00000
256.00000 440.00000
264.00000 429.00000
273.00000 418.00000
281.00000 408.00000
289.00000 397.00000
298.00000 386.00000
309.00000 379.00000
321.00000 372.00000
332.00000 364.00000
345.00000 359.00000
358.00000 356.00000
371.00000 352.00000
384.00000 348.00000
IMAGE=POLYPHAGA-SCARABAEIFORMIA-SCARABAEOIDEA-Passalidae-Aulacocyclinae-Aulacocyclus sp (17).jpg
ID=8
LM=50
347.00000 678.00000
335.00000 688.00000
321.00000 693.00000
306.00000 696.00000
291.00000 699.00000
276.00000 702.00000
261.00000 705.00000
246.00000 708.00000
231.00000 711.00000
217.00000 711.00000
203.00000 705.00000
197.00000 692.00000
196.00000 677.00000
195.00000 662.00000
194.00000 647.00000
193.00000 632.00000
191.00000 616.00000
190.00000 601.00000
189.00000 586.00000
188.00000 571.00000
187.00000 555.00000
186.00000 540.00000
185.00000 525.00000
185.00000 510.00000
184.00000 494.00000
184.00000 479.00000
183.00000 464.00000
183.00000 449.00000
182.00000 433.00000
182.00000 418.00000
181.00000 403.00000
183.00000 388.00000
187.00000 373.00000
190.00000 358.00000
193.00000 343.00000
196.00000 328.00000
199.00000 313.00000
205.00000 299.00000
213.00000 287.00000
221.00000 274.00000
230.00000 261.00000
238.00000 248.00000
249.00000 238.00000
262.00000 229.00000
274.00000 220.00000
286.00000 211.00000
300.00000 207.00000
316.00000 205.00000
331.00000 204.00000
346.00000 202.00000
IMAGE=POLYPHAGA-SCARABAEIFORMIA-SCARABAEOIDEA-Passalidae-Aulacocyclinae-Aulacocyclus sp (18).jpg
ID=9
LM=50
410.00000 735.00000
398.00000 746.00000
383.00000 750.00000
367.00000 752.00000
351.00000 754.00000
334.00000 756.00000
318.00000 758.00000
302.00000 759.00000
286.00000 760.00000
271.00000 754.00000
257.00000 746.00000
254.00000 731.00000
252.00000 715.00000
250.00000 698.00000
248.00000 682.00000
247.00000 666.00000
245.00000 650.00000
243.00000 634.00000
243.00000 618.00000
244.00000 601.00000
244.00000 585.00000
244.00000 569.00000
244.00000 553.00000
244.00000 536.00000
244.00000 520.00000
243.00000 504.00000
243.00000 488.00000
243.00000 471.00000
243.00000 455.00000
243.00000 439.00000
244.00000 423.00000
246.00000 407.00000
248.00000 390.00000
250.00000 374.00000
252.00000 358.00000
254.00000 342.00000
261.00000 327.00000
269.00000 313.00000
276.00000 299.00000
284.00000 285.00000
292.00000 271.00000
305.00000 260.00000
318.00000 250.00000
330.00000 240.00000
343.00000 229.00000
357.00000 222.00000
372.00000 217.00000
388.00000 213.00000
403.00000 208.00000
419.00000 203.00000
IMAGE=POLYPHAGA-SCARABAEIFORMIA-SCARABAEOIDEA-Passalidae-Aulacocyclinae-Aulacocyclus sp (19).jpg
ID=10
LM=50
403.00000 673.00000
391.00000 682.00000
375.00000 684.00000
360.00000 685.00000
345.00000 686.00000
329.00000 688.00000
314.00000 689.00000
299.00000 689.00000
283.00000 687.00000
270.00000 682.00000
260.00000 669.00000
256.00000 655.00000
256.00000 640.00000
256.00000 625.00000
256.00000 609.00000
256.00000 594.00000
256.00000 578.00000
256.00000 563.00000
256.00000 547.00000
256.00000 532.00000
256.00000 516.00000
256.00000 501.00000
256.00000 485.00000
257.00000 470.00000
258.00000 455.00000
259.00000 439.00000
260.00000 424.00000
262.00000 408.00000
263.00000 393.00000
264.00000 378.00000
266.00000 362.00000
269.00000 347.00000
274.00000 333.00000
279.00000 318.00000
284.00000 303.00000
288.00000 289.00000
293.00000 274.00000
298.00000 259.00000
306.00000 246.00000
315.00000 234.00000
324.00000 221.00000
333.00000 209.00000
342.00000 196.00000
356.00000 189.00000
370.00000 182.00000
383.00000 175.00000
397.00000 169.00000
412.00000 165.00000
428.00000 164.00000
443.00000 163.00000
IMAGE=POLYPHAGA-SCARABAEIFORMIA-SCARABAEOIDEA-Passalidae-Aulacocyclinae-Aulacocyclus sp (2).jpg
ID=11
LM=50
391.00000 665.00000
377.00000 668.00000
364.00000 672.00000
350.00000 675.00000
336.00000 677.00000
322.00000 679.00000
308.00000 681.00000
294.00000 683.00000
281.00000 680.00000
273.00000 669.00000
268.00000 656.00000
267.00000 642.00000
267.00000 628.00000
266.00000 614.00000
266.00000 600.00000
265.00000 586.00000
265.00000 572.00000
265.00000 558.00000
264.00000 544.00000
264.00000 529.00000
263.00000 515.00000
263.00000 501.00000
262.00000 487.00000
262.00000 473.00000
261.00000 459.00000
260.00000 445.00000
260.00000 431.00000
259.00000 417.00000
258.00000 403.00000
258.00000 389.00000
258.00000 375.00000
260.00000 361.00000
263.00000 347.00000
266.00000 333.00000
269.00000 319.00000
272.00000 306.00000
276.00000 292.00000
284.00000 280.00000
292.00000 269.00000
300.00000 257.00000
308.00000 246.00000
316.00000 234.00000
326.00000 225.00000
338.00000 217.00000
349.00000 208.00000
361.00000 200.00000
374.00000 195.00000
387.00000 193.00000
401.00000 190.00000
415.00000 187.00000
IMAGE=POLYPHAGA-SCARABAEIFORMIA-SCARABAEOIDEA-Passalidae-Aulacocyclinae-Aulacocyclus sp (20).jpg
ID=12
LM=50
309.00000 790.00000
295.00000 793.00000
281.00000 796.00000
266.00000 799.00000
252.00000 801.00000
238.00000 801.00000
223.00000 802.00000
208.00000 802.00000
194.00000 799.00000
182.00000 793.00000
178.00000 779.00000
173.00000 765.00000
168.00000 751.00000
167.00000 737.00000
167.00000 722.00000
166.00000 708.00000
165.00000 693.00000
164.00000 679.00000
164.00000 664.00000
163.00000 650.00000
162.00000 635.00000
162.00000 621.00000
161.00000 606.00000
160.00000 592.00000
159.00000 577.00000
159.00000 563.00000
158.00000 548.00000
157.00000 534.00000
158.00000 519.00000
160.00000 505.00000
161.00000 490.00000
163.00000 476.00000
164.00000 462.00000
166.00000 447.00000
168.00000 433.00000
171.00000 419.00000
176.00000 405.00000
180.00000 391.00000
185.00000 377.00000
192.00000 365.00000
201.00000 353.00000
209.00000 341.00000
218.00000 330.00000
230.00000 322.00000
242.00000 313.00000
253.00000 304.00000
266.00000 298.00000
280.00000 292.00000
294.00000 289.00000
308.00000 286.00000
IMAGE=POLYPHAGA-SCARABAEIFORMIA-SCARABAEOIDEA-Passalidae-Aulacocyclinae-Aulacocyclus sp (21).jpg
ID=13
LM=50
470.00000 905.00000
455.00000 910.00000
439.00000 914.00000
423.00000 916.00000
407.00000 917.00000
391.00000 918.00000
374.00000 920.00000
358.00000 921.00000
342.00000 921.00000
327.00000 919.00000
316.00000 907.00000
311.00000 892.00000
307.00000 876.00000
304.00000 860.00000
302.00000 844.00000
302.00000 828.00000
301.00000 812.00000
301.00000 796.00000
300.00000 779.00000
299.00000 763.00000
299.00000 747.00000
298.00000 731.00000
297.00000 715.00000
297.00000 698.00000
296.00000 682.00000
297.00000 666.00000
299.00000 650.00000
300.00000 634.00000
301.00000 618.00000
302.00000 601.00000
304.00000 585.00000
305.00000 569.00000
307.00000 553.00000
311.00000 537.00000
315.00000 522.00000
319.00000 506.00000
323.00000 490.00000
330.00000 476.00000
339.00000 462.00000
348.00000 448.00000
357.00000 435.00000
367.00000 423.00000
378.00000 410.00000
388.00000 398.00000
403.00000 391.00000
418.00000 384.00000
432.00000 378.00000
449.00000 377.00000
465.00000 376.00000
481.00000 375.00000
IMAGE=POLYPHAGA-SCARABAEIFORMIA-SCARABAEOIDEA-Passalidae-Aulacocyclinae-Aulacocyclus sp (22).jpg
ID=14
LM=50
315.00000 725.00000
302.00000 732.00000
289.00000 738.00000
275.00000 740.00000
260.00000 741.00000
246.00000 742.00000
231.00000 744.00000
217.00000 745.00000
202.00000 745.00000
188.00000 744.00000
180.00000 732.00000
177.00000 718.00000
177.00000 703.00000
176.00000 689.00000
175.00000 674.00000
174.00000 660.00000
174.00000 645.00000
173.00000 631.00000
172.00000 616.00000
173.00000 602.00000
173.00000 587.00000
174.00000 572.00000
174.00000 558.00000
175.00000 543.00000
175.00000 529.00000
176.00000 514.00000
176.00000 500.00000
177.00000 485.00000
177.00000 471.00000
178.00000 456.00000
180.00000 442.00000
182.00000 427.00000
185.00000 413.00000
188.00000 399.00000
191.00000 384.00000
194.00000 370.00000
202.00000 358.00000
210.00000 346.00000
218.00000 334.00000
226.00000 322.00000
234.00000 310.00000
243.00000 298.00000
253.00000 288.00000
265.00000 280.00000
277.00000 271.00000
289.00000 263.00000
302.00000 256.00000
315.00000 251.00000
329.00000 247.00000
343.00000 242.00000
IMAGE=POLYPHAGA-SCARABAEIFORMIA-SCARABAEOIDEA-Passalidae-Aulacocyclinae-Aulacocyclus sp (23).jpg
ID=15
LM=50
325.00000 765.00000
315.00000 774.00000
303.00000 777.00000
289.00000 778.00000
276.00000 779.00000
263.00000 781.00000
250.00000 784.00000
237.00000 786.00000
224.00000 788.00000
213.00000 783.00000
205.00000 774.00000
198.00000 762.00000
195.00000 750.00000
195.00000 736.00000
194.00000 723.00000
193.00000 710.00000
192.00000 697.00000
191.00000 684.00000
191.00000 670.00000
190.00000 657.00000
189.00000 644.00000
188.00000 631.00000
187.00000 618.00000
187.00000 604.00000
186.00000 591.00000
185.00000 578.00000
184.00000 565.00000
183.00000 552.00000
182.00000 539.00000
183.00000 525.00000
184.00000 512.00000
186.00000 499.00000
188.00000 486.00000
190.00000 473.00000
194.00000 460.00000
198.00000 448.00000
202.00000 435.00000
207.00000 423.00000
213.00000 411.00000
219.00000 400.00000
225.00000 388.00000
233.00000 377.00000
242.00000 368.00000
251.00000 358.00000
260.00000 349.00000
271.00000 341.00000
284.00000 340.00000
297.00000 338.00000
310.00000 336.00000
323.00000 334.00000
IMAGE=POLYPHAGA-SCARABAEIFORMIA-SCARABAEOIDEA-Passalidae-Aulacocyclinae-Aulacocyclus sp (24).jpg
ID=16
LM=50
267.00000 658.00000
257.00000 668.00000
244.00000 669.00000
230.00000 670.00000
216.00000 672.00000
203.00000 673.00000
189.00000 674.00000
175.00000 676.00000
162.00000 678.00000
149.00000 676.00000
137.00000 669.00000
136.00000 656.00000
134.00000 642.00000
133.00000 628.00000
131.00000 615.00000
130.00000 601.00000
129.00000 587.00000
128.00000 573.00000
128.00000 560.00000
127.00000 546.00000
126.00000 532.00000
125.00000 518.00000
124.00000 505.00000
124.00000 491.00000
123.00000 477.00000
122.00000 463.00000
122.00000 450.00000
122.00000 436.00000
122.00000 422.00000
123.00000 408.00000
123.00000 395.00000
123.00000 381.00000
124.00000 367.00000
127.00000 354.00000
131.00000 340.00000
134.00000 327.00000
138.00000 314.00000
144.00000 302.00000
150.00000 289.00000
156.00000 277.00000
164.00000 266.00000
173.00000 255.00000
183.00000 245.00000
192.00000 235.00000
202.00000 226.00000
214.00000 219.00000
226.00000 214.00000
240.00000 211.00000
253.00000 209.00000
267.00000 206.00000
IMAGE=POLYPHAGA-SCARABAEIFORMIA-SCARABAEOIDEA-Passalidae-Aulacocyclinae-Aulacocyclus sp (25).jpg
ID=17
LM=50
328.00000 677.00000
316.00000 684.00000
303.00000 690.00000
288.00000 691.00000
274.00000 692.00000
260.00000 694.00000
245.00000 695.00000
231.00000 693.00000
217.00000 691.00000
207.00000 682.00000
204.00000 668.00000
202.00000 654.00000
199.00000 640.00000
196.00000 626.00000
193.00000 611.00000
191.00000 597.00000
191.00000 583.00000
191.00000 569.00000
191.00000 554.00000
191.00000 540.00000
191.00000 525.00000
191.00000 511.00000
192.00000 497.00000
192.00000 482.00000
192.00000 468.00000
192.00000 453.00000
192.00000 439.00000
192.00000 425.00000
192.00000 410.00000
193.00000 396.00000
195.00000 382.00000
196.00000 367.00000
198.00000 353.00000
199.00000 339.00000
201.00000 324.00000
204.00000 311.00000
211.00000 298.00000
217.00000 285.00000
224.00000 272.00000
231.00000 260.00000
241.00000 249.00000
251.00000 239.00000
261.00000 228.00000
272.00000 219.00000
283.00000 210.00000
295.00000 203.00000
309.00000 198.00000
322.00000 194.00000
336.00000 190.00000
350.00000 186.00000
IMAGE=POLYPHAGA-SCARABAEIFORMIA-SCARABAEOIDEA-Passalidae-Aulacocyclinae-Aulacocyclus sp (26).jpg
ID=18
LM=50
417.00000 806.00000
401.00000 808.00000
385.00000 809.00000
369.00000 811.00000
353.00000 812.00000
337.00000 813.00000
321.00000 814.00000
305.00000 814.00000
290.00000 810.00000
275.00000 805.00000
261.00000 796.00000
257.00000 782.00000
256.00000 766.00000
256.00000 750.00000
255.00000 734.00000
255.00000 718.00000
254.00000 702.00000
254.00000 686.00000
253.00000 670.00000
253.00000 654.00000
252.00000 638.00000
252.00000 622.00000
253.00000 606.00000
254.00000 590.00000
256.00000 574.00000
257.00000 558.00000
258.00000 542.00000
259.00000 526.00000
260.00000 510.00000
262.00000 494.00000
263.00000 479.00000
264.00000 463.00000
266.00000 447.00000
269.00000 431.00000
272.00000 415.00000
275.00000 400.00000
278.00000 384.00000
284.00000 369.00000
293.00000 356.00000
301.00000 342.00000
310.00000 329.00000
319.00000 315.00000
330.00000 304.00000
342.00000 294.00000
355.00000 285.00000
368.00000 275.00000
383.00000 270.00000
399.00000 267.00000
414.00000 264.00000
430.00000 261.00000
IMAGE=POLYPHAGA-SCARABAEIFORMIA-SCARABAEOIDEA-Passalidae-Aulacocyclinae-Aulacocyclus sp (27).jpg
ID=19
LM=50
297.00000 690.00000
284.00000 693.00000
272.00000 695.00000
259.00000 698.00000
247.00000 700.00000
234.00000 703.00000
222.00000 706.00000
210.00000 711.00000
199.00000 714.00000
187.00000 708.00000
183.00000 697.00000
179.00000 685.00000
176.00000 672.00000
174.00000 660.00000
173.00000 647.00000
171.00000 634.00000
170.00000 622.00000
169.00000 609.00000
167.00000 596.00000
166.00000 583.00000
165.00000 571.00000
163.00000 558.00000
163.00000 545.00000
163.00000 532.00000
162.00000 520.00000
162.00000 507.00000
162.00000 494.00000
161.00000 481.00000
161.00000 469.00000
161.00000 456.00000
161.00000 443.00000
160.00000 430.00000
160.00000 417.00000
163.00000 405.00000
168.00000 393.00000
172.00000 381.00000
176.00000 369.00000
181.00000 357.00000
185.00000 345.00000
189.00000 333.00000
197.00000 323.00000
205.00000 313.00000
214.00000 304.00000
223.00000 295.00000
233.00000 287.00000
244.00000 282.00000
256.00000 277.00000
268.00000 272.00000
279.00000 266.00000
291.00000 261.00000
IMAGE=POLYPHAGA-SCARABAEIFORMIA-SCARABAEOIDEA-Passalidae-Aulacocyclinae-Aulacocyclus sp (28).jpg
ID=20
LM=50
424.00000 895.00000
416.00000 908.00000
400.00000 910.00000
384.00000 911.00000
369.00000 913.00000
353.00000 914.00000
337.00000 915.00000
322.00000 914.00000
306.00000 914.00000
291.00000 912.00000
285.00000 898.00000
281.00000 883.00000
279.00000 867.00000
277.00000 852.00000
275.00000 836.00000
273.00000 821.00000
272.00000 805.00000
270.00000 789.00000
268.00000 774.00000
266.00000 758.00000
264.00000 743.00000
262.00000 727.00000
262.00000 711.00000
261.00000 696.00000
261.00000 680.00000
260.00000 664.00000
260.00000 649.00000
259.00000 633.00000
259.00000 617.00000
258.00000 602.00000
259.00000 586.00000
262.00000 571.00000
264.00000 555.00000
267.00000 540.00000
269.00000 524.00000
272.00000 509.00000
277.00000 494.00000
284.00000 480.00000
291.00000 466.00000
297.00000 451.00000
304.00000 437.00000
316.00000 427.00000
328.00000 417.00000
340.00000 407.00000
352.00000 397.00000
364.00000 387.00000
379.00000 382.00000
394.00000 377.00000
409.00000 373.00000
424.00000 368.00000
IMAGE=POLYPHAGA-SCARABAEIFORMIA-SCARABAEOIDEA-Passalidae-Aulacocyclinae-Aulacocyclus sp (29).jpg
ID=21
LM=50
300.00000 627.00000
289.00000 636.00000
277.00000 643.00000
262.00000 644.00000
247.00000 645.00000
233.00000 646.00000
218.00000 647.00000
204.00000 647.00000
189.00000 647.00000
176.00000 640.00000
166.00000 631.00000
159.00000 618.00000
158.00000 604.00000
158.00000 589.00000
157.00000 574.00000
156.00000 560.00000
156.00000 545.00000
155.00000 530.00000
154.00000 516.00000
154.00000 501.00000
153.00000 487.00000
152.00000 472.00000
152.00000 457.00000
151.00000 443.00000
150.00000 428.00000
150.00000 414.00000
151.00000 399.00000
151.00000 384.00000
151.00000 370.00000
152.00000 355.00000
152.00000 341.00000
153.00000 326.00000
153.00000 311.00000
156.00000 297.00000
160.00000 283.00000
164.00000 269.00000
168.00000 255.00000
174.00000 242.00000
182.00000 230.00000
190.00000 218.00000
198.00000 205.00000
207.00000 193.00000
218.00000 184.00000
229.00000 175.00000
240.00000 166.00000
254.00000 162.00000
269.00000 158.00000
283.00000 154.00000
297.00000 151.00000
311.00000 147.00000
IMAGE=POLYPHAGA-SCARABAEIFORMIA-SCARABAEOIDEA-Passalidae-Aulacocyclinae-Aulacocyclus sp (3).jpg
ID=22
LM=50
373.00000 698.00000
358.00000 704.00000
343.00000 706.00000
327.00000 708.00000
311.00000 711.00000
296.00000 713.00000
280.00000 715.00000
264.00000 715.00000
248.00000 713.00000
233.00000 712.00000
221.00000 701.00000
217.00000 687.00000
216.00000 671.00000
215.00000 655.00000
214.00000 639.00000
214.00000 624.00000
213.00000 608.00000
212.00000 592.00000
211.00000 576.00000
210.00000 560.00000
210.00000 545.00000
209.00000 529.00000
208.00000 513.00000
208.00000 497.00000
208.00000 481.00000
208.00000 465.00000
207.00000 450.00000
207.00000 434.00000
207.00000 418.00000
209.00000 402.00000
211.00000 386.00000
213.00000 371.00000
215.00000 355.00000
217.00000 339.00000
221.00000 324.00000
225.00000 309.00000
229.00000 293.00000
234.00000 278.00000
244.00000 266.00000
254.00000 254.00000
264.00000 241.00000
274.00000 229.00000
284.00000 217.00000
297.00000 209.00000
311.00000 202.00000
326.00000 195.00000
341.00000 191.00000
356.00000 190.00000
372.00000 189.00000
388.00000 188.00000
IMAGE=POLYPHAGA-SCARABAEIFORMIA-SCARABAEOIDEA-Passalidae-Aulacocyclinae-Aulacocyclus sp (30).jpg
ID=23
LM=50
408.00000 796.00000
396.00000 806.00000
380.00000 807.00000
363.00000 808.00000
347.00000 809.00000
331.00000 809.00000
315.00000 810.00000
299.00000 811.00000
283.00000 812.00000
268.00000 806.00000
263.00000 791.00000
260.00000 775.00000
257.00000 759.00000
254.00000 743.00000
251.00000 727.00000
248.00000 711.00000
245.00000 696.00000
242.00000 680.00000
241.00000 664.00000
239.00000 647.00000
238.00000 631.00000
237.00000 615.00000
235.00000 599.00000
234.00000 583.00000
233.00000 567.00000
232.00000 551.00000
230.00000 534.00000
229.00000 518.00000
228.00000 502.00000
228.00000 486.00000
229.00000 470.00000
230.00000 454.00000
231.00000 438.00000
232.00000 421.00000
233.00000 405.00000
234.00000 389.00000
236.00000 373.00000
245.00000 360.00000
253.00000 346.00000
262.00000 332.00000
270.00000 318.00000
279.00000 305.00000
288.00000 291.00000
300.00000 281.00000
313.00000 270.00000
325.00000 260.00000
338.00000 251.00000
354.00000 247.00000
369.00000 242.00000
385.00000 238.00000
IMAGE=POLYPHAGA-SCARABAEIFORMIA-SCARABAEOIDEA-Passalidae-Aulacocyclinae-Aulacocyclus sp (31).jpg
ID=24
LM=50
469.00000 1002.00000
455.00000 1005.00000
440.00000 1009.00000
426.00000 1012.00000
412.00000 1014.00000
397.00000 1015.00000
382.00000 1015.00000
368.00000 1016.00000
353.00000 1016.00000
344.00000 1005.00000
340.00000 991.00000
341.00000 977.00000
341.00000 962.00000
341.00000 947.00000
341.00000 933.00000
342.00000 918.00000
342.00000 903.00000
342.00000 889.00000
343.00000 874.00000
343.00000 859.00000
343.00000 844.00000
344.00000 830.00000
344.00000 815.00000
345.00000 800.00000
345.00000 786.00000
346.00000 771.00000
347.00000 756.00000
348.00000 742.00000
348.00000 727.00000
349.00000 713.00000
350.00000 698.00000
351.00000 683.00000
351.00000 669.00000
353.00000 654.00000
360.00000 641.00000
366.00000 628.00000
373.00000 615.00000
379.00000 602.00000
386.00000 588.00000
396.00000 578.00000
407.00000 568.00000
417.00000 557.00000
428.00000 547.00000
439.00000 538.00000
451.00000 530.00000
464.00000 523.00000
477.00000 517.00000
492.00000 515.00000
506.00000 513.00000
521.00000 511.00000
IMAGE=POLYPHAGA-SCARABAEIFORMIA-SCARABAEOIDEA-Passalidae-Aulacocyclinae-Aulacocyclus sp (32).jpg
ID=25
LM=50
436.00000 908.00000
422.00000 914.00000
408.00000 919.00000
394.00000 920.00000
379.00000 922.00000
364.00000 923.00000
349.00000 924.00000
334.00000 925.00000
320.00000 923.00000
306.00000 917.00000
304.00000 903.00000
303.00000 888.00000
302.00000 873.00000
300.00000 858.00000
299.00000 843.00000
298.00000 828.00000
297.00000 813.00000
296.00000 798.00000
297.00000 784.00000
297.00000 769.00000
298.00000 754.00000
299.00000 739.00000
299.00000 724.00000
300.00000 709.00000
301.00000 694.00000
302.00000 679.00000
302.00000 664.00000
303.00000 649.00000
304.00000 635.00000
304.00000 620.00000
305.00000 605.00000
309.00000 590.00000
312.00000 576.00000
316.00000 561.00000
320.00000 547.00000
323.00000 532.00000
327.00000 518.00000
335.00000 506.00000
345.00000 495.00000
355.00000 484.00000
366.00000 473.00000
376.00000 462.00000
386.00000 451.00000
398.00000 443.00000
411.00000 435.00000
425.00000 430.00000
439.00000 427.00000
454.00000 424.00000
468.00000 420.00000
483.00000 417.00000
IMAGE=POLYPHAGA-SCARABAEIFORMIA-SCARABAEOIDEA-Passalidae-Aulacocyclinae-Aulacocyclus sp (33).jpg
ID=26
LM=50
374.00000 847.00000
361.00000 856.00000
345.00000 860.00000
330.00000 863.00000
314.00000 867.00000
298.00000 870.00000
282.00000 874.00000
266.00000 877.00000
251.00000 876.00000
236.00000 870.00000
233.00000 855.00000
230.00000 839.00000
230.00000 823.00000
229.00000 807.00000
229.00000 791.00000
228.00000 775.00000
228.00000 758.00000
228.00000 742.00000
227.00000 726.00000
227.00000 710.00000
226.00000 694.00000
226.00000 678.00000
225.00000 662.00000
225.00000 645.00000
225.00000 629.00000
224.00000 613.00000
224.00000 597.00000
223.00000 581.00000
223.00000 565.00000
228.00000 549.00000
232.00000 534.00000
237.00000 518.00000
241.00000 503.00000
246.00000 487.00000
250.00000 472.00000
255.00000 456.00000
259.00000 441.00000
264.00000 425.00000
269.00000 410.00000
279.00000 398.00000
291.00000 386.00000
302.00000 375.00000
313.00000 364.00000
326.00000 354.00000
339.00000 344.00000
352.00000 335.00000
368.00000 332.00000
384.00000 331.00000
400.00000 331.00000
416.00000 330.00000
IMAGE=POLYPHAGA-SCARABAEIFORMIA-SCARABAEOIDEA-Passalidae-Aulacocyclinae-Aulacocyclus sp (34).jpg
ID=27
LM=50
456.00000 927.00000
441.00000 935.00000
427.00000 943.00000
411.00000 945.00000
394.00000 947.00000
378.00000 949.00000
361.00000 952.00000
345.00000 954.00000
329.00000 952.00000
313.00000 947.00000
310.00000 931.00000
307.00000 915.00000
304.00000 898.00000
302.00000 882.00000
299.00000 866.00000
297.00000 849.00000
296.00000 833.00000
294.00000 816.00000
292.00000 800.00000
290.00000 783.00000
288.00000 767.00000
286.00000 750.00000
284.00000 734.00000
283.00000 718.00000
281.00000 701.00000
279.00000 685.00000
277.00000 668.00000
275.00000 652.00000
273.00000 635.00000
271.00000 619.00000
271.00000 602.00000
271.00000 586.00000
271.00000 569.00000
272.00000 553.00000
276.00000 537.00000
279.00000 520.00000
282.00000 504.00000
286.00000 488.00000
292.00000 473.00000
301.00000 459.00000
310.00000 445.00000
319.00000 431.00000
328.00000 417.00000
340.00000 406.00000
353.00000 397.00000
367.00000 387.00000
381.00000 378.00000
396.00000 372.00000
412.00000 366.00000
427.00000 360.00000
IMAGE=POLYPHAGA-SCARABAEIFORMIA-SCARABAEOIDEA-Passalidae-Aulacocyclinae-Aulacocyclus sp (35).jpg
ID=28
LM=50
399.00000 776.00000
384.00000 784.00000
367.00000 789.00000
350.00000 794.00000
333.00000 799.00000
316.00000 804.00000
299.00000 809.00000
283.00000 814.00000
267.00000 815.00000
255.00000 802.00000
246.00000 788.00000
245.00000 770.00000
244.00000 753.00000
243.00000 735.00000
242.00000 718.00000
241.00000 700.00000
240.00000 683.00000
239.00000 665.00000
238.00000 648.00000
237.00000 630.00000
237.00000 613.00000
236.00000 595.00000
235.00000 578.00000
234.00000 560.00000
233.00000 543.00000
233.00000 525.00000
233.00000 507.00000
233.00000 490.00000
233.00000 472.00000
233.00000 455.00000
233.00000 437.00000
233.00000 420.00000
236.00000 402.00000
239.00000 385.00000
243.00000 368.00000
247.00000 351.00000
251.00000 334.00000
258.00000 318.00000
268.00000 304.00000
277.00000 289.00000
287.00000 274.00000
297.00000 260.00000
309.00000 247.00000
322.00000 236.00000
336.00000 225.00000
351.00000 217.00000
368.00000 214.00000
386.00000 210.00000
403.00000 207.00000
420.00000 203.00000
IMAGE=POLYPHAGA-SCARABAEIFORMIA-SCARABAEOIDEA-Passalidae-Aulacocyclinae-Aulacocyclus sp (36).jpg
ID=29
LM=50
369.00000 751.00000
354.00000 756.00000
338.00000 758.00000
322.00000 759.00000
306.00000 760.00000
290.00000 762.00000
275.00000 763.00000
259.00000 764.00000
243.00000 760.00000
229.00000 754.00000
223.00000 740.00000
221.00000 724.00000
220.00000 708.00000
218.00000 692.00000
216.00000 676.00000
215.00000 661.00000
213.00000 645.00000
212.00000 629.00000
210.00000 613.00000
209.00000 597.00000
209.00000 581.00000
208.00000 565.00000
207.00000 549.00000
207.00000 533.00000
206.00000 518.00000
205.00000 502.00000
205.00000 486.00000
204.00000 470.00000
203.00000 454.00000
204.00000 438.00000
205.00000 422.00000
206.00000 406.00000
208.00000 390.00000
209.00000 374.00000
212.00000 359.00000
217.00000 344.00000
223.00000 329.00000
229.00000 314.00000
234.00000 299.00000
242.00000 286.00000
253.00000 274.00000
263.00000 262.00000
274.00000 250.00000
286.00000 239.00000
299.00000 230.00000
312.00000 221.00000
326.00000 214.00000
341.00000 210.00000
357.00000 206.00000
372.00000 202.00000
IMAGE=POLYPHAGA-SCARABAEIFORMIA-SCARABAEOIDEA-Passalidae-Aulacocyclinae-Aulacocyclus sp (37).jpg
ID=30
LM=50
435.00000 1063.00000
424.00000 1075.00000
409.00000 1080.00000
392.00000 1083.00000
376.00000 1085.00000
360.00000 1088.00000
344.00000 1090.00000
327.00000 1093.00000
312.00000 1093.00000
300.00000 1081.00000
289.00000 1069.00000
287.00000 1053.00000
284.00000 1037.00000
282.00000 1020.00000
279.00000 1004.00000
277.00000 988.00000
275.00000 971.00000
272.00000 955.00000
270.00000 939.00000
268.00000 922.00000
265.00000 906.00000
263.00000 890.00000
261.00000 873.00000
259.00000 857.00000
258.00000 840.00000
258.00000 824.00000
257.00000 807.00000
257.00000 791.00000
257.00000 775.00000
256.00000 758.00000
256.00000 742.00000
255.00000 725.00000
257.00000 709.00000
261.00000 693.00000
265.00000 677.00000
269.00000 661.00000
273.00000 645.00000
277.00000 629.00000
281.00000 613.00000
290.00000 600.00000
301.00000 588.00000
313.00000 576.00000
324.00000 564.00000
336.00000 552.00000
347.00000 540.00000
361.00000 532.00000
376.00000 525.00000
391.00000 518.00000
406.00000 511.00000
421.00000 504.00000
IMAGE=POLYPHAGA-SCARABAEIFORMIA-SCARABAEOIDEA-Passalidae-Aulacocyclinae-Aulacocyclus sp (38).jpg
ID=31
LM=50
454.00000 949.00000
440.00000 955.00000
425.00000 959.00000
410.00000 960.00000
394.00000 961.00000
379.00000 962.00000
363.00000 963.00000
348.00000 964.00000
333.00000 960.00000
319.00000 955.00000
309.00000 944.00000
306.00000 928.00000
304.00000 913.00000
301.00000 898.00000
299.00000 882.00000
297.00000 867.00000
294.00000 852.00000
292.00000 837.00000
290.00000 821.00000
288.00000 806.00000
287.00000 790.00000
285.00000 775.00000
284.00000 760.00000
283.00000 744.00000
281.00000 729.00000
280.00000 713.00000
279.00000 698.00000
278.00000 682.00000
276.00000 667.00000
275.00000 652.00000
277.00000 636.00000
278.00000 621.00000
280.00000 605.00000
282.00000 590.00000
283.00000 575.00000
285.00000 559.00000
292.00000 545.00000
299.00000 532.00000
306.00000 518.00000
313.00000 504.00000
320.00000 490.00000
327.00000 476.00000
338.00000 466.00000
351.00000 457.00000
363.00000 448.00000
376.00000 438.00000
388.00000 429.00000
403.00000 424.00000
417.00000 419.00000
432.00000 414.00000
IMAGE=POLYPHAGA-SCARABAEIFORMIA-SCARABAEOIDEA-Passalidae-Aulacocyclinae-Aulacocyclus sp (39).jpg
ID=32
LM=50
357.00000 665.00000
345.00000 674.00000
331.00000 677.00000
316.00000 679.00000
302.00000 682.00000
287.00000 684.00000
273.00000 686.00000
258.00000 687.00000
243.00000 689.00000
231.00000 681.00000
220.00000 672.00000
217.00000 658.00000
216.00000 644.00000
215.00000 629.00000
213.00000 614.00000
212.00000 599.00000
211.00000 585.00000
210.00000 570.00000
209.00000 555.00000
209.00000 541.00000
208.00000 526.00000
207.00000 511.00000
207.00000 496.00000
206.00000 482.00000
206.00000 467.00000
205.00000 452.00000
205.00000 438.00000
204.00000 423.00000
205.00000 408.00000
206.00000 393.00000
206.00000 379.00000
207.00000 364.00000
208.00000 349.00000
212.00000 335.00000
217.00000 321.00000
222.00000 307.00000
226.00000 293.00000
231.00000 279.00000
235.00000 265.00000
243.00000 253.00000
253.00000 242.00000
263.00000 231.00000
272.00000 220.00000
282.00000 209.00000
293.00000 199.00000
306.00000 193.00000
320.00000 187.00000
333.00000 181.00000
347.00000 175.00000
360.00000 169.00000
IMAGE=POLYPHAGA-SCARABAEIFORMIA-SCARABAEOIDEA-Passalidae-Aulacocyclinae-Aulacocyclus sp (4).jpg
ID=33
LM=50
487.00000 1142.00000
471.00000 1145.00000
455.00000 1148.00000
440.00000 1151.00000
424.00000 1154.00000
408.00000 1157.00000
392.00000 1159.00000
376.00000 1162.00000
360.00000 1161.00000
346.00000 1155.00000
339.00000 1140.00000
336.00000 1124.00000
334.00000 1109.00000
331.00000 1093.00000
328.00000 1077.00000
326.00000 1061.00000
323.00000 1045.00000
321.00000 1029.00000
318.00000 1013.00000
315.00000 997.00000
315.00000 981.00000
315.00000 965.00000
314.00000 949.00000
314.00000 933.00000
314.00000 917.00000
314.00000 901.00000
314.00000 885.00000
313.00000 869.00000
313.00000 852.00000
313.00000 836.00000
314.00000 820.00000
315.00000 804.00000
316.00000 788.00000
317.00000 772.00000
318.00000 756.00000
319.00000 740.00000
326.00000 725.00000
333.00000 711.00000
340.00000 697.00000
348.00000 682.00000
355.00000 668.00000
363.00000 654.00000
376.00000 644.00000
389.00000 635.00000
402.00000 626.00000
415.00000 616.00000
428.00000 608.00000
444.00000 604.00000
459.00000 599.00000
475.00000 595.00000
IMAGE=POLYPHAGA-SCARABAEIFORMIA-SCARABAEOIDEA-Passalidae-Aulacocyclinae-Aulacocyclus sp (40).jpg
ID=34
LM=50
388.00000 781.00000
375.00000 783.00000
362.00000 785.00000
348.00000 787.00000
335.00000 788.00000
322.00000 791.00000
309.00000 794.00000
296.00000 797.00000
283.00000 800.00000
271.00000 797.00000
262.00000 789.00000
261.00000 776.00000
259.00000 762.00000
258.00000 749.00000
256.00000 736.00000
254.00000 723.00000
253.00000 709.00000
251.00000 696.00000
250.00000 683.00000
249.00000 670.00000
247.00000 656.00000
246.00000 643.00000
244.00000 630.00000
243.00000 616.00000
241.00000 603.00000
241.00000 590.00000
241.00000 577.00000
241.00000 563.00000
241.00000 550.00000
241.00000 536.00000
241.00000 523.00000
241.00000 510.00000
244.00000 497.00000
246.00000 484.00000
249.00000 470.00000
252.00000 457.00000
256.00000 445.00000
262.00000 433.00000
268.00000 421.00000
274.00000 409.00000
280.00000 398.00000
291.00000 389.00000
301.00000 381.00000
312.00000 373.00000
322.00000 364.00000
333.00000 356.00000
346.00000 353.00000
359.00000 351.00000
372.00000 348.00000
385.00000 345.00000
IMAGE=POLYPHAGA-SCARABAEIFORMIA-SCARABAEOIDEA-Passalidae-Aulacocyclinae-Aulacocyclus sp (41).jpg
ID=35
LM=50
395.00000 812.00000
383.00000 820.00000
371.00000 827.00000
357.00000 830.00000
343.00000 834.00000
330.00000 837.00000
316.00000 840.00000
302.00000 844.00000
288.00000 845.00000
274.00000 843.00000
260.00000 840.00000
254.00000 829.00000
251.00000 815.00000
251.00000 801.00000
251.00000 787.00000
251.00000 772.00000
252.00000 758.00000
252.00000 744.00000
252.00000 730.00000
252.00000 716.00000
252.00000 701.00000
252.00000 687.00000
252.00000 673.00000
253.00000 659.00000
253.00000 645.00000
253.00000 631.00000
253.00000 616.00000
253.00000 602.00000
254.00000 588.00000
254.00000 574.00000
255.00000 560.00000
255.00000 545.00000
256.00000 531.00000
258.00000 517.00000
264.00000 505.00000
270.00000 492.00000
276.00000 479.00000
282.00000 466.00000
289.00000 454.00000
297.00000 442.00000
304.00000 430.00000
312.00000 418.00000
323.00000 410.00000
335.00000 401.00000
346.00000 393.00000
357.00000 384.00000
371.00000 380.00000
384.00000 376.00000
398.00000 373.00000
412.00000 370.00000
IMAGE=POLYPHAGA-SCARABAEIFORMIA-SCARABAEOIDEA-Passalidae-Aulacocyclinae-Aulacocyclus sp (42).jpg
ID=36
LM=50
347.00000 782.00000
332.00000 789.00000
317.00000 792.00000
301.00000 793.00000
285.00000 793.00000
269.00000 795.00000
253.00000 799.00000
238.00000 803.00000
222.00000 804.00000
208.00000 797.00000
200.00000 785.00000
197.00000 769.00000
195.00000 753.00000
195.00000 737.00000
194.00000 721.00000
193.00000 705.00000
193.00000 689.00000
192.00000 673.00000
191.00000 657.00000
191.00000 641.00000
190.00000 625.00000
190.00000 608.00000
190.00000 592.00000
189.00000 576.00000
189.00000 560.00000
189.00000 544.00000
188.00000 528.00000
188.00000 512.00000
188.00000 496.00000
188.00000 480.00000
188.00000 464.00000
188.00000 448.00000
188.00000 432.00000
188.00000 415.00000
191.00000 400.00000
195.00000 384.00000
200.00000 369.00000
205.00000 354.00000
214.00000 340.00000
223.00000 328.00000
233.00000 315.00000
243.00000 302.00000
252.00000 289.00000
265.00000 279.00000
278.00000 270.00000
291.00000 260.00000
306.00000 254.00000
321.00000 248.00000
336.00000 243.00000
351.00000 237.00000
IMAGE=POLYPHAGA-SCARABAEIFORMIA-SCARABAEOIDEA-Passalidae-Aulacocyclinae-Aulacocyclus sp (43).jpg
ID=37
LM=50
410.00000 657.00000
398.00000 664.00000
385.00000 670.00000
370.00000 671.00000
356.00000 673.00000
342.00000 675.00000
328.00000 676.00000
313.00000 678.00000
299.00000 680.00000
285.00000 677.00000
273.00000 671.00000
270.00000 657.00000
268.00000 643.00000
268.00000 629.00000
267.00000 614.00000
267.00000 600.00000
267.00000 586.00000
266.00000 571.00000
266.00000 557.00000
266.00000 543.00000
265.00000 528.00000
265.00000 514.00000
265.00000 500.00000
264.00000 485.00000
264.00000 471.00000
264.00000 457.00000
263.00000 442.00000
263.00000 428.00000
263.00000 414.00000
262.00000 399.00000
263.00000 385.00000
267.00000 371.00000
270.00000 357.00000
274.00000 343.00000
277.00000 329.00000
281.00000 315.00000
285.00000 302.00000
293.00000 290.00000
300.00000 277.00000
308.00000 265.00000
315.00000 253.00000
324.00000 242.00000
334.00000 232.00000
345.00000 221.00000
356.00000 213.00000
369.00000 207.00000
382.00000 201.00000
396.00000 198.00000
410.00000 194.00000
424.00000 191.00000
IMAGE=POLYPHAGA-SCARABAEIFORMIA-SCARABAEOIDEA-Passalidae-Aulacocyclinae-Aulacocyclus sp (44).jpg
ID=38
LM=50
400.00000 881.00000
384.00000 885.00000
369.00000 889.00000
353.00000 891.00000
337.00000 892.00000
321.00000 894.00000
305.00000 896.00000
289.00000 897.00000
272.00000 898.00000
256.00000 898.00000
242.00000 890.00000
237.00000 875.00000
235.00000 860.00000
234.00000 843.00000
233.00000 827.00000
232.00000 811.00000
231.00000 795.00000
231.00000 779.00000
230.00000 763.00000
229.00000 747.00000
228.00000 731.00000
228.00000 714.00000
229.00000 698.00000
229.00000 682.00000
230.00000 666.00000
230.00000 650.00000
231.00000 634.00000
231.00000 618.00000
232.00000 602.00000
233.00000 585.00000
233.00000 569.00000
234.00000 553.00000
234.00000 537.00000
239.00000 522.00000
243.00000 506.00000
248.00000 491.00000
252.00000 475.00000
258.00000 460.00000
266.00000 446.00000
274.00000 432.00000
282.00000 418.00000
295.00000 408.00000
307.00000 398.00000
320.00000 388.00000
333.00000 379.00000
347.00000 371.00000
361.00000 364.00000
377.00000 361.00000
393.00000 358.00000
409.00000 355.00000
IMAGE=POLYPHAGA-SCARABAEIFORMIA-SCARABAEOIDEA-Passalidae-Aulacocyclinae-Aulacocyclus sp (45).jpg
ID=39
LM=50
380.00000 822.00000
372.00000 836.00000
358.00000 842.00000
342.00000 844.00000
326.00000 846.00000
310.00000 848.00000
294.00000 852.00000
278.00000 855.00000
261.00000 858.00000
245.00000 861.00000
239.00000 846.00000
234.00000 831.00000
230.00000 815.00000
227.00000 799.00000
226.00000 783.00000
225.00000 766.00000
224.00000 750.00000
224.00000 734.00000
223.00000 717.00000
222.00000 701.00000
222.00000 684.00000
221.00000 668.00000
220.00000 652.00000
220.00000 635.00000
219.00000 619.00000
219.00000 603.00000
219.00000 586.00000
219.00000 570.00000
219.00000 554.00000
219.00000 537.00000
219.00000 521.00000
219.00000 505.00000
220.00000 488.00000
224.00000 472.00000
228.00000 456.00000
231.00000 441.00000
235.00000 425.00000
241.00000 410.00000
250.00000 396.00000
259.00000 383.00000
268.00000 369.00000
279.00000 356.00000
289.00000 344.00000
300.00000 332.00000
312.00000 322.00000
328.00000 317.00000
344.00000 313.00000
360.00000 308.00000
375.00000 304.00000
391.00000 299.00000
IMAGE=POLYPHAGA-SCARABAEIFORMIA-SCARABAEOIDEA-Passalidae-Aulacocyclinae-Aulacocyclus sp (46).jpg
ID=40
LM=50
319.00000 755.00000
304.00000 757.00000
289.00000 759.00000
273.00000 761.00000
258.00000 763.00000
243.00000 764.00000
227.00000 763.00000
212.00000 762.00000
197.00000 761.00000
186.00000 750.00000
176.00000 739.00000
175.00000 723.00000
173.00000 708.00000
172.00000 693.00000
171.00000 677.00000
169.00000 662.00000
168.00000 647.00000
167.00000 631.00000
166.00000 616.00000
164.00000 601.00000
163.00000 585.00000
163.00000 570.00000
164.00000 555.00000
164.00000 539.00000
165.00000 524.00000
165.00000 508.00000
166.00000 493.00000
166.00000 478.00000
166.00000 462.00000
167.00000 447.00000
168.00000 432.00000
171.00000 416.00000
173.00000 401.00000
175.00000 386.00000
178.00000 371.00000
183.00000 356.00000
189.00000 342.00000
194.00000 328.00000
200.00000 313.00000
207.00000 300.00000
218.00000 289.00000
228.00000 278.00000
239.00000 267.00000
250.00000 255.00000
260.00000 244.00000
274.00000 237.00000
288.00000 232.00000
302.00000 226.00000
317.00000 221.00000
331.00000 215.00000
IMAGE=POLYPHAGA-SCARABAEIFORMIA-SCARABAEOIDEA-Passalidae-Aulacocyclinae-Aulacocyclus sp (47).jpg
ID=41
LM=50
347.00000 566.00000
333.00000 572.00000
318.00000 575.00000
302.00000 576.00000
287.00000 578.00000
271.00000 580.00000
256.00000 581.00000
241.00000 584.00000
225.00000 587.00000
211.00000 585.00000
200.00000 576.00000
196.00000 561.00000
193.00000 546.00000
192.00000 530.00000
191.00000 515.00000
190.00000 500.00000
188.00000 484.00000
187.00000 469.00000
187.00000 453.00000
187.00000 438.00000
187.00000 422.00000
187.00000 407.00000
187.00000 391.00000
187.00000 376.00000
187.00000 360.00000
187.00000 345.00000
187.00000 329.00000
188.00000 314.00000
188.00000 298.00000
189.00000 283.00000
189.00000 267.00000
190.00000 252.00000
194.00000 237.00000
199.00000 222.00000
204.00000 208.00000
209.00000 193.00000
214.00000 178.00000
219.00000 164.00000
229.00000 152.00000
239.00000 140.00000
249.00000 128.00000
259.00000 116.00000
269.00000 105.00000
282.00000 96.00000
295.00000 88.00000
308.00000 79.00000
323.00000 76.00000
338.00000 75.00000
354.00000 73.00000
369.00000 71.00000
IMAGE=POLYPHAGA-SCARABAEIFORMIA-SCARABAEOIDEA-Passalidae-Aulacocyclinae-Aulacocyclus sp (5).jpg
ID=42
LM=50
311.00000 607.00000
298.00000 613.00000
284.00000 618.00000
270.00000 622.00000
255.00000 625.00000
241.00000 627.00000
226.00000 629.00000
212.00000 631.00000
199.00000 626.00000
187.00000 617.00000
181.00000 605.00000
179.00000 590.00000
176.00000 576.00000
174.00000 562.00000
171.00000 547.00000
169.00000 533.00000
166.00000 518.00000
164.00000 504.00000
163.00000 489.00000
162.00000 474.00000
162.00000 460.00000
161.00000 445.00000
160.00000 430.00000
159.00000 416.00000
159.00000 401.00000
158.00000 386.00000
157.00000 371.00000
156.00000 357.00000
155.00000 342.00000
155.00000 327.00000
157.00000 313.00000
158.00000 298.00000
159.00000 284.00000
161.00000 269.00000
164.00000 255.00000
166.00000 240.00000
169.00000 226.00000
175.00000 212.00000
183.00000 200.00000
191.00000 188.00000
199.00000 176.00000
207.00000 163.00000
216.00000 152.00000
228.00000 143.00000
239.00000 134.00000
251.00000 125.00000
263.00000 117.00000
277.00000 112.00000
291.00000 107.00000
305.00000 103.00000
IMAGE=POLYPHAGA-SCARABAEIFORMIA-SCARABAEOIDEA-Passalidae-Aulacocyclinae-Aulacocyclus sp (6).jpg
ID=43
LM=50
306.00000 527.00000
292.00000 531.00000
278.00000 534.00000
264.00000 535.00000
250.00000 536.00000
235.00000 537.00000
221.00000 538.00000
207.00000 538.00000
192.00000 537.00000
179.00000 531.00000
172.00000 519.00000
170.00000 505.00000
169.00000 490.00000
168.00000 476.00000
167.00000 462.00000
165.00000 448.00000
164.00000 433.00000
163.00000 419.00000
162.00000 405.00000
162.00000 390.00000
162.00000 376.00000
163.00000 362.00000
163.00000 347.00000
163.00000 333.00000
163.00000 318.00000
164.00000 304.00000
165.00000 290.00000
166.00000 275.00000
166.00000 261.00000
167.00000 247.00000
170.00000 233.00000
172.00000 218.00000
174.00000 204.00000
177.00000 190.00000
181.00000 177.00000
186.00000 163.00000
191.00000 149.00000
196.00000 136.00000
202.00000 124.00000
211.00000 112.00000
221.00000 101.00000
230.00000 90.00000
241.00000 81.00000
252.00000 72.00000
263.00000 64.00000
276.00000 57.00000
289.00000 51.00000
303.00000 47.00000
317.00000 44.00000
331.00000 41.00000
IMAGE=POLYPHAGA-SCARABAEIFORMIA-SCARABAEOIDEA-Passalidae-Aulacocyclinae-Aulacocyclus sp (7).jpg
ID=44
LM=50
358.00000 589.00000
343.00000 592.00000
327.00000 595.00000
312.00000 596.00000
296.00000 595.00000
280.00000 595.00000
265.00000 594.00000
250.00000 591.00000
235.00000 586.00000
224.00000 576.00000
221.00000 560.00000
218.00000 545.00000
215.00000 529.00000
212.00000 514.00000
209.00000 499.00000
208.00000 483.00000
207.00000 468.00000
207.00000 452.00000
206.00000 436.00000
205.00000 421.00000
205.00000 405.00000
204.00000 389.00000
204.00000 374.00000
203.00000 358.00000
203.00000 343.00000
202.00000 327.00000
202.00000 311.00000
202.00000 296.00000
202.00000 280.00000
202.00000 264.00000
202.00000 249.00000
202.00000 233.00000
202.00000 218.00000
203.00000 202.00000
208.00000 187.00000
214.00000 173.00000
219.00000 158.00000
225.00000 144.00000
231.00000 129.00000
238.00000 115.00000
247.00000 103.00000
257.00000 90.00000
266.00000 78.00000
275.00000 65.00000
288.00000 56.00000
301.00000 49.00000
315.00000 41.00000
329.00000 34.00000
344.00000 29.00000
359.00000 25.00000
IMAGE=POLYPHAGA-SCARABAEIFORMIA-SCARABAEOIDEA-Passalidae-Aulacocyclinae-Aulacocyclus sp (8).jpg
ID=45
LM=50
433.00000 803.00000
422.00000 817.00000
405.00000 820.00000
388.00000 823.00000
371.00000 827.00000
354.00000 830.00000
337.00000 833.00000
320.00000 836.00000
304.00000 835.00000
288.00000 828.00000
274.00000 819.00000
271.00000 802.00000
269.00000 785.00000
266.00000 768.00000
263.00000 751.00000
260.00000 734.00000
257.00000 717.00000
254.00000 700.00000
252.00000 682.00000
250.00000 665.00000
248.00000 648.00000
247.00000 631.00000
245.00000 613.00000
243.00000 596.00000
241.00000 579.00000
239.00000 562.00000
238.00000 544.00000
237.00000 527.00000
236.00000 510.00000
236.00000 492.00000
235.00000 475.00000
234.00000 458.00000
234.00000 440.00000
234.00000 423.00000
238.00000 406.00000
242.00000 389.00000
246.00000 372.00000
250.00000 356.00000
254.00000 339.00000
266.00000 326.00000
277.00000 313.00000
288.00000 299.00000
300.00000 286.00000
311.00000 273.00000
325.00000 263.00000
340.00000 254.00000
355.00000 245.00000
371.00000 240.00000
388.00000 236.00000
405.00000 233.00000
IMAGE=POLYPHAGA-SCARABAEIFORMIA-SCARABAEOIDEA-Passalidae-Aulacocyclinae-Aulacocyclus sp (9).jpg
ID=46
LM=50
356.00000 738.00000
341.00000 740.00000
326.00000 741.00000
311.00000 743.00000
296.00000 746.00000
281.00000 749.00000
266.00000 752.00000
251.00000 754.00000
236.00000 754.00000
224.00000 745.00000
218.00000 732.00000
216.00000 717.00000
214.00000 702.00000
212.00000 687.00000
210.00000 672.00000
208.00000 657.00000
206.00000 641.00000
204.00000 626.00000
203.00000 611.00000
203.00000 596.00000
203.00000 581.00000
203.00000 566.00000
203.00000 550.00000
203.00000 535.00000
202.00000 520.00000
202.00000 505.00000
202.00000 490.00000
202.00000 474.00000
202.00000 459.00000
202.00000 444.00000
202.00000 429.00000
205.00000 414.00000
208.00000 399.00000
211.00000 384.00000
213.00000 369.00000
217.00000 354.00000
222.00000 340.00000
228.00000 326.00000
233.00000 312.00000
243.00000 300.00000
254.00000 289.00000
264.00000 278.00000
274.00000 267.00000
286.00000 257.00000
298.00000 249.00000
311.00000 240.00000
325.00000 233.00000
338.00000 227.00000
352.00000 220.00000
366.00000 214.00000
IMAGE=POLYPHAGA-SCARABAEIFORMIA-SCARABAEOIDEA-Passalidae-Aulacocyclinae-Aulacocyclus sp.jpg
ID=47
LM=50
499.00000 877.00000
488.00000 900.00000
467.00000 910.00000
443.00000 913.00000
418.00000 914.00000
392.00000 915.00000
367.00000 915.00000
342.00000 918.00000
318.00000 921.00000
293.00000 926.00000
271.00000 919.00000
261.00000 896.00000
253.00000 872.00000
247.00000 848.00000
242.00000 823.00000
238.00000 798.00000
234.00000 774.00000
231.00000 749.00000
228.00000 724.00000
225.00000 699.00000
222.00000 674.00000
218.00000 649.00000
214.00000 624.00000
210.00000 600.00000
205.00000 575.00000
200.00000 550.00000
198.00000 525.00000
196.00000 500.00000
195.00000 475.00000
195.00000 450.00000
195.00000 425.00000
194.00000 400.00000
194.00000 375.00000
194.00000 350.00000
197.00000 325.00000
199.00000 300.00000
202.00000 275.00000
209.00000 251.00000
217.00000 227.00000
229.00000 205.00000
244.00000 185.00000
260.00000 166.00000
277.00000 147.00000
294.00000 129.00000
314.00000 113.00000
335.00000 100.00000
357.00000 88.00000
382.00000 83.00000
406.00000 78.00000
431.00000 74.00000
IMAGE=C:\Users\MingxiaSun\Desktop\几何形态学打卡——丁强\AULACOCYCLINAE-16\Aulacocyclus edentulus-1.png
ID=0
LM=50
366.00000 597.00000
353.00000 604.00000
339.00000 608.00000
326.00000 615.00000
313.00000 622.00000
300.00000 628.00000
287.00000 634.00000
277.00000 644.00000
263.00000 642.00000
257.00000 628.00000
256.00000 614.00000
251.00000 600.00000
246.00000 586.00000
241.00000 573.00000
235.00000 559.00000
230.00000 546.00000
225.00000 532.00000
220.00000 518.00000
216.00000 504.00000
212.00000 490.00000
207.00000 476.00000
203.00000 462.00000
198.00000 448.00000
194.00000 434.00000
189.00000 421.00000
185.00000 407.00000
181.00000 393.00000
176.00000 379.00000
172.00000 365.00000
169.00000 350.00000
168.00000 336.00000
167.00000 321.00000
166.00000 307.00000
164.00000 292.00000
162.00000 278.00000
160.00000 263.00000
158.00000 249.00000
158.00000 234.00000
159.00000 219.00000
162.00000 205.00000
166.00000 191.00000
171.00000 177.00000
176.00000 164.00000
181.00000 150.00000
188.00000 137.00000
198.00000 127.00000
209.00000 116.00000
221.00000 110.00000
234.00000 102.00000
247.00000 96.00000
IMAGE=C:\Users\MingxiaSun\Desktop\几何形态学打卡——丁强\AULACOCYCLINAE-16\Aulacocyclus edentulus-2.png
ID=1
LM=50
192.00000 333.00000
187.00000 342.00000
177.00000 344.00000
167.00000 343.00000
158.00000 341.00000
148.00000 337.00000
139.00000 332.00000
130.00000 328.00000
126.00000 319.00000
125.00000 310.00000
126.00000 300.00000
128.00000 290.00000
131.00000 280.00000
134.00000 270.00000
138.00000 261.00000
141.00000 251.00000
144.00000 242.00000
147.00000 232.00000
150.00000 222.00000
153.00000 212.00000
156.00000 203.00000
159.00000 193.00000
162.00000 183.00000
165.00000 174.00000
167.00000 164.00000
171.00000 155.00000
176.00000 145.00000
180.00000 136.00000
184.00000 127.00000
189.00000 118.00000
193.00000 108.00000
199.00000 100.00000
205.00000 92.00000
211.00000 84.00000
217.00000 76.00000
224.00000 68.00000
230.00000 60.00000
236.00000 52.00000
244.00000 46.00000
253.00000 41.00000
262.00000 36.00000
270.00000 31.00000
280.00000 27.00000
289.00000 24.00000
299.00000 22.00000
309.00000 20.00000
319.00000 19.00000
329.00000 18.00000
340.00000 19.00000
349.00000 15.00000
IMAGE=C:\Users\MingxiaSun\Desktop\几何形态学打卡——丁强\AULACOCYCLINAE-16\Aulacocyclus edentulus-3.png
ID=2
LM=50
481.00000 650.00000
463.00000 657.00000
446.00000 664.00000
428.00000 667.00000
410.00000 670.00000
392.00000 677.00000
376.00000 686.00000
360.00000 695.00000
341.00000 694.00000
323.00000 690.00000
306.00000 681.00000
300.00000 664.00000
296.00000 646.00000
294.00000 627.00000
291.00000 608.00000
289.00000 590.00000
287.00000 571.00000
285.00000 553.00000
284.00000 534.00000
283.00000 515.00000
281.00000 496.00000
279.00000 478.00000
277.00000 459.00000
278.00000 441.00000
280.00000 422.00000
279.00000 403.00000
278.00000 384.00000
278.00000 366.00000
277.00000 347.00000
276.00000 328.00000
275.00000 309.00000
275.00000 291.00000
276.00000 272.00000
277.00000 253.00000
278.00000 235.00000
280.00000 216.00000
287.00000 199.00000
295.00000 182.00000
302.00000 164.00000
308.00000 147.00000
315.00000 129.00000
326.00000 114.00000
338.00000 100.00000
351.00000 87.00000
365.00000 74.00000
380.00000 62.00000
394.00000 50.00000
411.00000 41.00000
428.00000 37.00000
447.00000 37.00000
IMAGE=C:\Users\MingxiaSun\Desktop\几何形态学打卡——丁强\AULACOCYCLINAE-16\Aulacocyclus edentulus.png
ID=3
LM=50
271.00000 503.00000
257.00000 507.00000
244.00000 511.00000
230.00000 515.00000
217.00000 519.00000
203.00000 521.00000
189.00000 523.00000
175.00000 527.00000
162.00000 532.00000
148.00000 533.00000
135.00000 529.00000
129.00000 516.00000
127.00000 502.00000
125.00000 488.00000
123.00000 474.00000
122.00000 460.00000
120.00000 446.00000
117.00000 433.00000
115.00000 419.00000
112.00000 405.00000
109.00000 391.00000
107.00000 377.00000
106.00000 363.00000
104.00000 349.00000
102.00000 335.00000
100.00000 321.00000
99.00000 307.00000
97.00000 293.00000
97.00000 279.00000
98.00000 265.00000
98.00000 251.00000
99.00000 237.00000
98.00000 223.00000
96.00000 209.00000
97.00000 195.00000
99.00000 181.00000
102.00000 167.00000
108.00000 154.00000
113.00000 141.00000
119.00000 128.00000
125.00000 116.00000
135.00000 106.00000
145.00000 96.00000
156.00000 86.00000
166.00000 77.00000
177.00000 67.00000
187.00000 58.00000
201.00000 54.00000
213.00000 47.00000
227.00000 45.00000
IMAGE=C:\Users\MingxiaSun\Desktop\几何形态学打卡——丁强\AULACOCYCLINAE-16\Aulacocyclus tricuspis.png
ID=4
LM=50
276.00000 658.00000
258.00000 663.00000
240.00000 668.00000
222.00000 673.00000
204.00000 677.00000
185.00000 679.00000
166.00000 680.00000
147.00000 682.00000
129.00000 683.00000
117.00000 674.00000
112.00000 656.00000
107.00000 639.00000
101.00000 621.00000
98.00000 602.00000
97.00000 583.00000
96.00000 565.00000
95.00000 546.00000
94.00000 527.00000
93.00000 509.00000
92.00000 490.00000
91.00000 471.00000
89.00000 452.00000
88.00000 434.00000
86.00000 415.00000
85.00000 396.00000
83.00000 378.00000
82.00000 359.00000
80.00000 340.00000
79.00000 322.00000
77.00000 303.00000
76.00000 284.00000
77.00000 266.00000
81.00000 247.00000
85.00000 229.00000
90.00000 211.00000
94.00000 193.00000
98.00000 174.00000
103.00000 156.00000
114.00000 141.00000
125.00000 126.00000
136.00000 111.00000
147.00000 96.00000
159.00000 82.00000
174.00000 71.00000
189.00000 59.00000
204.00000 48.00000
221.00000 41.00000
240.00000 37.00000
258.00000 32.00000
276.00000 28.00000
IMAGE=D:\Documents\Tencent Files\1721116766\FileRecv\PASSALINAE-补充\Aulacocyclus edentulus.png
ID=5
LM=50
101.00000 263.00000
94.00000 264.00000
86.00000 266.00000
79.00000 267.00000
71.00000 269.00000
64.00000 270.00000
56.00000 272.00000
49.00000 274.00000
42.00000 276.00000
35.00000 279.00000
30.00000 277.00000
28.00000 269.00000
26.00000 262.00000
24.00000 255.00000
22.00000 247.00000
21.00000 240.00000
21.00000 232.00000
21.00000 225.00000
21.00000 217.00000
20.00000 210.00000
20.00000 202.00000
20.00000 195.00000
20.00000 187.00000
20.00000 179.00000
20.00000 172.00000
19.00000 164.00000
19.00000 157.00000
18.00000 149.00000
18.00000 142.00000
17.00000 134.00000
17.00000 127.00000
18.00000 119.00000
19.00000 112.00000
21.00000 104.00000
22.00000 97.00000
24.00000 89.00000
25.00000 82.00000
29.00000 75.00000
32.00000 69.00000
36.00000 62.00000
40.00000 56.00000
46.00000 51.00000
52.00000 46.00000
58.00000 41.00000
63.00000 36.00000
69.00000 32.00000
77.00000 30.00000
84.00000 27.00000
91.00000 25.00000
98.00000 22.00000
IMAGE=D:\Documents\Tencent Files\1721116766\FileRecv\PASSALINAE-补充\Aulacocyclus gravelyi.png
ID=6
LM=50
136.00000 255.00000
131.00000 259.00000
125.00000 261.00000
118.00000 262.00000
111.00000 264.00000
105.00000 266.00000
98.00000 267.00000
91.00000 269.00000
85.00000 270.00000
78.00000 267.00000
74.00000 262.00000
73.00000 255.00000
72.00000 249.00000
70.00000 242.00000
69.00000 235.00000
68.00000 229.00000
67.00000 222.00000
66.00000 215.00000
65.00000 208.00000
64.00000 202.00000
64.00000 195.00000
63.00000 188.00000
63.00000 181.00000
62.00000 174.00000
62.00000 167.00000
62.00000 161.00000
61.00000 154.00000
61.00000 147.00000
61.00000 140.00000
61.00000 133.00000
60.00000 126.00000
60.00000 120.00000
61.00000 113.00000
62.00000 106.00000
63.00000 99.00000
64.00000 93.00000
65.00000 86.00000
67.00000 79.00000
68.00000 72.00000
71.00000 67.00000
76.00000 62.00000
80.00000 56.00000
85.00000 51.00000
89.00000 46.00000
94.00000 42.00000
100.00000 38.00000
106.00000 35.00000
112.00000 32.00000
118.00000 28.00000
124.00000 25.00000
IMAGE=D:\Documents\Tencent Files\1721116766\FileRecv\PASSALINAE-补充\Aulacocyclus zangi.png
ID=7
LM=50
299.00000 659.00000
283.00000 670.00000
265.00000 675.00000
246.00000 677.00000
228.00000 678.00000
209.00000 679.00000
190.00000 679.00000
171.00000 679.00000
152.00000 679.00000
137.00000 668.00000
128.00000 652.00000
125.00000 633.00000
121.00000 615.00000
120.00000 596.00000
118.00000 577.00000
118.00000 558.00000
116.00000 539.00000
114.00000 521.00000
114.00000 502.00000
115.00000 483.00000
115.00000 464.00000
115.00000 445.00000
115.00000 426.00000
115.00000 407.00000
115.00000 388.00000
116.00000 369.00000
116.00000 350.00000
116.00000 331.00000
119.00000 313.00000
122.00000 294.00000
125.00000 275.00000
127.00000 257.00000
131.00000 238.00000
138.00000 220.00000
144.00000 202.00000
151.00000 185.00000
156.00000 167.00000
163.00000 149.00000
173.00000 133.00000
182.00000 117.00000
196.00000 104.00000
209.00000 91.00000
222.00000 76.00000
235.00000 62.00000
249.00000 51.00000
265.00000 41.00000
280.00000 29.00000
296.00000 19.00000
314.00000 13.00000
333.00000 10.00000
IMAGE=C:\Users\MingxiaSun\Desktop\几何形态学打卡——丁强\AULACOCYCLINAE-16\Ceracupes arrowi-1.png
ID=5
LM=50
217.00000 403.00000
208.00000 408.00000
198.00000 411.00000
189.00000 414.00000
179.00000 417.00000
169.00000 418.00000
158.00000 419.00000
148.00000 417.00000
139.00000 414.00000
133.00000 406.00000
129.00000 397.00000
128.00000 387.00000
128.00000 376.00000
127.00000 366.00000
126.00000 356.00000
125.00000 346.00000
124.00000 336.00000
123.00000 326.00000
123.00000 315.00000
122.00000 305.00000
121.00000 295.00000
121.00000 285.00000
121.00000 275.00000
121.00000 265.00000
121.00000 254.00000
120.00000 244.00000
120.00000 234.00000
122.00000 224.00000
124.00000 214.00000
126.00000 204.00000
127.00000 194.00000
129.00000 184.00000
131.00000 174.00000
132.00000 164.00000
134.00000 154.00000
136.00000 144.00000
139.00000 134.00000
143.00000 124.00000
147.00000 115.00000
153.00000 107.00000
159.00000 98.00000
166.00000 91.00000
172.00000 83.00000
180.00000 77.00000
188.00000 71.00000
197.00000 65.00000
206.00000 62.00000
215.00000 57.00000
224.00000 52.00000
234.00000 50.00000
IMAGE=C:\Users\MingxiaSun\Desktop\几何形态学打卡——丁强\AULACOCYCLINAE-16\Ceracupes arrowi-2.png
ID=6
LM=50
330.00000 607.00000
317.00000 618.00000
302.00000 626.00000
286.00000 632.00000
269.00000 636.00000
253.00000 640.00000
236.00000 643.00000
219.00000 645.00000
202.00000 645.00000
185.00000 641.00000
172.00000 630.00000
168.00000 614.00000
167.00000 597.00000
165.00000 580.00000
161.00000 563.00000
159.00000 546.00000
157.00000 529.00000
155.00000 512.00000
152.00000 495.00000
151.00000 478.00000
150.00000 461.00000
149.00000 444.00000
148.00000 427.00000
148.00000 410.00000
149.00000 393.00000
149.00000 376.00000
149.00000 359.00000
149.00000 342.00000
149.00000 324.00000
150.00000 307.00000
151.00000 290.00000
152.00000 273.00000
154.00000 256.00000
157.00000 239.00000
161.00000 223.00000
165.00000 206.00000
170.00000 190.00000
174.00000 173.00000
181.00000 157.00000
188.00000 142.00000
195.00000 127.00000
206.00000 113.00000
218.00000 100.00000
230.00000 89.00000
243.00000 78.00000
257.00000 68.00000
272.00000 59.00000
287.00000 52.00000
303.00000 47.00000
312.00000 57.00000
IMAGE=C:\Users\MingxiaSun\Desktop\几何形态学打卡——丁强\AULACOCYCLINAE-16\Ceracupes arrowi-4.png
ID=7
LM=50
333.00000 681.00000
321.00000 693.00000
306.00000 700.00000
289.00000 702.00000
271.00000 704.00000
254.00000 706.00000
238.00000 710.00000
221.00000 712.00000
204.00000 712.00000
187.00000 710.00000
175.00000 698.00000
166.00000 684.00000
163.00000 667.00000
159.00000 651.00000
157.00000 634.00000
156.00000 617.00000
155.00000 599.00000
155.00000 582.00000
155.00000 565.00000
154.00000 548.00000
154.00000 531.00000
153.00000 514.00000
152.00000 496.00000
152.00000 479.00000
152.00000 462.00000
153.00000 445.00000
153.00000 428.00000
154.00000 411.00000
154.00000 393.00000
155.00000 376.00000
157.00000 359.00000
158.00000 342.00000
160.00000 325.00000
162.00000 308.00000
165.00000 291.00000
170.00000 275.00000
175.00000 258.00000
182.00000 243.00000
190.00000 227.00000
199.00000 212.00000
208.00000 199.00000
220.00000 186.00000
232.00000 174.00000
244.00000 162.00000
259.00000 152.00000
272.00000 143.00000
286.00000 133.00000
301.00000 124.00000
317.00000 120.00000
333.00000 125.00000
IMAGE=C:\Users\MingxiaSun\Desktop\几何形态学打卡——丁强\AULACOCYCLINAE-16\Ceracupes arrowi-5.png
ID=8
LM=50
270.00000 603.00000
259.00000 616.00000
244.00000 623.00000
228.00000 628.00000
212.00000 633.00000
195.00000 635.00000
178.00000 635.00000
162.00000 632.00000
146.00000 627.00000
132.00000 618.00000
123.00000 604.00000
119.00000 587.00000
117.00000 571.00000
116.00000 554.00000
114.00000 537.00000
112.00000 520.00000
110.00000 504.00000
109.00000 487.00000
108.00000 470.00000
106.00000 454.00000
105.00000 437.00000
105.00000 420.00000
104.00000 403.00000
103.00000 386.00000
103.00000 370.00000
103.00000 353.00000
103.00000 336.00000
103.00000 319.00000
104.00000 302.00000
105.00000 286.00000
108.00000 269.00000
110.00000 252.00000
112.00000 236.00000
117.00000 220.00000
121.00000 203.00000
126.00000 187.00000
132.00000 172.00000
139.00000 156.00000
149.00000 143.00000
159.00000 130.00000
171.00000 118.00000
183.00000 106.00000
195.00000 94.00000
207.00000 82.00000
220.00000 71.00000
235.00000 64.00000
249.00000 55.00000
265.00000 49.00000
280.00000 42.00000
296.00000 37.00000
IMAGE=C:\Users\MingxiaSun\Desktop\几何形态学打卡——丁强\AULACOCYCLINAE-16\Ceracupes arrowi-7.png
ID=9
LM=50
412.00000 567.00000
399.00000 567.00000
385.00000 567.00000
372.00000 567.00000
359.00000 565.00000
346.00000 563.00000
333.00000 560.00000
320.00000 556.00000
308.00000 552.00000
295.00000 548.00000
285.00000 540.00000
275.00000 532.00000
271.00000 519.00000
272.00000 506.00000
276.00000 493.00000
279.00000 480.00000
282.00000 468.00000
285.00000 455.00000
287.00000 441.00000
289.00000 428.00000
289.00000 415.00000
290.00000 402.00000
293.00000 389.00000
296.00000 376.00000
298.00000 363.00000
300.00000 350.00000
303.00000 337.00000
308.00000 325.00000
312.00000 312.00000
314.00000 299.00000
317.00000 286.00000
321.00000 273.00000
324.00000 261.00000
327.00000 248.00000
335.00000 237.00000
343.00000 226.00000
351.00000 216.00000
360.00000 206.00000
369.00000 196.00000
379.00000 188.00000
390.00000 181.00000
402.00000 175.00000
414.00000 168.00000
425.00000 162.00000
436.00000 154.00000
447.00000 147.00000
460.00000 143.00000
473.00000 140.00000
486.00000 139.00000
499.00000 138.00000
IMAGE=C:\Users\MingxiaSun\Desktop\几何形态学打卡——丁强\AULACOCYCLINAE-16\Ceracupes arrowi-8.png
ID=10
LM=50
426.00000 553.00000
412.00000 561.00000
400.00000 569.00000
384.00000 568.00000
369.00000 568.00000
353.00000 569.00000
337.00000 570.00000
321.00000 570.00000
306.00000 568.00000
291.00000 562.00000
280.00000 551.00000
276.00000 536.00000
277.00000 520.00000
277.00000 504.00000
276.00000 489.00000
274.00000 473.00000
273.00000 457.00000
272.00000 441.00000
271.00000 426.00000
270.00000 410.00000
267.00000 394.00000
265.00000 379.00000
264.00000 363.00000
264.00000 347.00000
262.00000 331.00000
262.00000 315.00000
262.00000 300.00000
263.00000 284.00000
265.00000 268.00000
266.00000 252.00000
267.00000 237.00000
268.00000 221.00000
269.00000 205.00000
270.00000 189.00000
273.00000 174.00000
277.00000 158.00000
282.00000 143.00000
290.00000 130.00000
298.00000 116.00000
305.00000 102.00000
315.00000 90.00000
326.00000 78.00000
336.00000 67.00000
348.00000 55.00000
360.00000 46.00000
374.00000 38.00000
387.00000 30.00000
402.00000 23.00000
416.00000 17.00000
431.00000 11.00000
IMAGE=C:\Users\MingxiaSun\Desktop\几何形态学打卡——丁强\AULACOCYCLINAE-16\Ceracupes arrowi.png
ID=11
LM=50
326.00000 630.00000
313.00000 639.00000
299.00000 647.00000
284.00000 653.00000
269.00000 658.00000
254.00000 663.00000
239.00000 667.00000
223.00000 669.00000
208.00000 673.00000
192.00000 671.00000
181.00000 660.00000
178.00000 644.00000
177.00000 628.00000
177.00000 612.00000
176.00000 597.00000
175.00000 581.00000
175.00000 565.00000
174.00000 549.00000
174.00000 533.00000
173.00000 517.00000
172.00000 502.00000
170.00000 486.00000
168.00000 470.00000
167.00000 454.00000
166.00000 439.00000
166.00000 423.00000
166.00000 407.00000
165.00000 391.00000
165.00000 375.00000
166.00000 359.00000
167.00000 344.00000
168.00000 328.00000
170.00000 312.00000
172.00000 296.00000
174.00000 281.00000
179.00000 266.00000
184.00000 251.00000
190.00000 236.00000
198.00000 222.00000
207.00000 209.00000
217.00000 196.00000
227.00000 184.00000
237.00000 172.00000
247.00000 160.00000
258.00000 149.00000
271.00000 140.00000
286.00000 134.00000
300.00000 128.00000
316.00000 124.00000
329.00000 130.00000
IMAGE=C:\Users\MingxiaSun\Desktop\几何形态学打卡——丁强\AULACOCYCLINAE-16\Ceracupes sp.png
ID=12
LM=50
152.00000 321.00000
144.00000 324.00000
135.00000 326.00000
127.00000 329.00000
118.00000 329.00000
109.00000 329.00000
101.00000 329.00000
92.00000 328.00000
84.00000 325.00000
76.00000 321.00000
69.00000 316.00000
61.00000 311.00000
59.00000 303.00000
58.00000 294.00000
56.00000 286.00000
54.00000 277.00000
53.00000 268.00000
52.00000 260.00000
51.00000 251.00000
50.00000 242.00000
49.00000 233.00000
49.00000 225.00000
48.00000 216.00000
48.00000 207.00000
47.00000 198.00000
47.00000 190.00000
46.00000 181.00000
46.00000 172.00000
46.00000 163.00000
45.00000 155.00000
45.00000 146.00000
47.00000 137.00000
49.00000 129.00000
51.00000 120.00000
53.00000 112.00000
55.00000 103.00000
59.00000 95.00000
63.00000 87.00000
67.00000 79.00000
71.00000 72.00000
76.00000 65.00000
82.00000 59.00000
89.00000 52.00000
95.00000 47.00000
102.00000 41.00000
109.00000 36.00000
117.00000 32.00000
125.00000 30.00000
134.00000 27.00000
142.00000 25.00000
IMAGE=PO-Sca-Pass-Ceracupes arrowi.jpg
ID=4 
LM=50
231.00000 343.00000
223.00000 349.00000
214.00000 352.00000
205.00000 353.00000
195.00000 354.00000
185.00000 355.00000
175.00000 356.00000
166.00000 357.00000
156.00000 356.00000
147.00000 352.00000
139.00000 347.00000
137.00000 338.00000
136.00000 328.00000
134.00000 319.00000
133.00000 309.00000
132.00000 299.00000
132.00000 290.00000
132.00000 280.00000
132.00000 270.00000
132.00000 260.00000
132.00000 250.00000
133.00000 241.00000
133.00000 231.00000
133.00000 221.00000
133.00000 211.00000
133.00000 202.00000
133.00000 192.00000
133.00000 182.00000
134.00000 173.00000
135.00000 163.00000
135.00000 153.00000
136.00000 143.00000
136.00000 134.00000
138.00000 124.00000
140.00000 114.00000
142.00000 105.00000
145.00000 96.00000
147.00000 86.00000
151.00000 77.00000
156.00000 69.00000
160.00000 61.00000
166.00000 54.00000
174.00000 46.00000
181.00000 40.00000
187.00000 34.00000
196.00000 28.00000
205.00000 23.00000
214.00000 20.00000
224.00000 18.00000
233.00000 15.00000
IMAGE=PO-Sca-Pass-Ceracupes fronticornis.jpg
ID=5 
LM=50
206.00000 392.00000
194.00000 393.00000
184.00000 397.00000
177.00000 406.00000
170.00000 415.00000
161.00000 421.00000
152.00000 419.00000
147.00000 408.00000
139.00000 400.00000
128.00000 399.00000
116.00000 397.00000
106.00000 392.00000
101.00000 382.00000
98.00000 371.00000
97.00000 359.00000
96.00000 348.00000
95.00000 336.00000
94.00000 324.00000
94.00000 313.00000
94.00000 301.00000
94.00000 290.00000
95.00000 278.00000
95.00000 266.00000
95.00000 255.00000
95.00000 243.00000
95.00000 231.00000
96.00000 220.00000
97.00000 208.00000
97.00000 196.00000
98.00000 185.00000
99.00000 173.00000
101.00000 162.00000
103.00000 150.00000
106.00000 139.00000
108.00000 128.00000
112.00000 117.00000
116.00000 106.00000
121.00000 95.00000
125.00000 84.00000
130.00000 74.00000
136.00000 64.00000
144.00000 56.00000
152.00000 47.00000
160.00000 39.00000
170.00000 33.00000
179.00000 26.00000
189.00000 19.00000
199.00000 14.00000
210.00000 9.00000
221.00000 6.00000
IMAGE=PO-Sca-Pass-Ceracupes sp.(1).jpg
ID=6 
LM=50
204.00000 406.00000
195.00000 413.00000
186.00000 419.00000
177.00000 425.00000
166.00000 428.00000
156.00000 432.00000
145.00000 434.00000
134.00000 432.00000
123.00000 430.00000
113.00000 426.00000
103.00000 422.00000
100.00000 411.00000
98.00000 400.00000
98.00000 389.00000
97.00000 378.00000
96.00000 367.00000
95.00000 356.00000
95.00000 345.00000
94.00000 334.00000
94.00000 323.00000
93.00000 312.00000
93.00000 301.00000
92.00000 290.00000
92.00000 279.00000
92.00000 267.00000
92.00000 256.00000
91.00000 245.00000
91.00000 234.00000
91.00000 223.00000
91.00000 212.00000
92.00000 201.00000
92.00000 190.00000
93.00000 179.00000
93.00000 168.00000
94.00000 157.00000
96.00000 146.00000
98.00000 135.00000
104.00000 126.00000
111.00000 117.00000
116.00000 107.00000
122.00000 98.00000
127.00000 88.00000
135.00000 80.00000
143.00000 72.00000
151.00000 64.00000
159.00000 58.00000
169.00000 53.00000
179.00000 48.00000
189.00000 43.00000
199.00000 38.00000
IMAGE=PO-Sca-Pass-Ceracupes sp..jpg
ID=7 
LM=50
1790.00000 2004.00000
1770.00000 2004.00000
1750.00000 2004.00000
1730.00000 2004.00000
1710.00000 2005.00000
1691.00000 2006.00000
1671.00000 2007.00000
1651.00000 2008.00000
1631.00000 2004.00000
1613.00000 1998.00000
1595.00000 1988.00000
1586.00000 1972.00000
1581.00000 1953.00000
1578.00000 1933.00000
1577.00000 1914.00000
1576.00000 1894.00000
1575.00000 1874.00000
1575.00000 1854.00000
1574.00000 1834.00000
1573.00000 1814.00000
1574.00000 1794.00000
1575.00000 1774.00000
1576.00000 1755.00000
1578.00000 1735.00000
1579.00000 1715.00000
1579.00000 1695.00000
1579.00000 1675.00000
1579.00000 1655.00000
1579.00000 1635.00000
1581.00000 1615.00000
1583.00000 1596.00000
1585.00000 1576.00000
1587.00000 1556.00000
1592.00000 1537.00000
1597.00000 1518.00000
1602.00000 1498.00000
1610.00000 1480.00000
1620.00000 1463.00000
1630.00000 1445.00000
1641.00000 1429.00000
1653.00000 1413.00000
1664.00000 1397.00000
1679.00000 1383.00000
1693.00000 1370.00000
1709.00000 1358.00000
1727.00000 1350.00000
1745.00000 1342.00000
1764.00000 1335.00000
1783.00000 1330.00000
1803.00000 1330.00000
IMAGE=PO-Sca-Pass-Ceracupes austeni.jpg
ID=1305
LM=50
1470.00000 2455.00000
1453.00000 2456.00000
1437.00000 2457.00000
1421.00000 2458.00000
1404.00000 2460.00000
1388.00000 2462.00000
1371.00000 2463.00000
1355.00000 2462.00000
1339.00000 2458.00000
1325.00000 2450.00000
1315.00000 2438.00000
1311.00000 2422.00000
1307.00000 2406.00000
1303.00000 2390.00000
1299.00000 2374.00000
1295.00000 2358.00000
1291.00000 2342.00000
1287.00000 2326.00000
1282.00000 2310.00000
1279.00000 2294.00000
1277.00000 2277.00000
1274.00000 2261.00000
1271.00000 2245.00000
1269.00000 2228.00000
1269.00000 2212.00000
1268.00000 2195.00000
1268.00000 2179.00000
1268.00000 2162.00000
1267.00000 2146.00000
1267.00000 2129.00000
1266.00000 2113.00000
1268.00000 2096.00000
1270.00000 2080.00000
1272.00000 2063.00000
1275.00000 2047.00000
1279.00000 2031.00000
1284.00000 2016.00000
1290.00000 2000.00000
1296.00000 1985.00000
1304.00000 1970.00000
1313.00000 1956.00000
1321.00000 1942.00000
1332.00000 1929.00000
1344.00000 1919.00000
1357.00000 1909.00000
1371.00000 1900.00000
1387.00000 1894.00000
1402.00000 1888.00000
1418.00000 1884.00000
1434.00000 1880.00000
IMAGE=PO-Sca-Pass-Cylindrocaulus bucerus.jpg
ID=1306
LM=50
173.00000 331.00000
165.00000 334.00000
157.00000 337.00000
149.00000 340.00000
141.00000 343.00000
133.00000 343.00000
127.00000 337.00000
119.00000 334.00000
111.00000 333.00000
102.00000 332.00000
95.00000 328.00000
90.00000 322.00000
87.00000 313.00000
85.00000 305.00000
83.00000 297.00000
81.00000 288.00000
80.00000 280.00000
79.00000 271.00000
77.00000 262.00000
76.00000 254.00000
75.00000 245.00000
73.00000 237.00000
72.00000 228.00000
71.00000 220.00000
71.00000 211.00000
70.00000 202.00000
70.00000 194.00000
69.00000 185.00000
69.00000 177.00000
70.00000 168.00000
70.00000 159.00000
71.00000 151.00000
71.00000 142.00000
73.00000 134.00000
76.00000 126.00000
79.00000 117.00000
81.00000 109.00000
85.00000 102.00000
90.00000 94.00000
94.00000 87.00000
99.00000 80.00000
105.00000 73.00000
110.00000 67.00000
116.00000 60.00000
123.00000 55.00000
130.00000 50.00000
138.00000 46.00000
145.00000 43.00000
154.00000 40.00000
162.00000 38.00000
IMAGE=PO-Sca-Pass-Cylindrocaulus patalis(1).jpg
ID=8 
LM=50
172.00000 283.00000
164.00000 285.00000
156.00000 287.00000
149.00000 289.00000
141.00000 291.00000
133.00000 290.00000
125.00000 289.00000
117.00000 288.00000
109.00000 287.00000
101.00000 285.00000
96.00000 280.00000
92.00000 272.00000
90.00000 264.00000
88.00000 256.00000
86.00000 248.00000
85.00000 240.00000
83.00000 232.00000
81.00000 225.00000
80.00000 217.00000
79.00000 209.00000
77.00000 201.00000
76.00000 193.00000
75.00000 185.00000
73.00000 177.00000
72.00000 169.00000
71.00000 161.00000
71.00000 153.00000
71.00000 145.00000
71.00000 137.00000
71.00000 129.00000
71.00000 120.00000
72.00000 113.00000
74.00000 105.00000
76.00000 97.00000
78.00000 89.00000
80.00000 81.00000
83.00000 74.00000
87.00000 67.00000
91.00000 60.00000
95.00000 53.00000
99.00000 46.00000
105.00000 40.00000
111.00000 34.00000
116.00000 29.00000
123.00000 24.00000
130.00000 20.00000
137.00000 16.00000
145.00000 14.00000
152.00000 11.00000
160.00000 9.00000
IMAGE=PO-Sca-Pass-Cylindrocaulus patalis(2).jpg
ID=9 
LM=50
180.00000 322.00000
173.00000 327.00000
165.00000 332.00000
158.00000 337.00000
149.00000 338.00000
140.00000 338.00000
136.00000 332.00000
131.00000 325.00000
123.00000 323.00000
114.00000 320.00000
108.00000 314.00000
102.00000 307.00000
98.00000 299.00000
94.00000 291.00000
92.00000 282.00000
91.00000 273.00000
90.00000 264.00000
88.00000 255.00000
87.00000 247.00000
86.00000 238.00000
85.00000 229.00000
83.00000 220.00000
83.00000 211.00000
82.00000 202.00000
82.00000 193.00000
81.00000 184.00000
81.00000 175.00000
81.00000 166.00000
80.00000 157.00000
80.00000 148.00000
81.00000 139.00000
83.00000 130.00000
84.00000 121.00000
85.00000 112.00000
88.00000 104.00000
92.00000 96.00000
95.00000 87.00000
99.00000 79.00000
102.00000 71.00000
107.00000 64.00000
113.00000 57.00000
119.00000 50.00000
125.00000 43.00000
132.00000 37.00000
139.00000 32.00000
146.00000 27.00000
154.00000 23.00000
163.00000 19.00000
171.00000 17.00000
180.00000 16.00000
IMAGE=PO-Sca-Pass-Cylindrocaulus patalis(3).jpg
ID=10 
LM=50
206.00000 335.00000
197.00000 335.00000
188.00000 336.00000
179.00000 336.00000
170.00000 337.00000
161.00000 337.00000
152.00000 338.00000
143.00000 337.00000
134.00000 335.00000
127.00000 330.00000
122.00000 323.00000
119.00000 314.00000
117.00000 305.00000
114.00000 296.00000
112.00000 288.00000
110.00000 279.00000
109.00000 270.00000
107.00000 261.00000
106.00000 252.00000
105.00000 243.00000
103.00000 234.00000
102.00000 225.00000
102.00000 216.00000
101.00000 207.00000
100.00000 198.00000
100.00000 189.00000
99.00000 180.00000
99.00000 171.00000
100.00000 162.00000
100.00000 153.00000
101.00000 144.00000
102.00000 135.00000
104.00000 126.00000
107.00000 118.00000
110.00000 109.00000
114.00000 101.00000
119.00000 93.00000
123.00000 85.00000
128.00000 77.00000
133.00000 70.00000
140.00000 64.00000
146.00000 58.00000
153.00000 52.00000
161.00000 47.00000
169.00000 43.00000
177.00000 39.00000
186.00000 36.00000
194.00000 33.00000
203.00000 32.00000
212.00000 30.00000
IMAGE=PO-Sca-Pass-Cylindrocaulus patalis(4).jpg
ID=11 
LM=50
186.00000 266.00000
179.00000 268.00000
172.00000 271.00000
166.00000 276.00000
161.00000 282.00000
155.00000 285.00000
149.00000 283.00000
144.00000 277.00000
138.00000 274.00000
130.00000 274.00000
124.00000 270.00000
119.00000 264.00000
116.00000 257.00000
113.00000 250.00000
111.00000 243.00000
110.00000 235.00000
109.00000 228.00000
108.00000 220.00000
107.00000 213.00000
107.00000 205.00000
106.00000 197.00000
106.00000 190.00000
105.00000 182.00000
105.00000 174.00000
105.00000 167.00000
105.00000 159.00000
105.00000 152.00000
105.00000 144.00000
105.00000 136.00000
105.00000 129.00000
106.00000 121.00000
107.00000 114.00000
108.00000 106.00000
109.00000 98.00000
111.00000 91.00000
114.00000 84.00000
118.00000 77.00000
121.00000 70.00000
124.00000 63.00000
129.00000 57.00000
133.00000 51.00000
137.00000 45.00000
143.00000 40.00000
149.00000 35.00000
156.00000 31.00000
162.00000 28.00000
169.00000 24.00000
176.00000 22.00000
184.00000 19.00000
191.00000 17.00000
IMAGE=PO-Sca-Pass-Cylindrocaulus patalis.jpg
ID=12 
LM=50
640.00000 641.00000
626.00000 652.00000
611.00000 659.00000
594.00000 664.00000
578.00000 669.00000
562.00000 676.00000
546.00000 684.00000
532.00000 694.00000
516.00000 694.00000
500.00000 689.00000
489.00000 675.00000
479.00000 662.00000
468.00000 648.00000
463.00000 632.00000
458.00000 615.00000
453.00000 598.00000
449.00000 581.00000
446.00000 564.00000
443.00000 547.00000
439.00000 530.00000
436.00000 513.00000
432.00000 496.00000
429.00000 479.00000
425.00000 462.00000
422.00000 445.00000
418.00000 428.00000
414.00000 411.00000
411.00000 394.00000
411.00000 377.00000
411.00000 359.00000
411.00000 342.00000
413.00000 325.00000
414.00000 308.00000
415.00000 290.00000
417.00000 273.00000
418.00000 256.00000
423.00000 239.00000
427.00000 222.00000
431.00000 205.00000
439.00000 190.00000
448.00000 175.00000
456.00000 160.00000
465.00000 144.00000
477.00000 133.00000
491.00000 122.00000
505.00000 112.00000
520.00000 103.00000
535.00000 95.00000
552.00000 91.00000
569.00000 91.00000
IMAGE=C:\Users\MingxiaSun\Desktop\几何形态学打卡——丁强\AULACOCYCLINAE-16\Cylindrocaulus patalis.png
ID=13
LM=50
269.00000 365.00000
259.00000 367.00000
250.00000 370.00000
240.00000 372.00000
231.00000 377.00000
222.00000 381.00000
212.00000 384.00000
203.00000 388.00000
193.00000 388.00000
185.00000 382.00000
178.00000 375.00000
177.00000 365.00000
176.00000 355.00000
176.00000 345.00000
175.00000 335.00000
174.00000 325.00000
174.00000 315.00000
172.00000 305.00000
171.00000 295.00000
170.00000 285.00000
168.00000 275.00000
167.00000 265.00000
165.00000 255.00000
164.00000 245.00000
165.00000 235.00000
166.00000 225.00000
166.00000 215.00000
167.00000 205.00000
168.00000 196.00000
169.00000 186.00000
170.00000 176.00000
170.00000 166.00000
171.00000 156.00000
172.00000 146.00000
172.00000 136.00000
173.00000 126.00000
177.00000 116.00000
179.00000 107.00000
183.00000 97.00000
187.00000 88.00000
193.00000 80.00000
200.00000 73.00000
207.00000 66.00000
213.00000 58.00000
220.00000 51.00000
227.00000 43.00000
235.00000 37.00000
243.00000 31.00000
251.00000 26.00000
261.00000 23.00000
IMAGE=C:\Users\MingxiaSun\Desktop\几何形态学打卡——丁强\AULACOCYCLINAE-16\Taeniocerus bicanthams.png
ID=14
LM=50
186.00000 301.00000
179.00000 301.00000
171.00000 301.00000
164.00000 301.00000
156.00000 301.00000
149.00000 301.00000
141.00000 301.00000
134.00000 302.00000
127.00000 301.00000
122.00000 297.00000
120.00000 290.00000
118.00000 282.00000
117.00000 275.00000
116.00000 268.00000
116.00000 260.00000
115.00000 253.00000
114.00000 245.00000
114.00000 238.00000
114.00000 231.00000
113.00000 223.00000
113.00000 216.00000
113.00000 208.00000
113.00000 201.00000
113.00000 193.00000
112.00000 186.00000
112.00000 179.00000
112.00000 171.00000
112.00000 164.00000
113.00000 156.00000
113.00000 149.00000
113.00000 141.00000
114.00000 134.00000
114.00000 127.00000
115.00000 119.00000
116.00000 112.00000
118.00000 105.00000
121.00000 98.00000
124.00000 91.00000
127.00000 84.00000
131.00000 78.00000
135.00000 72.00000
140.00000 66.00000
145.00000 61.00000
150.00000 55.00000
155.00000 50.00000
161.00000 45.00000
167.00000 41.00000
174.00000 37.00000
181.00000 36.00000
188.00000 35.00000
IMAGE=PO-Sca-Pass-Leptaulax cyclotaenius.jpg
ID=0 
LM=50
189.00000 364.00000
179.00000 365.00000
170.00000 367.00000
160.00000 368.00000
150.00000 368.00000
141.00000 368.00000
131.00000 366.00000
122.00000 364.00000
112.00000 363.00000
106.00000 356.00000
102.00000 347.00000
101.00000 338.00000
101.00000 328.00000
100.00000 318.00000
99.00000 309.00000
99.00000 299.00000
98.00000 289.00000
98.00000 279.00000
97.00000 270.00000
97.00000 260.00000
96.00000 250.00000
95.00000 240.00000
95.00000 231.00000
94.00000 221.00000
94.00000 211.00000
94.00000 202.00000
94.00000 192.00000
93.00000 182.00000
93.00000 172.00000
93.00000 163.00000
94.00000 153.00000
96.00000 143.00000
97.00000 134.00000
98.00000 124.00000
100.00000 114.00000
104.00000 105.00000
107.00000 96.00000
111.00000 87.00000
114.00000 78.00000
119.00000 70.00000
126.00000 63.00000
132.00000 55.00000
138.00000 48.00000
145.00000 41.00000
153.00000 35.00000
161.00000 30.00000
170.00000 26.00000
179.00000 22.00000
188.00000 20.00000
198.00000 18.00000
IMAGE=PO-Sca-Pass-Leptaulax dentatus.jpg
ID=1 
LM=50
1487.00000 2527.00000
1455.00000 2539.00000
1422.00000 2551.00000
1389.00000 2563.00000
1355.00000 2561.00000
1320.00000 2558.00000
1288.00000 2548.00000
1257.00000 2532.00000
1225.00000 2522.00000
1191.00000 2517.00000
1176.00000 2486.00000
1167.00000 2453.00000
1164.00000 2419.00000
1162.00000 2384.00000
1160.00000 2349.00000
1157.00000 2315.00000
1155.00000 2280.00000
1152.00000 2246.00000
1150.00000 2211.00000
1148.00000 2176.00000
1147.00000 2142.00000
1145.00000 2107.00000
1144.00000 2073.00000
1142.00000 2038.00000
1141.00000 2003.00000
1139.00000 1969.00000
1141.00000 1934.00000
1143.00000 1899.00000
1146.00000 1865.00000
1148.00000 1830.00000
1150.00000 1796.00000
1153.00000 1761.00000
1159.00000 1727.00000
1165.00000 1693.00000
1171.00000 1659.00000
1179.00000 1625.00000
1195.00000 1595.00000
1212.00000 1564.00000
1228.00000 1534.00000
1249.00000 1506.00000
1271.00000 1479.00000
1292.00000 1452.00000
1316.00000 1427.00000
1343.00000 1406.00000
1370.00000 1384.00000
1400.00000 1367.00000
1432.00000 1355.00000
1465.00000 1342.00000
1499.00000 1336.00000
1533.00000 1330.00000
IMAGE=PO-Sca-Pass-Leptaulax sp.(1).jpg
ID=2 
LM=50
1487.00000 2527.00000
1455.00000 2539.00000
1422.00000 2551.00000
1389.00000 2563.00000
1355.00000 2561.00000
1320.00000 2558.00000
1288.00000 2548.00000
1257.00000 2532.00000
1225.00000 2522.00000
1191.00000 2517.00000
1176.00000 2486.00000
1167.00000 2453.00000
1164.00000 2419.00000
1162.00000 2384.00000
1160.00000 2349.00000
1157.00000 2315.00000
1155.00000 2280.00000
1152.00000 2246.00000
1150.00000 2211.00000
1148.00000 2176.00000
1147.00000 2142.00000
1145.00000 2107.00000
1144.00000 2073.00000
1142.00000 2038.00000
1141.00000 2003.00000
1139.00000 1969.00000
1141.00000 1934.00000
1143.00000 1899.00000
1146.00000 1865.00000
1148.00000 1830.00000
1150.00000 1796.00000
1153.00000 1761.00000
1159.00000 1727.00000
1165.00000 1693.00000
1171.00000 1659.00000
1179.00000 1625.00000
1195.00000 1595.00000
1212.00000 1564.00000
1228.00000 1534.00000
1249.00000 1506.00000
1271.00000 1479.00000
1292.00000 1452.00000
1316.00000 1427.00000
1343.00000 1406.00000
1370.00000 1384.00000
1400.00000 1367.00000
1432.00000 1355.00000
1465.00000 1342.00000
1499.00000 1336.00000
1533.00000 1330.00000
IMAGE=PO-Sca-Pass-Leptaulax sp..jpg
ID=3 
LM=50
236.00000 399.00000
228.00000 405.00000
219.00000 412.00000
210.00000 416.00000
199.00000 419.00000
189.00000 420.00000
179.00000 417.00000
169.00000 414.00000
159.00000 412.00000
148.00000 411.00000
138.00000 408.00000
132.00000 400.00000
130.00000 390.00000
129.00000 379.00000
127.00000 369.00000
126.00000 359.00000
125.00000 348.00000
125.00000 337.00000
125.00000 327.00000
124.00000 316.00000
124.00000 306.00000
123.00000 295.00000
123.00000 285.00000
123.00000 274.00000
122.00000 263.00000
122.00000 253.00000
122.00000 242.00000
121.00000 232.00000
121.00000 221.00000
121.00000 211.00000
122.00000 200.00000
123.00000 190.00000
124.00000 179.00000
125.00000 169.00000
127.00000 158.00000
129.00000 148.00000
132.00000 138.00000
135.00000 127.00000
140.00000 118.00000
146.00000 109.00000
152.00000 101.00000
160.00000 93.00000
167.00000 86.00000
175.00000 78.00000
183.00000 73.00000
193.00000 68.00000
202.00000 64.00000
212.00000 60.00000
223.00000 58.00000
233.00000 56.00000
IMAGE=PO-Sca-Pass-Odontotaenius disjunctus(1).jpg
ID=4 
LM=50
283.00000 340.00000
274.00000 343.00000
265.00000 347.00000
256.00000 348.00000
246.00000 347.00000
237.00000 347.00000
228.00000 346.00000
218.00000 344.00000
209.00000 342.00000
200.00000 339.00000
193.00000 332.00000
193.00000 323.00000
193.00000 314.00000
193.00000 304.00000
193.00000 295.00000
193.00000 285.00000
193.00000 276.00000
194.00000 266.00000
195.00000 257.00000
196.00000 247.00000
197.00000 238.00000
198.00000 228.00000
199.00000 219.00000
200.00000 209.00000
200.00000 200.00000
201.00000 190.00000
202.00000 181.00000
204.00000 172.00000
205.00000 162.00000
206.00000 153.00000
208.00000 143.00000
209.00000 134.00000
211.00000 125.00000
213.00000 115.00000
216.00000 106.00000
218.00000 97.00000
221.00000 88.00000
225.00000 80.00000
230.00000 72.00000
235.00000 63.00000
242.00000 57.00000
249.00000 51.00000
256.00000 44.00000
264.00000 39.00000
272.00000 34.00000
281.00000 30.00000
289.00000 25.00000
298.00000 23.00000
308.00000 22.00000
317.00000 20.00000
IMAGE=PO-Sca-Pass-Odontotaenius disjunctus(2).jpg
ID=5 
LM=50
225.00000 375.00000
216.00000 378.00000
207.00000 381.00000
198.00000 382.00000
188.00000 382.00000
179.00000 383.00000
169.00000 384.00000
160.00000 384.00000
150.00000 384.00000
141.00000 381.00000
133.00000 377.00000
129.00000 369.00000
128.00000 359.00000
127.00000 350.00000
127.00000 340.00000
126.00000 331.00000
125.00000 321.00000
125.00000 312.00000
124.00000 302.00000
123.00000 293.00000
122.00000 284.00000
122.00000 274.00000
121.00000 265.00000
121.00000 255.00000
120.00000 246.00000
119.00000 236.00000
119.00000 227.00000
118.00000 217.00000
117.00000 208.00000
117.00000 198.00000
118.00000 189.00000
118.00000 180.00000
119.00000 170.00000
119.00000 161.00000
120.00000 151.00000
122.00000 142.00000
125.00000 133.00000
128.00000 124.00000
131.00000 115.00000
137.00000 107.00000
142.00000 100.00000
148.00000 92.00000
155.00000 86.00000
162.00000 80.00000
170.00000 74.00000
178.00000 69.00000
186.00000 65.00000
195.00000 61.00000
204.00000 59.00000
213.00000 56.00000
IMAGE=PO-Sca-Pass-Odontotaenius disjunctus(3).jpg
ID=6 
LM=50
208.00000 380.00000
199.00000 384.00000
190.00000 388.00000
180.00000 388.00000
170.00000 388.00000
160.00000 388.00000
151.00000 388.00000
141.00000 390.00000
131.00000 392.00000
123.00000 389.00000
118.00000 381.00000
114.00000 372.00000
112.00000 362.00000
110.00000 353.00000
108.00000 343.00000
107.00000 333.00000
106.00000 323.00000
106.00000 314.00000
105.00000 304.00000
104.00000 294.00000
104.00000 284.00000
103.00000 274.00000
103.00000 264.00000
102.00000 254.00000
102.00000 244.00000
101.00000 235.00000
101.00000 225.00000
101.00000 215.00000
100.00000 205.00000
100.00000 195.00000
100.00000 185.00000
101.00000 175.00000
102.00000 165.00000
103.00000 156.00000
105.00000 146.00000
108.00000 136.00000
111.00000 127.00000
114.00000 117.00000
118.00000 109.00000
123.00000 100.00000
129.00000 92.00000
136.00000 85.00000
143.00000 79.00000
151.00000 72.00000
159.00000 67.00000
167.00000 61.00000
176.00000 57.00000
185.00000 54.00000
195.00000 51.00000
204.00000 48.00000
IMAGE=PO-Sca-Pass-Odontotaenius disjunctus(4).jpg
ID=7 
LM=50
247.00000 392.00000
240.00000 401.00000
232.00000 410.00000
224.00000 418.00000
216.00000 426.00000
207.00000 423.00000
197.00000 416.00000
186.00000 412.00000
175.00000 410.00000
164.00000 408.00000
152.00000 407.00000
145.00000 398.00000
144.00000 387.00000
143.00000 375.00000
142.00000 364.00000
141.00000 352.00000
139.00000 341.00000
138.00000 329.00000
137.00000 318.00000
136.00000 306.00000
136.00000 294.00000
135.00000 283.00000
134.00000 271.00000
134.00000 260.00000
133.00000 248.00000
133.00000 237.00000
132.00000 225.00000
132.00000 214.00000
132.00000 202.00000
132.00000 190.00000
132.00000 179.00000
132.00000 167.00000
134.00000 156.00000
135.00000 144.00000
137.00000 133.00000
140.00000 122.00000
143.00000 111.00000
147.00000 100.00000
150.00000 88.00000
156.00000 78.00000
162.00000 69.00000
169.00000 60.00000
177.00000 51.00000
185.00000 43.00000
194.00000 35.00000
202.00000 28.00000
213.00000 23.00000
223.00000 18.00000
235.00000 16.00000
246.00000 13.00000
IMAGE=PO-Sca-Pass-Odontotaenius disjunctus.jpg
ID=8 
LM=50
189.00000 393.00000
180.00000 399.00000
170.00000 405.00000
164.00000 414.00000
157.00000 422.00000
147.00000 420.00000
141.00000 412.00000
132.00000 405.00000
122.00000 402.00000
111.00000 401.00000
100.00000 399.00000
92.00000 393.00000
89.00000 383.00000
88.00000 372.00000
86.00000 361.00000
85.00000 350.00000
84.00000 339.00000
82.00000 328.00000
81.00000 316.00000
80.00000 305.00000
79.00000 294.00000
78.00000 283.00000
78.00000 272.00000
78.00000 261.00000
77.00000 250.00000
77.00000 239.00000
77.00000 228.00000
77.00000 217.00000
77.00000 206.00000
78.00000 195.00000
78.00000 184.00000
78.00000 173.00000
79.00000 162.00000
81.00000 151.00000
82.00000 140.00000
84.00000 129.00000
86.00000 118.00000
91.00000 108.00000
95.00000 98.00000
100.00000 88.00000
106.00000 78.00000
113.00000 70.00000
120.00000 61.00000
128.00000 53.00000
136.00000 46.00000
144.00000 40.00000
155.00000 36.00000
166.00000 34.00000
177.00000 33.00000
188.00000 33.00000
IMAGE=PO-Sca-Pass-Passalus interruptus(1).jpg
ID=9 
LM=50
173.00000 396.00000
163.00000 398.00000
153.00000 400.00000
143.00000 401.00000
133.00000 401.00000
123.00000 402.00000
113.00000 403.00000
103.00000 403.00000
93.00000 402.00000
85.00000 399.00000
82.00000 390.00000
81.00000 380.00000
80.00000 370.00000
79.00000 360.00000
79.00000 350.00000
78.00000 340.00000
77.00000 330.00000
77.00000 320.00000
76.00000 310.00000
75.00000 300.00000
75.00000 290.00000
75.00000 280.00000
74.00000 270.00000
74.00000 260.00000
73.00000 250.00000
73.00000 240.00000
73.00000 230.00000
73.00000 220.00000
72.00000 210.00000
72.00000 200.00000
72.00000 190.00000
74.00000 180.00000
75.00000 170.00000
77.00000 160.00000
79.00000 150.00000
81.00000 141.00000
85.00000 131.00000
89.00000 122.00000
93.00000 113.00000
99.00000 105.00000
106.00000 97.00000
112.00000 89.00000
118.00000 82.00000
125.00000 75.00000
133.00000 69.00000
141.00000 63.00000
149.00000 57.00000
158.00000 53.00000
167.00000 49.00000
177.00000 46.00000
IMAGE=PO-Sca-Pass-Passalus interruptus.jpg
ID=10 
LM=50
173.00000 254.00000
168.00000 258.00000
163.00000 262.00000
158.00000 266.00000
152.00000 269.00000
147.00000 270.00000
140.00000 268.00000
135.00000 265.00000
129.00000 262.00000
123.00000 259.00000
117.00000 257.00000
111.00000 255.00000
106.00000 252.00000
104.00000 246.00000
102.00000 240.00000
101.00000 234.00000
99.00000 227.00000
97.00000 221.00000
96.00000 215.00000
95.00000 208.00000
95.00000 202.00000
94.00000 196.00000
93.00000 189.00000
93.00000 183.00000
92.00000 176.00000
92.00000 170.00000
93.00000 164.00000
93.00000 157.00000
94.00000 151.00000
94.00000 144.00000
95.00000 138.00000
96.00000 131.00000
97.00000 125.00000
99.00000 119.00000
100.00000 113.00000
102.00000 107.00000
104.00000 100.00000
107.00000 95.00000
110.00000 89.00000
113.00000 83.00000
116.00000 78.00000
120.00000 73.00000
125.00000 68.00000
129.00000 64.00000
134.00000 60.00000
140.00000 56.00000
145.00000 53.00000
151.00000 51.00000
158.00000 49.00000
164.00000 48.00000
IMAGE=PO-Sca-Pass-Proculus goryi.jpg
ID=11 
LM=50
121.00000 296.00000
115.00000 302.00000
108.00000 304.00000
100.00000 305.00000
92.00000 305.00000
84.00000 306.00000
75.00000 306.00000
67.00000 308.00000
59.00000 309.00000
52.00000 311.00000
47.00000 304.00000
45.00000 296.00000
44.00000 288.00000
44.00000 280.00000
44.00000 272.00000
44.00000 264.00000
43.00000 256.00000
43.00000 247.00000
43.00000 239.00000
43.00000 231.00000
43.00000 223.00000
43.00000 215.00000
42.00000 207.00000
42.00000 198.00000
42.00000 190.00000
41.00000 182.00000
41.00000 174.00000
42.00000 166.00000
42.00000 158.00000
43.00000 150.00000
43.00000 141.00000
44.00000 133.00000
45.00000 125.00000
47.00000 117.00000
49.00000 109.00000
52.00000 102.00000
55.00000 94.00000
59.00000 87.00000
63.00000 80.00000
68.00000 73.00000
73.00000 67.00000
78.00000 61.00000
84.00000 55.00000
89.00000 49.00000
96.00000 44.00000
103.00000 40.00000
110.00000 36.00000
118.00000 34.00000
126.00000 32.00000
134.00000 31.00000
IMAGE=PO-Sca-Pass-Heliscus tropicus.jpg
ID=3919 
LM=50
145.00000 296.00000
140.00000 302.00000
134.00000 308.00000
126.00000 307.00000
118.00000 306.00000
110.00000 304.00000
102.00000 304.00000
94.00000 303.00000
86.00000 303.00000
78.00000 302.00000
73.00000 296.00000
72.00000 288.00000
72.00000 280.00000
71.00000 271.00000
71.00000 263.00000
70.00000 255.00000
70.00000 247.00000
70.00000 239.00000
69.00000 231.00000
69.00000 223.00000
69.00000 215.00000
69.00000 207.00000
68.00000 198.00000
68.00000 190.00000
68.00000 182.00000
67.00000 174.00000
67.00000 166.00000
67.00000 158.00000
66.00000 150.00000
66.00000 142.00000
66.00000 133.00000
67.00000 125.00000
68.00000 117.00000
68.00000 109.00000
69.00000 101.00000
71.00000 93.00000
73.00000 85.00000
76.00000 78.00000
79.00000 70.00000
83.00000 63.00000
87.00000 57.00000
92.00000 50.00000
98.00000 44.00000
104.00000 39.00000
110.00000 33.00000
116.00000 28.00000
124.00000 25.00000
131.00000 21.00000
139.00000 20.00000
147.00000 19.00000
IMAGE=PO-Sca-Pass-Leptaulax bicolor(1).jpg
ID=3920 
LM=50
238.00000 321.00000
232.00000 327.00000
225.00000 331.00000
216.00000 332.00000
208.00000 333.00000
199.00000 333.00000
190.00000 334.00000
182.00000 333.00000
173.00000 332.00000
165.00000 331.00000
158.00000 328.00000
155.00000 320.00000
153.00000 311.00000
151.00000 303.00000
149.00000 295.00000
147.00000 286.00000
145.00000 278.00000
143.00000 269.00000
141.00000 261.00000
139.00000 253.00000
137.00000 244.00000
135.00000 236.00000
134.00000 227.00000
133.00000 219.00000
131.00000 210.00000
130.00000 202.00000
129.00000 193.00000
128.00000 185.00000
127.00000 176.00000
127.00000 167.00000
127.00000 159.00000
127.00000 150.00000
127.00000 141.00000
127.00000 133.00000
127.00000 124.00000
128.00000 116.00000
131.00000 107.00000
133.00000 99.00000
135.00000 91.00000
140.00000 83.00000
145.00000 76.00000
150.00000 70.00000
155.00000 63.00000
162.00000 57.00000
169.00000 53.00000
177.00000 49.00000
184.00000 45.00000
192.00000 41.00000
200.00000 40.00000
209.00000 39.00000
IMAGE=PO-Sca-Pass-Leptaulax bicolor.jpg
ID=3921 
LM=50
1699.00000 1961.00000
1673.00000 1963.00000
1648.00000 1965.00000
1622.00000 1966.00000
1596.00000 1968.00000
1571.00000 1971.00000
1545.00000 1975.00000
1520.00000 1977.00000
1494.00000 1979.00000
1470.00000 1972.00000
1458.00000 1951.00000
1450.00000 1927.00000
1443.00000 1902.00000
1437.00000 1877.00000
1431.00000 1852.00000
1425.00000 1827.00000
1422.00000 1802.00000
1420.00000 1776.00000
1417.00000 1750.00000
1415.00000 1725.00000
1413.00000 1699.00000
1410.00000 1674.00000
1406.00000 1648.00000
1403.00000 1623.00000
1399.00000 1597.00000
1396.00000 1572.00000
1392.00000 1546.00000
1389.00000 1521.00000
1387.00000 1495.00000
1387.00000 1470.00000
1387.00000 1444.00000
1388.00000 1418.00000
1390.00000 1393.00000
1391.00000 1367.00000
1395.00000 1342.00000
1402.00000 1317.00000
1409.00000 1292.00000
1418.00000 1268.00000
1427.00000 1244.00000
1439.00000 1221.00000
1452.00000 1199.00000
1465.00000 1177.00000
1480.00000 1157.00000
1499.00000 1140.00000
1518.00000 1122.00000
1538.00000 1106.00000
1559.00000 1091.00000
1580.00000 1076.00000
1605.00000 1070.00000
1630.00000 1064.00000
IMAGE=PO-Sca-Pass-Leptaulax roepstorffi.jpg
ID=1308 
LM=50
104.00000 263.00000
97.00000 263.00000
91.00000 264.00000
84.00000 264.00000
78.00000 265.00000
71.00000 265.00000
65.00000 262.00000
59.00000 260.00000
53.00000 258.00000
48.00000 253.00000
46.00000 247.00000
43.00000 241.00000
41.00000 235.00000
40.00000 229.00000
38.00000 222.00000
37.00000 216.00000
35.00000 209.00000
33.00000 203.00000
32.00000 197.00000
31.00000 190.00000
30.00000 184.00000
29.00000 177.00000
28.00000 170.00000
27.00000 164.00000
27.00000 157.00000
26.00000 151.00000
25.00000 144.00000
25.00000 138.00000
26.00000 131.00000
26.00000 124.00000
26.00000 118.00000
26.00000 111.00000
27.00000 105.00000
27.00000 98.00000
28.00000 92.00000
30.00000 85.00000
32.00000 79.00000
33.00000 73.00000
36.00000 66.00000
40.00000 61.00000
44.00000 56.00000
48.00000 51.00000
53.00000 46.00000
57.00000 41.00000
63.00000 38.00000
69.00000 36.00000
75.00000 33.00000
81.00000 30.00000
87.00000 28.00000
93.00000 25.00000
IMAGE=D:\Documents\Tencent Files\1721116766\FileRecv\PASSALINAE-补充\Leptaulax arrowi.png
ID=17
LM=50
344.00000 575.00000
331.00000 577.00000
317.00000 579.00000
304.00000 580.00000
290.00000 582.00000
277.00000 583.00000
263.00000 584.00000
250.00000 584.00000
236.00000 585.00000
227.00000 579.00000
222.00000 566.00000
218.00000 554.00000
217.00000 540.00000
215.00000 527.00000
214.00000 513.00000
213.00000 500.00000
212.00000 486.00000
211.00000 473.00000
210.00000 459.00000
208.00000 446.00000
207.00000 432.00000
206.00000 419.00000
205.00000 405.00000
204.00000 392.00000
202.00000 378.00000
202.00000 364.00000
202.00000 351.00000
203.00000 337.00000
203.00000 324.00000
203.00000 310.00000
203.00000 297.00000
204.00000 283.00000
204.00000 270.00000
207.00000 256.00000
210.00000 243.00000
213.00000 230.00000
217.00000 217.00000
220.00000 204.00000
229.00000 194.00000
238.00000 183.00000
247.00000 173.00000
256.00000 163.00000
265.00000 153.00000
275.00000 145.00000
286.00000 136.00000
297.00000 128.00000
307.00000 120.00000
320.00000 115.00000
333.00000 111.00000
346.00000 108.00000
IMAGE=D:\Documents\Tencent Files\1721116766\FileRecv\PASSALINAE-补充\Leptaulax bicolor-1.png
ID=18
LM=50
180.00000 386.00000
172.00000 387.00000
163.00000 387.00000
155.00000 388.00000
147.00000 389.00000
138.00000 390.00000
130.00000 391.00000
122.00000 393.00000
114.00000 395.00000
107.00000 395.00000
106.00000 386.00000
105.00000 378.00000
105.00000 370.00000
104.00000 361.00000
103.00000 353.00000
102.00000 345.00000
102.00000 336.00000
102.00000 328.00000
102.00000 319.00000
102.00000 311.00000
102.00000 303.00000
103.00000 294.00000
103.00000 286.00000
103.00000 278.00000
103.00000 269.00000
103.00000 261.00000
103.00000 253.00000
104.00000 244.00000
104.00000 236.00000
104.00000 228.00000
105.00000 219.00000
105.00000 211.00000
106.00000 202.00000
106.00000 194.00000
108.00000 186.00000
109.00000 178.00000
111.00000 170.00000
113.00000 161.00000
115.00000 153.00000
116.00000 145.00000
121.00000 139.00000
127.00000 133.00000
134.00000 128.00000
140.00000 122.00000
146.00000 117.00000
153.00000 112.00000
161.00000 109.00000
169.00000 107.00000
177.00000 104.00000
185.00000 102.00000
IMAGE=D:\Documents\Tencent Files\1721116766\FileRecv\PASSALINAE-补充\Leptaulax bicolor-2.png
ID=19
LM=50
383.00000 662.00000
369.00000 673.00000
354.00000 683.00000
339.00000 687.00000
321.00000 683.00000
304.00000 680.00000
286.00000 676.00000
269.00000 672.00000
252.00000 679.00000
236.00000 686.00000
226.00000 677.00000
218.00000 661.00000
211.00000 644.00000
211.00000 626.00000
212.00000 609.00000
212.00000 591.00000
213.00000 573.00000
213.00000 555.00000
212.00000 537.00000
212.00000 519.00000
212.00000 502.00000
211.00000 484.00000
211.00000 466.00000
210.00000 448.00000
210.00000 430.00000
209.00000 412.00000
209.00000 394.00000
210.00000 377.00000
210.00000 359.00000
211.00000 341.00000
211.00000 323.00000
212.00000 305.00000
212.00000 287.00000
212.00000 270.00000
213.00000 252.00000
218.00000 235.00000
224.00000 218.00000
230.00000 201.00000
236.00000 184.00000
243.00000 168.00000
252.00000 153.00000
262.00000 138.00000
272.00000 123.00000
281.00000 108.00000
296.00000 98.00000
312.00000 89.00000
327.00000 81.00000
343.00000 73.00000
360.00000 66.00000
376.00000 59.00000
IMAGE=D:\Documents\Tencent Files\1721116766\FileRecv\PASSALINAE-补充\Leptaulax bicolor.png
ID=20
LM=50
240.00000 432.00000
228.00000 435.00000
217.00000 439.00000
205.00000 442.00000
194.00000 446.00000
182.00000 448.00000
170.00000 450.00000
158.00000 452.00000
149.00000 448.00000
141.00000 439.00000
134.00000 429.00000
130.00000 418.00000
127.00000 407.00000
125.00000 395.00000
122.00000 383.00000
120.00000 371.00000
117.00000 359.00000
115.00000 348.00000
112.00000 336.00000
111.00000 324.00000
110.00000 312.00000
109.00000 300.00000
108.00000 288.00000
107.00000 276.00000
106.00000 264.00000
106.00000 252.00000
105.00000 240.00000
104.00000 228.00000
103.00000 216.00000
103.00000 204.00000
104.00000 192.00000
105.00000 180.00000
105.00000 168.00000
106.00000 156.00000
106.00000 144.00000
107.00000 132.00000
109.00000 120.00000
115.00000 109.00000
120.00000 98.00000
125.00000 88.00000
130.00000 77.00000
136.00000 66.00000
144.00000 58.00000
154.00000 50.00000
163.00000 43.00000
172.00000 35.00000
183.00000 30.00000
194.00000 27.00000
206.00000 25.00000
218.00000 22.00000
IMAGE=D:\Documents\Tencent Files\1721116766\FileRecv\PASSALINAE-补充\Leptaulax crockerensis.png
ID=21
LM=50
259.00000 573.00000
247.00000 576.00000
235.00000 579.00000
223.00000 582.00000
211.00000 585.00000
198.00000 585.00000
186.00000 585.00000
173.00000 585.00000
162.00000 584.00000
158.00000 572.00000
155.00000 560.00000
152.00000 548.00000
148.00000 536.00000
145.00000 524.00000
142.00000 512.00000
140.00000 499.00000
138.00000 487.00000
136.00000 475.00000
133.00000 463.00000
131.00000 450.00000
129.00000 438.00000
127.00000 426.00000
124.00000 414.00000
124.00000 401.00000
123.00000 389.00000
123.00000 376.00000
122.00000 364.00000
122.00000 351.00000
121.00000 339.00000
121.00000 327.00000
122.00000 314.00000
124.00000 302.00000
125.00000 289.00000
127.00000 277.00000
128.00000 265.00000
130.00000 252.00000
131.00000 240.00000
133.00000 228.00000
140.00000 217.00000
147.00000 207.00000
155.00000 197.00000
162.00000 187.00000
169.00000 177.00000
177.00000 167.00000
187.00000 160.00000
197.00000 154.00000
208.00000 147.00000
219.00000 141.00000
229.00000 134.00000
240.00000 128.00000
IMAGE=D:\Documents\Tencent Files\1721116766\FileRecv\PASSALINAE-补充\Leptaulax cyclotaenius.png
ID=22
LM=50
213.00000 465.00000
201.00000 466.00000
190.00000 468.00000
178.00000 469.00000
166.00000 470.00000
154.00000 472.00000
143.00000 471.00000
131.00000 471.00000
120.00000 468.00000
112.00000 459.00000
107.00000 450.00000
105.00000 438.00000
104.00000 426.00000
103.00000 414.00000
102.00000 403.00000
101.00000 391.00000
99.00000 379.00000
99.00000 367.00000
98.00000 356.00000
97.00000 344.00000
96.00000 332.00000
95.00000 320.00000
94.00000 309.00000
93.00000 297.00000
93.00000 285.00000
92.00000 273.00000
92.00000 262.00000
92.00000 250.00000
91.00000 238.00000
91.00000 226.00000
90.00000 215.00000
90.00000 203.00000
93.00000 191.00000
95.00000 180.00000
98.00000 168.00000
101.00000 157.00000
103.00000 145.00000
106.00000 134.00000
111.00000 124.00000
118.00000 114.00000
125.00000 104.00000
131.00000 94.00000
138.00000 84.00000
144.00000 75.00000
152.00000 67.00000
163.00000 61.00000
173.00000 56.00000
184.00000 51.00000
194.00000 45.00000
205.00000 40.00000
IMAGE=D:\Documents\Tencent Files\1721116766\FileRecv\PASSALINAE-补充\Leptaulax dentatus-1.png
ID=23
LM=50
210.00000 467.00000
200.00000 471.00000
189.00000 476.00000
179.00000 480.00000
168.00000 482.00000
157.00000 479.00000
146.00000 475.00000
135.00000 472.00000
125.00000 469.00000
114.00000 465.00000
108.00000 458.00000
107.00000 447.00000
105.00000 435.00000
103.00000 424.00000
102.00000 413.00000
100.00000 402.00000
99.00000 390.00000
97.00000 379.00000
96.00000 368.00000
94.00000 357.00000
93.00000 345.00000
93.00000 334.00000
93.00000 323.00000
93.00000 311.00000
93.00000 300.00000
93.00000 289.00000
93.00000 278.00000
92.00000 266.00000
92.00000 255.00000
92.00000 244.00000
92.00000 232.00000
92.00000 221.00000
92.00000 210.00000
93.00000 198.00000
98.00000 188.00000
102.00000 178.00000
107.00000 167.00000
111.00000 157.00000
115.00000 146.00000
120.00000 136.00000
125.00000 126.00000
131.00000 116.00000
137.00000 106.00000
142.00000 97.00000
148.00000 87.00000
159.00000 83.00000
170.00000 80.00000
181.00000 76.00000
191.00000 73.00000
202.00000 69.00000
IMAGE=D:\Documents\Tencent Files\1721116766\FileRecv\PASSALINAE-补充\Leptaulax dentatus-2.png
ID=24
LM=50
300.00000 469.00000
288.00000 468.00000
275.00000 468.00000
263.00000 467.00000
250.00000 466.00000
238.00000 466.00000
225.00000 465.00000
213.00000 467.00000
201.00000 469.00000
190.00000 466.00000
181.00000 457.00000
179.00000 445.00000
178.00000 433.00000
178.00000 420.00000
177.00000 408.00000
176.00000 395.00000
175.00000 383.00000
175.00000 370.00000
174.00000 358.00000
173.00000 346.00000
172.00000 333.00000
171.00000 321.00000
170.00000 308.00000
169.00000 296.00000
168.00000 283.00000
167.00000 271.00000
165.00000 258.00000
164.00000 246.00000
163.00000 234.00000
164.00000 221.00000
166.00000 209.00000
167.00000 196.00000
169.00000 184.00000
170.00000 172.00000
172.00000 159.00000
174.00000 147.00000
181.00000 137.00000
188.00000 126.00000
195.00000 116.00000
202.00000 106.00000
210.00000 96.00000
220.00000 89.00000
231.00000 83.00000
241.00000 76.00000
252.00000 69.00000
262.00000 62.00000
273.00000 57.00000
285.00000 53.00000
297.00000 50.00000
309.00000 46.00000
IMAGE=D:\Documents\Tencent Files\1721116766\FileRecv\PASSALINAE-补充\Leptaulax dentatus-3.png
ID=25
LM=50
258.00000 490.00000
248.00000 494.00000
237.00000 497.00000
226.00000 496.00000
215.00000 495.00000
204.00000 494.00000
193.00000 493.00000
182.00000 492.00000
171.00000 491.00000
162.00000 488.00000
161.00000 477.00000
160.00000 466.00000
159.00000 455.00000
158.00000 443.00000
157.00000 432.00000
156.00000 421.00000
155.00000 410.00000
155.00000 399.00000
155.00000 388.00000
154.00000 377.00000
154.00000 366.00000
153.00000 355.00000
153.00000 344.00000
153.00000 333.00000
152.00000 321.00000
153.00000 310.00000
154.00000 299.00000
155.00000 288.00000
157.00000 277.00000
158.00000 266.00000
160.00000 255.00000
161.00000 244.00000
162.00000 233.00000
164.00000 222.00000
165.00000 211.00000
167.00000 200.00000
172.00000 190.00000
178.00000 181.00000
184.00000 172.00000
191.00000 163.00000
197.00000 154.00000
205.00000 146.00000
213.00000 139.00000
221.00000 131.00000
229.00000 123.00000
237.00000 116.00000
245.00000 108.00000
256.00000 104.00000
266.00000 99.00000
276.00000 95.00000
IMAGE=D:\Documents\Tencent Files\1721116766\FileRecv\PASSALINAE-补充\Leptaulax dentatus.png
ID=26
LM=50
347.00000 738.00000
329.00000 740.00000
310.00000 743.00000
292.00000 745.00000
273.00000 748.00000
255.00000 750.00000
236.00000 753.00000
218.00000 756.00000
202.00000 753.00000
191.00000 738.00000
185.00000 721.00000
182.00000 702.00000
179.00000 684.00000
176.00000 666.00000
174.00000 647.00000
173.00000 628.00000
172.00000 610.00000
171.00000 591.00000
169.00000 573.00000
168.00000 554.00000
167.00000 536.00000
165.00000 517.00000
164.00000 499.00000
162.00000 480.00000
161.00000 461.00000
159.00000 443.00000
157.00000 424.00000
156.00000 406.00000
156.00000 387.00000
156.00000 369.00000
156.00000 350.00000
156.00000 331.00000
156.00000 313.00000
156.00000 294.00000
162.00000 277.00000
168.00000 259.00000
175.00000 242.00000
181.00000 224.00000
187.00000 207.00000
198.00000 191.00000
210.00000 177.00000
222.00000 163.00000
234.00000 149.00000
246.00000 135.00000
258.00000 121.00000
274.00000 111.00000
291.00000 105.00000
309.00000 99.00000
326.00000 93.00000
344.00000 87.00000
IMAGE=D:\Documents\Tencent Files\1721116766\FileRecv\PASSALINAE-补充\Leptaulax formosanus-1.png
ID=27
LM=50
289.00000 626.00000
273.00000 628.00000
258.00000 630.00000
242.00000 631.00000
227.00000 633.00000
211.00000 635.00000
196.00000 639.00000
183.00000 647.00000
170.00000 656.00000
160.00000 654.00000
155.00000 640.00000
149.00000 625.00000
144.00000 610.00000
142.00000 595.00000
140.00000 579.00000
137.00000 564.00000
135.00000 548.00000
132.00000 533.00000
130.00000 517.00000
128.00000 501.00000
125.00000 486.00000
123.00000 470.00000
122.00000 455.00000
120.00000 439.00000
118.00000 424.00000
117.00000 408.00000
115.00000 392.00000
113.00000 377.00000
112.00000 361.00000
110.00000 345.00000
109.00000 330.00000
109.00000 314.00000
111.00000 299.00000
114.00000 283.00000
116.00000 267.00000
118.00000 252.00000
120.00000 236.00000
122.00000 221.00000
124.00000 205.00000
132.00000 192.00000
140.00000 178.00000
149.00000 165.00000
157.00000 152.00000
165.00000 138.00000
177.00000 128.00000
190.00000 120.00000
203.00000 111.00000
217.00000 103.00000
230.00000 94.00000
243.00000 86.00000
IMAGE=D:\Documents\Tencent Files\1721116766\FileRecv\PASSALINAE-补充\Leptaulax formosanus.png
ID=28
LM=50
228.00000 410.00000
218.00000 412.00000
208.00000 414.00000
197.00000 416.00000
187.00000 418.00000
177.00000 419.00000
166.00000 420.00000
156.00000 420.00000
151.00000 413.00000
147.00000 403.00000
144.00000 393.00000
141.00000 383.00000
137.00000 374.00000
134.00000 364.00000
132.00000 353.00000
131.00000 343.00000
130.00000 333.00000
129.00000 322.00000
128.00000 312.00000
126.00000 302.00000
125.00000 291.00000
124.00000 281.00000
123.00000 271.00000
122.00000 260.00000
121.00000 250.00000
120.00000 239.00000
120.00000 229.00000
119.00000 219.00000
118.00000 208.00000
117.00000 198.00000
116.00000 188.00000
119.00000 177.00000
121.00000 167.00000
123.00000 157.00000
126.00000 147.00000
128.00000 137.00000
131.00000 127.00000
133.00000 117.00000
139.00000 108.00000
146.00000 100.00000
152.00000 92.00000
158.00000 83.00000
164.00000 75.00000
170.00000 66.00000
179.00000 62.00000
189.00000 58.00000
199.00000 55.00000
208.00000 51.00000
218.00000 48.00000
228.00000 44.00000
IMAGE=D:\Documents\Tencent Files\1721116766\FileRecv\PASSALINAE-补充\Leptaulax jenisi.png
ID=29
LM=50
387.00000 721.00000
368.00000 725.00000
348.00000 728.00000
329.00000 732.00000
309.00000 736.00000
290.00000 738.00000
270.00000 738.00000
250.00000 738.00000
230.00000 738.00000
210.00000 738.00000
206.00000 720.00000
203.00000 700.00000
200.00000 680.00000
198.00000 661.00000
195.00000 641.00000
192.00000 622.00000
189.00000 602.00000
188.00000 582.00000
186.00000 563.00000
185.00000 543.00000
183.00000 523.00000
182.00000 503.00000
180.00000 483.00000
179.00000 464.00000
178.00000 444.00000
178.00000 424.00000
179.00000 404.00000
179.00000 385.00000
180.00000 365.00000
180.00000 345.00000
180.00000 325.00000
181.00000 305.00000
181.00000 286.00000
186.00000 266.00000
191.00000 247.00000
196.00000 228.00000
201.00000 209.00000
206.00000 190.00000
213.00000 172.00000
225.00000 156.00000
237.00000 140.00000
250.00000 125.00000
263.00000 110.00000
279.00000 98.00000
294.00000 86.00000
310.00000 74.00000
327.00000 64.00000
346.00000 59.00000
365.00000 53.00000
384.00000 47.00000
IMAGE=D:\Documents\Tencent Files\1721116766\FileRecv\PASSALINAE-补充\Leptaulax koreanus-1.png
ID=30
LM=50
389.00000 765.00000
370.00000 769.00000
350.00000 774.00000
331.00000 778.00000
312.00000 776.00000
292.00000 773.00000
273.00000 770.00000
253.00000 767.00000
234.00000 765.00000
214.00000 765.00000
209.00000 749.00000
208.00000 730.00000
206.00000 710.00000
205.00000 690.00000
204.00000 670.00000
202.00000 651.00000
201.00000 631.00000
200.00000 611.00000
199.00000 592.00000
200.00000 572.00000
200.00000 552.00000
200.00000 532.00000
201.00000 513.00000
201.00000 493.00000
202.00000 473.00000
202.00000 453.00000
202.00000 434.00000
203.00000 414.00000
203.00000 394.00000
203.00000 374.00000
203.00000 355.00000
204.00000 335.00000
206.00000 315.00000
214.00000 297.00000
221.00000 279.00000
228.00000 260.00000
236.00000 242.00000
244.00000 224.00000
255.00000 208.00000
265.00000 191.00000
276.00000 174.00000
286.00000 157.00000
299.00000 144.00000
318.00000 138.00000
337.00000 132.00000
355.00000 126.00000
374.00000 120.00000
393.00000 115.00000
412.00000 109.00000
431.00000 103.00000
IMAGE=D:\Documents\Tencent Files\1721116766\FileRecv\PASSALINAE-补充\Leptaulax korearnus.png
ID=31
LM=50
270.00000 453.00000
258.00000 453.00000
246.00000 452.00000
234.00000 452.00000
222.00000 451.00000
210.00000 451.00000
198.00000 450.00000
186.00000 450.00000
174.00000 451.00000
163.00000 451.00000
160.00000 439.00000
158.00000 427.00000
155.00000 415.00000
153.00000 404.00000
151.00000 392.00000
149.00000 380.00000
148.00000 368.00000
147.00000 356.00000
146.00000 344.00000
145.00000 332.00000
144.00000 320.00000
142.00000 308.00000
141.00000 296.00000
140.00000 284.00000
138.00000 272.00000
137.00000 260.00000
136.00000 248.00000
135.00000 236.00000
133.00000 224.00000
134.00000 212.00000
134.00000 200.00000
135.00000 188.00000
136.00000 176.00000
136.00000 164.00000
137.00000 152.00000
138.00000 140.00000
142.00000 129.00000
147.00000 118.00000
153.00000 107.00000
158.00000 97.00000
166.00000 87.00000
174.00000 78.00000
182.00000 70.00000
191.00000 61.00000
199.00000 52.00000
210.00000 47.00000
221.00000 43.00000
232.00000 39.00000
244.00000 35.00000
255.00000 31.00000
IMAGE=D:\Documents\Tencent Files\1721116766\FileRecv\PASSALINAE-补充\Leptaulax laevis.png
ID=32
LM=50
220.00000 487.00000
208.00000 488.00000
197.00000 488.00000
185.00000 489.00000
174.00000 490.00000
162.00000 490.00000
150.00000 490.00000
139.00000 491.00000
127.00000 491.00000
122.00000 483.00000
119.00000 472.00000
116.00000 460.00000
114.00000 449.00000
111.00000 438.00000
108.00000 426.00000
105.00000 415.00000
103.00000 404.00000
103.00000 392.00000
104.00000 381.00000
104.00000 369.00000
104.00000 357.00000
104.00000 346.00000
104.00000 334.00000
105.00000 323.00000
105.00000 311.00000
106.00000 299.00000
106.00000 288.00000
107.00000 276.00000
108.00000 265.00000
108.00000 253.00000
109.00000 241.00000
110.00000 230.00000
111.00000 218.00000
114.00000 207.00000
117.00000 196.00000
120.00000 185.00000
122.00000 173.00000
125.00000 162.00000
128.00000 151.00000
131.00000 140.00000
134.00000 128.00000
142.00000 121.00000
151.00000 113.00000
160.00000 105.00000
169.00000 98.00000
178.00000 92.00000
189.00000 87.00000
200.00000 82.00000
210.00000 78.00000
221.00000 73.00000
IMAGE=D:\Documents\Tencent Files\1721116766\FileRecv\PASSALINAE-补充\Leptaulax loebli-1.png
ID=33
LM=50
242.00000 453.00000
232.00000 460.00000
221.00000 463.00000
209.00000 463.00000
198.00000 462.00000
186.00000 462.00000
174.00000 462.00000
162.00000 462.00000
150.00000 461.00000
138.00000 461.00000
135.00000 452.00000
134.00000 440.00000
133.00000 429.00000
133.00000 417.00000
132.00000 405.00000
131.00000 393.00000
129.00000 381.00000
128.00000 369.00000
127.00000 358.00000
126.00000 346.00000
124.00000 334.00000
124.00000 322.00000
123.00000 310.00000
123.00000 298.00000
122.00000 287.00000
122.00000 275.00000
121.00000 263.00000
121.00000 251.00000
120.00000 239.00000
121.00000 227.00000
121.00000 215.00000
122.00000 204.00000
123.00000 192.00000
123.00000 180.00000
125.00000 168.00000
129.00000 157.00000
132.00000 146.00000
136.00000 134.00000
140.00000 123.00000
146.00000 113.00000
153.00000 103.00000
159.00000 93.00000
166.00000 83.00000
173.00000 74.00000
183.00000 68.00000
194.00000 63.00000
205.00000 58.00000
215.00000 53.00000
227.00000 52.00000
239.00000 51.00000
IMAGE=D:\Documents\Tencent Files\1721116766\FileRecv\PASSALINAE-补充\Leptaulax loebli-2.png
ID=34
LM=50
187.00000 455.00000
178.00000 455.00000
168.00000 455.00000
159.00000 455.00000
150.00000 455.00000
141.00000 455.00000
131.00000 455.00000
122.00000 455.00000
113.00000 455.00000
112.00000 446.00000
111.00000 437.00000
110.00000 427.00000
109.00000 418.00000
107.00000 409.00000
106.00000 400.00000
105.00000 391.00000
104.00000 381.00000
103.00000 372.00000
103.00000 363.00000
102.00000 354.00000
102.00000 344.00000
102.00000 335.00000
101.00000 326.00000
101.00000 317.00000
101.00000 307.00000
100.00000 298.00000
100.00000 289.00000
100.00000 280.00000
101.00000 270.00000
101.00000 261.00000
101.00000 252.00000
102.00000 243.00000
102.00000 233.00000
102.00000 224.00000
103.00000 215.00000
103.00000 206.00000
106.00000 197.00000
110.00000 189.00000
115.00000 181.00000
119.00000 172.00000
124.00000 164.00000
130.00000 158.00000
136.00000 151.00000
143.00000 144.00000
149.00000 138.00000
157.00000 133.00000
166.00000 131.00000
175.00000 129.00000
184.00000 127.00000
193.00000 125.00000
IMAGE=D:\Documents\Tencent Files\1721116766\FileRecv\PASSALINAE-补充\Leptaulax loebli.png
ID=35
LM=50
224.00000 460.00000
214.00000 462.00000
203.00000 464.00000
193.00000 466.00000
183.00000 468.00000
172.00000 468.00000
162.00000 466.00000
151.00000 464.00000
141.00000 462.00000
134.00000 458.00000
133.00000 447.00000
132.00000 437.00000
131.00000 426.00000
130.00000 416.00000
129.00000 405.00000
128.00000 395.00000
127.00000 384.00000
126.00000 374.00000
125.00000 363.00000
125.00000 353.00000
124.00000 342.00000
123.00000 331.00000
123.00000 321.00000
122.00000 310.00000
121.00000 300.00000
121.00000 289.00000
122.00000 279.00000
123.00000 268.00000
124.00000 258.00000
125.00000 247.00000
126.00000 237.00000
127.00000 226.00000
128.00000 216.00000
130.00000 206.00000
133.00000 195.00000
136.00000 185.00000
139.00000 175.00000
141.00000 165.00000
145.00000 155.00000
151.00000 146.00000
157.00000 138.00000
163.00000 129.00000
169.00000 121.00000
175.00000 112.00000
184.00000 106.00000
194.00000 103.00000
204.00000 100.00000
214.00000 97.00000
224.00000 94.00000
234.00000 91.00000
IMAGE=D:\Documents\Tencent Files\1721116766\FileRecv\PASSALINAE-补充\Leptaulax pacholatkoi-1.png
ID=36
LM=50
218.00000 465.00000
208.00000 471.00000
197.00000 477.00000
186.00000 477.00000
174.00000 475.00000
162.00000 472.00000
150.00000 470.00000
139.00000 468.00000
127.00000 470.00000
115.00000 471.00000
105.00000 470.00000
105.00000 458.00000
104.00000 446.00000
104.00000 434.00000
103.00000 422.00000
103.00000 410.00000
103.00000 398.00000
102.00000 386.00000
101.00000 374.00000
100.00000 362.00000
100.00000 350.00000
99.00000 338.00000
98.00000 326.00000
97.00000 314.00000
96.00000 302.00000
95.00000 290.00000
96.00000 278.00000
96.00000 266.00000
97.00000 254.00000
98.00000 242.00000
98.00000 230.00000
99.00000 218.00000
100.00000 206.00000
102.00000 194.00000
104.00000 182.00000
107.00000 170.00000
110.00000 159.00000
112.00000 147.00000
115.00000 135.00000
118.00000 124.00000
122.00000 112.00000
126.00000 101.00000
130.00000 90.00000
135.00000 78.00000
145.00000 74.00000
156.00000 70.00000
168.00000 66.00000
179.00000 62.00000
191.00000 60.00000
203.00000 59.00000
IMAGE=D:\Documents\Tencent Files\1721116766\FileRecv\PASSALINAE-补充\Leptaulax pacholatkoi-2.png
ID=37
LM=50
213.00000 488.00000
202.00000 488.00000
190.00000 488.00000
179.00000 489.00000
167.00000 489.00000
156.00000 489.00000
145.00000 489.00000
133.00000 489.00000
123.00000 486.00000
118.00000 477.00000
113.00000 467.00000
115.00000 455.00000
117.00000 444.00000
119.00000 433.00000
120.00000 422.00000
119.00000 410.00000
118.00000 399.00000
118.00000 387.00000
117.00000 376.00000
116.00000 365.00000
115.00000 353.00000
114.00000 342.00000
112.00000 331.00000
110.00000 320.00000
109.00000 308.00000
107.00000 297.00000
106.00000 286.00000
107.00000 274.00000
108.00000 263.00000
108.00000 252.00000
109.00000 240.00000
109.00000 229.00000
110.00000 218.00000
111.00000 206.00000
112.00000 195.00000
115.00000 184.00000
118.00000 173.00000
120.00000 162.00000
123.00000 151.00000
129.00000 141.00000
136.00000 132.00000
143.00000 123.00000
150.00000 114.00000
157.00000 105.00000
163.00000 96.00000
172.00000 90.00000
184.00000 88.00000
195.00000 85.00000
206.00000 83.00000
217.00000 81.00000
IMAGE=D:\Documents\Tencent Files\1721116766\FileRecv\PASSALINAE-补充\Leptaulax pacholatkoi-4.png
ID=38
LM=50
257.00000 457.00000
245.00000 457.00000
232.00000 457.00000
220.00000 458.00000
208.00000 458.00000
196.00000 459.00000
184.00000 461.00000
171.00000 463.00000
159.00000 465.00000
147.00000 466.00000
142.00000 459.00000
140.00000 447.00000
138.00000 435.00000
136.00000 423.00000
134.00000 411.00000
134.00000 398.00000
133.00000 386.00000
133.00000 374.00000
132.00000 361.00000
132.00000 349.00000
131.00000 337.00000
130.00000 325.00000
129.00000 313.00000
128.00000 300.00000
127.00000 288.00000
125.00000 276.00000
124.00000 264.00000
123.00000 251.00000
123.00000 239.00000
124.00000 227.00000
124.00000 215.00000
124.00000 202.00000
124.00000 190.00000
125.00000 178.00000
126.00000 166.00000
131.00000 154.00000
135.00000 143.00000
140.00000 132.00000
144.00000 120.00000
150.00000 110.00000
158.00000 100.00000
165.00000 90.00000
173.00000 80.00000
181.00000 71.00000
191.00000 64.00000
201.00000 57.00000
211.00000 52.00000
224.00000 51.00000
236.00000 50.00000
248.00000 49.00000
IMAGE=D:\Documents\Tencent Files\1721116766\FileRecv\PASSALINAE-补充\Leptaulax pacholatkoi.png
ID=39
LM=50
283.00000 467.00000
271.00000 467.00000
258.00000 468.00000
246.00000 468.00000
234.00000 468.00000
221.00000 469.00000
209.00000 469.00000
197.00000 471.00000
185.00000 474.00000
173.00000 476.00000
168.00000 468.00000
166.00000 456.00000
163.00000 444.00000
161.00000 432.00000
159.00000 420.00000
156.00000 408.00000
154.00000 395.00000
152.00000 383.00000
150.00000 371.00000
147.00000 359.00000
145.00000 347.00000
143.00000 335.00000
141.00000 323.00000
139.00000 311.00000
137.00000 298.00000
135.00000 286.00000
134.00000 274.00000
134.00000 262.00000
133.00000 249.00000
133.00000 237.00000
132.00000 225.00000
132.00000 212.00000
131.00000 200.00000
132.00000 188.00000
135.00000 176.00000
138.00000 164.00000
141.00000 152.00000
145.00000 140.00000
148.00000 128.00000
155.00000 119.00000
163.00000 109.00000
171.00000 100.00000
179.00000 90.00000
187.00000 81.00000
194.00000 71.00000
204.00000 64.00000
215.00000 60.00000
227.00000 56.00000
238.00000 51.00000
250.00000 47.00000
IMAGE=D:\Documents\Tencent Files\1721116766\FileRecv\PASSALINAE-补充\Leptaulax schillhammeri.png
ID=40
LM=50
269.00000 441.00000
257.00000 443.00000
244.00000 444.00000
232.00000 446.00000
219.00000 448.00000
207.00000 449.00000
194.00000 451.00000
182.00000 453.00000
170.00000 458.00000
164.00000 448.00000
157.00000 437.00000
153.00000 426.00000
151.00000 413.00000
149.00000 401.00000
147.00000 388.00000
145.00000 376.00000
143.00000 364.00000
142.00000 351.00000
141.00000 339.00000
139.00000 326.00000
138.00000 314.00000
136.00000 301.00000
135.00000 289.00000
133.00000 276.00000
132.00000 264.00000
131.00000 252.00000
132.00000 239.00000
133.00000 226.00000
133.00000 214.00000
134.00000 201.00000
135.00000 189.00000
135.00000 176.00000
136.00000 164.00000
140.00000 152.00000
143.00000 140.00000
147.00000 128.00000
150.00000 116.00000
154.00000 104.00000
157.00000 92.00000
165.00000 82.00000
173.00000 72.00000
181.00000 63.00000
189.00000 53.00000
197.00000 44.00000
208.00000 38.00000
220.00000 32.00000
231.00000 27.00000
243.00000 23.00000
255.00000 20.00000
267.00000 16.00000
IMAGE=D:\Documents\Tencent Files\1721116766\FileRecv\PASSALINAE-补充\Leptaulax schoedli.png
ID=41
LM=50
254.00000 482.00000
242.00000 481.00000
231.00000 482.00000
220.00000 487.00000
209.00000 488.00000
197.00000 487.00000
185.00000 486.00000
174.00000 485.00000
162.00000 484.00000
156.00000 477.00000
155.00000 466.00000
154.00000 454.00000
153.00000 442.00000
151.00000 430.00000
150.00000 419.00000
149.00000 407.00000
148.00000 395.00000
147.00000 384.00000
146.00000 372.00000
146.00000 360.00000
146.00000 348.00000
146.00000 337.00000
146.00000 325.00000
146.00000 313.00000
145.00000 301.00000
145.00000 290.00000
145.00000 278.00000
145.00000 266.00000
145.00000 254.00000
145.00000 243.00000
147.00000 231.00000
148.00000 219.00000
150.00000 207.00000
151.00000 196.00000
153.00000 184.00000
154.00000 172.00000
158.00000 162.00000
164.00000 152.00000
171.00000 142.00000
177.00000 132.00000
184.00000 122.00000
192.00000 113.00000
199.00000 104.00000
207.00000 95.00000
215.00000 88.00000
227.00000 86.00000
238.00000 84.00000
250.00000 82.00000
261.00000 80.00000
273.00000 78.00000
IMAGE=D:\Documents\Tencent Files\1721116766\FileRecv\PASSALINAE-补充\Leptaulax strbai.png
ID=42
LM=50
391.00000 657.00000
377.00000 668.00000
363.00000 677.00000
346.00000 680.00000
329.00000 677.00000
312.00000 673.00000
295.00000 671.00000
277.00000 670.00000
261.00000 673.00000
244.00000 671.00000
228.00000 666.00000
225.00000 649.00000
223.00000 632.00000
222.00000 615.00000
220.00000 597.00000
219.00000 580.00000
218.00000 563.00000
217.00000 545.00000
216.00000 528.00000
215.00000 510.00000
215.00000 493.00000
214.00000 476.00000
213.00000 458.00000
212.00000 441.00000
211.00000 424.00000
211.00000 406.00000
210.00000 389.00000
209.00000 371.00000
209.00000 354.00000
208.00000 336.00000
209.00000 319.00000
210.00000 302.00000
212.00000 284.00000
213.00000 267.00000
215.00000 250.00000
216.00000 232.00000
219.00000 215.00000
224.00000 199.00000
230.00000 182.00000
236.00000 166.00000
247.00000 152.00000
258.00000 139.00000
269.00000 125.00000
282.00000 114.00000
297.00000 105.00000
311.00000 95.00000
326.00000 86.00000
341.00000 77.00000
356.00000 69.00000
373.00000 65.00000
IMAGE=C:\Users\MingxiaSun\Desktop\几何形态学打卡——丁强\PASSALINAE-2\Leptaulax bicolor.png
ID=0
LM=50
1818.00000 1856.00000
1786.00000 1855.00000
1754.00000 1854.00000
1722.00000 1855.00000
1690.00000 1856.00000
1658.00000 1858.00000
1626.00000 1861.00000
1594.00000 1861.00000
1562.00000 1860.00000
1538.00000 1841.00000
1516.00000 1817.00000
1511.00000 1786.00000
1508.00000 1754.00000
1507.00000 1722.00000
1505.00000 1690.00000
1504.00000 1658.00000
1503.00000 1626.00000
1502.00000 1594.00000
1501.00000 1562.00000
1500.00000 1530.00000
1499.00000 1498.00000
1497.00000 1466.00000
1495.00000 1435.00000
1493.00000 1403.00000
1491.00000 1371.00000
1490.00000 1339.00000
1490.00000 1307.00000
1490.00000 1275.00000
1490.00000 1243.00000
1493.00000 1211.00000
1498.00000 1179.00000
1505.00000 1148.00000
1512.00000 1117.00000
1520.00000 1086.00000
1528.00000 1055.00000
1537.00000 1024.00000
1549.00000 994.00000
1562.00000 965.00000
1579.00000 938.00000
1597.00000 912.00000
1620.00000 890.00000
1643.00000 867.00000
1667.00000 846.00000
1691.00000 825.00000
1721.00000 813.00000
1750.00000 800.00000
1781.00000 791.00000
1811.00000 782.00000
1843.00000 778.00000
1875.00000 774.00000
IMAGE=PO-Sca-Pass-Aceraius helferi.jpg
ID=1307 
LM=50
195.00000 430.00000
183.00000 432.00000
172.00000 434.00000
160.00000 436.00000
148.00000 438.00000
136.00000 438.00000
125.00000 437.00000
113.00000 434.00000
102.00000 431.00000
96.00000 421.00000
91.00000 410.00000
90.00000 399.00000
88.00000 387.00000
87.00000 375.00000
86.00000 363.00000
85.00000 351.00000
83.00000 340.00000
82.00000 328.00000
81.00000 316.00000
80.00000 304.00000
79.00000 292.00000
78.00000 281.00000
77.00000 269.00000
76.00000 257.00000
75.00000 245.00000
75.00000 234.00000
76.00000 222.00000
77.00000 210.00000
77.00000 198.00000
78.00000 186.00000
79.00000 175.00000
80.00000 163.00000
81.00000 151.00000
84.00000 139.00000
87.00000 128.00000
92.00000 117.00000
97.00000 107.00000
102.00000 96.00000
108.00000 85.00000
114.00000 75.00000
122.00000 67.00000
131.00000 59.00000
140.00000 51.00000
148.00000 43.00000
157.00000 35.00000
166.00000 27.00000
177.00000 24.00000
188.00000 21.00000
200.00000 19.00000
212.00000 18.00000
IMAGE=D:\Documents\Tencent Files\1721116766\FileRecv\PASSALINAE-补充\Aceraius aequalis.png
ID=0
LM=50
238.00000 412.00000
227.00000 416.00000
215.00000 419.00000
204.00000 423.00000
193.00000 426.00000
181.00000 429.00000
170.00000 431.00000
158.00000 432.00000
146.00000 434.00000
137.00000 427.00000
130.00000 417.00000
124.00000 407.00000
124.00000 395.00000
124.00000 383.00000
124.00000 371.00000
123.00000 360.00000
123.00000 348.00000
123.00000 336.00000
122.00000 324.00000
121.00000 312.00000
120.00000 300.00000
119.00000 289.00000
117.00000 277.00000
117.00000 265.00000
116.00000 253.00000
115.00000 241.00000
114.00000 229.00000
114.00000 218.00000
113.00000 206.00000
112.00000 194.00000
112.00000 182.00000
110.00000 170.00000
112.00000 159.00000
115.00000 147.00000
118.00000 136.00000
121.00000 124.00000
125.00000 113.00000
128.00000 102.00000
131.00000 90.00000
138.00000 81.00000
146.00000 72.00000
154.00000 63.00000
162.00000 55.00000
170.00000 46.00000
179.00000 39.00000
190.00000 34.00000
201.00000 29.00000
211.00000 24.00000
222.00000 19.00000
233.00000 14.00000
IMAGE=D:\Documents\Tencent Files\1721116766\FileRecv\PASSALINAE-补充\Aceraius grandis.png
ID=1
LM=50
387.00000 754.00000
372.00000 766.00000
355.00000 775.00000
335.00000 774.00000
315.00000 773.00000
295.00000 772.00000
275.00000 771.00000
255.00000 770.00000
236.00000 769.00000
216.00000 768.00000
213.00000 750.00000
211.00000 730.00000
209.00000 710.00000
208.00000 691.00000
206.00000 671.00000
205.00000 651.00000
204.00000 631.00000
205.00000 611.00000
205.00000 591.00000
206.00000 572.00000
206.00000 552.00000
207.00000 532.00000
208.00000 512.00000
208.00000 492.00000
209.00000 472.00000
209.00000 452.00000
210.00000 433.00000
211.00000 413.00000
212.00000 393.00000
215.00000 373.00000
219.00000 354.00000
222.00000 334.00000
226.00000 315.00000
229.00000 295.00000
234.00000 276.00000
239.00000 257.00000
245.00000 238.00000
251.00000 219.00000
256.00000 200.00000
265.00000 182.00000
275.00000 165.00000
285.00000 148.00000
295.00000 131.00000
309.00000 117.00000
326.00000 107.00000
343.00000 97.00000
360.00000 86.00000
379.00000 83.00000
399.00000 82.00000
419.00000 81.00000
IMAGE=D:\Documents\Tencent Files\1721116766\FileRecv\PASSALINAE-补充\Aceraius helferi-1.png
ID=2
LM=50
190.00000 431.00000
179.00000 434.00000
168.00000 437.00000
157.00000 440.00000
146.00000 442.00000
135.00000 443.00000
124.00000 443.00000
112.00000 443.00000
101.00000 443.00000
94.00000 437.00000
91.00000 426.00000
88.00000 415.00000
85.00000 404.00000
84.00000 393.00000
84.00000 382.00000
84.00000 370.00000
83.00000 359.00000
83.00000 348.00000
82.00000 336.00000
82.00000 325.00000
81.00000 314.00000
80.00000 302.00000
80.00000 291.00000
79.00000 280.00000
79.00000 269.00000
79.00000 257.00000
78.00000 246.00000
78.00000 235.00000
79.00000 223.00000
80.00000 212.00000
81.00000 201.00000
82.00000 189.00000
84.00000 178.00000
87.00000 167.00000
90.00000 157.00000
93.00000 146.00000
96.00000 135.00000
100.00000 124.00000
105.00000 114.00000
110.00000 104.00000
116.00000 94.00000
121.00000 84.00000
127.00000 74.00000
134.00000 65.00000
140.00000 56.00000
147.00000 47.00000
154.00000 39.00000
166.00000 37.00000
177.00000 36.00000
188.00000 34.00000
IMAGE=D:\Documents\Tencent Files\1721116766\FileRecv\PASSALINAE-补充\Aceraius helferi.png
ID=3
LM=50
112.00000 266.00000
105.00000 267.00000
98.00000 267.00000
92.00000 268.00000
85.00000 269.00000
78.00000 269.00000
71.00000 269.00000
65.00000 269.00000
58.00000 269.00000
53.00000 266.00000
52.00000 259.00000
50.00000 253.00000
49.00000 246.00000
47.00000 239.00000
46.00000 233.00000
45.00000 226.00000
44.00000 219.00000
43.00000 213.00000
42.00000 206.00000
41.00000 199.00000
41.00000 192.00000
40.00000 186.00000
39.00000 179.00000
39.00000 172.00000
38.00000 165.00000
37.00000 159.00000
37.00000 152.00000
36.00000 145.00000
37.00000 138.00000
37.00000 131.00000
38.00000 125.00000
38.00000 118.00000
39.00000 111.00000
40.00000 104.00000
40.00000 98.00000
41.00000 91.00000
42.00000 84.00000
45.00000 78.00000
48.00000 72.00000
50.00000 65.00000
54.00000 60.00000
59.00000 55.00000
64.00000 51.00000
69.00000 46.00000
74.00000 41.00000
79.00000 36.00000
84.00000 33.00000
91.00000 31.00000
97.00000 30.00000
104.00000 28.00000
IMAGE=D:\Documents\Tencent Files\1721116766\FileRecv\PASSALINAE-补充\Aceraius parvulus.png
ID=4
LM=50
103.00000 243.00000
96.00000 243.00000
89.00000 244.00000
83.00000 244.00000
76.00000 244.00000
69.00000 245.00000
62.00000 245.00000
55.00000 246.00000
48.00000 246.00000
45.00000 242.00000
43.00000 235.00000
42.00000 229.00000
40.00000 222.00000
39.00000 215.00000
37.00000 209.00000
36.00000 202.00000
35.00000 195.00000
35.00000 188.00000
35.00000 182.00000
35.00000 175.00000
34.00000 168.00000
34.00000 161.00000
34.00000 154.00000
34.00000 147.00000
34.00000 141.00000
34.00000 134.00000
35.00000 127.00000
35.00000 120.00000
35.00000 113.00000
36.00000 107.00000
37.00000 100.00000
38.00000 93.00000
39.00000 86.00000
40.00000 80.00000
42.00000 73.00000
44.00000 67.00000
46.00000 60.00000
49.00000 54.00000
51.00000 47.00000
55.00000 42.00000
60.00000 38.00000
65.00000 34.00000
71.00000 29.00000
77.00000 26.00000
83.00000 23.00000
89.00000 19.00000
95.00000 16.00000
101.00000 13.00000
107.00000 14.00000
114.00000 16.00000
IMAGE=D:\Documents\Tencent Files\1721116766\FileRecv\PASSALINAE-补充\Cetejus lateralis.png
ID=8
LM=50
205.00000 485.00000
192.00000 488.00000
180.00000 490.00000
167.00000 493.00000
155.00000 495.00000
142.00000 495.00000
129.00000 495.00000
117.00000 495.00000
104.00000 494.00000
97.00000 483.00000
92.00000 472.00000
90.00000 460.00000
89.00000 447.00000
88.00000 434.00000
86.00000 421.00000
85.00000 409.00000
84.00000 396.00000
83.00000 383.00000
82.00000 371.00000
81.00000 358.00000
80.00000 345.00000
78.00000 333.00000
77.00000 320.00000
76.00000 307.00000
75.00000 294.00000
74.00000 282.00000
73.00000 269.00000
72.00000 256.00000
71.00000 243.00000
70.00000 231.00000
72.00000 218.00000
74.00000 206.00000
76.00000 193.00000
78.00000 180.00000
80.00000 168.00000
82.00000 155.00000
87.00000 144.00000
93.00000 132.00000
99.00000 121.00000
105.00000 110.00000
112.00000 100.00000
121.00000 90.00000
130.00000 81.00000
139.00000 72.00000
148.00000 63.00000
159.00000 57.00000
171.00000 53.00000
183.00000 49.00000
195.00000 44.00000
207.00000 40.00000
IMAGE=D:\Documents\Tencent Files\1721116766\FileRecv\PASSALINAE-补充\Gonatas sp.png
ID=11
LM=50
107.00000 283.00000
100.00000 284.00000
92.00000 285.00000
85.00000 285.00000
78.00000 286.00000
71.00000 287.00000
63.00000 288.00000
56.00000 288.00000
50.00000 287.00000
49.00000 280.00000
47.00000 273.00000
45.00000 266.00000
44.00000 259.00000
42.00000 251.00000
41.00000 244.00000
40.00000 237.00000
39.00000 230.00000
37.00000 223.00000
37.00000 215.00000
37.00000 208.00000
37.00000 201.00000
36.00000 193.00000
36.00000 186.00000
36.00000 179.00000
36.00000 171.00000
36.00000 164.00000
36.00000 157.00000
36.00000 150.00000
36.00000 142.00000
35.00000 135.00000
35.00000 128.00000
35.00000 120.00000
35.00000 113.00000
36.00000 106.00000
38.00000 99.00000
41.00000 92.00000
44.00000 85.00000
46.00000 79.00000
49.00000 72.00000
54.00000 66.00000
58.00000 60.00000
62.00000 54.00000
68.00000 49.00000
73.00000 45.00000
79.00000 41.00000
85.00000 36.00000
91.00000 33.00000
99.00000 32.00000
106.00000 30.00000
113.00000 29.00000
IMAGE=D:\Documents\Tencent Files\1721116766\FileRecv\PASSALINAE-补充\Labienus horrelli .png
ID=13
LM=50
223.00000 510.00000
210.00000 512.00000
197.00000 513.00000
184.00000 515.00000
171.00000 517.00000
159.00000 518.00000
146.00000 518.00000
133.00000 515.00000
120.00000 513.00000
107.00000 510.00000
104.00000 500.00000
102.00000 487.00000
100.00000 474.00000
98.00000 461.00000
97.00000 448.00000
97.00000 435.00000
98.00000 422.00000
98.00000 409.00000
98.00000 396.00000
99.00000 383.00000
99.00000 370.00000
98.00000 357.00000
98.00000 344.00000
97.00000 331.00000
96.00000 318.00000
95.00000 305.00000
94.00000 292.00000
94.00000 279.00000
93.00000 266.00000
92.00000 253.00000
95.00000 241.00000
98.00000 228.00000
102.00000 216.00000
106.00000 203.00000
109.00000 191.00000
113.00000 178.00000
117.00000 166.00000
120.00000 153.00000
124.00000 141.00000
131.00000 130.00000
139.00000 120.00000
147.00000 109.00000
155.00000 99.00000
163.00000 89.00000
172.00000 81.00000
184.00000 75.00000
196.00000 69.00000
207.00000 64.00000
220.00000 61.00000
233.00000 63.00000
IMAGE=D:\Documents\Tencent Files\1721116766\FileRecv\PASSALINAE-补充\Labienus inaequalis.png
ID=14
LM=50
101.00000 299.00000
94.00000 302.00000
87.00000 303.00000
79.00000 303.00000
72.00000 304.00000
64.00000 304.00000
57.00000 303.00000
49.00000 302.00000
43.00000 298.00000
41.00000 291.00000
40.00000 284.00000
39.00000 276.00000
38.00000 269.00000
37.00000 261.00000
36.00000 254.00000
35.00000 246.00000
34.00000 239.00000
33.00000 231.00000
32.00000 224.00000
32.00000 216.00000
31.00000 209.00000
30.00000 201.00000
30.00000 194.00000
29.00000 186.00000
28.00000 179.00000
28.00000 171.00000
28.00000 164.00000
27.00000 156.00000
27.00000 149.00000
27.00000 141.00000
26.00000 134.00000
26.00000 126.00000
28.00000 119.00000
30.00000 111.00000
32.00000 104.00000
33.00000 97.00000
35.00000 89.00000
38.00000 83.00000
42.00000 76.00000
45.00000 69.00000
49.00000 62.00000
54.00000 57.00000
59.00000 51.00000
64.00000 46.00000
70.00000 41.00000
75.00000 36.00000
82.00000 34.00000
90.00000 31.00000
97.00000 29.00000
104.00000 27.00000
IMAGE=D:\Documents\Tencent Files\1721116766\FileRecv\PASSALINAE-补充\Labienus protomocoeloides.png
ID=15
LM=50
108.00000 295.00000
104.00000 302.00000
96.00000 303.00000
88.00000 305.00000
80.00000 306.00000
73.00000 307.00000
65.00000 308.00000
57.00000 310.00000
49.00000 309.00000
41.00000 306.00000
39.00000 300.00000
38.00000 292.00000
37.00000 284.00000
36.00000 276.00000
35.00000 268.00000
34.00000 260.00000
34.00000 252.00000
33.00000 244.00000
33.00000 236.00000
33.00000 228.00000
33.00000 220.00000
32.00000 212.00000
32.00000 204.00000
32.00000 196.00000
32.00000 188.00000
32.00000 180.00000
32.00000 172.00000
32.00000 164.00000
32.00000 156.00000
32.00000 149.00000
32.00000 141.00000
33.00000 133.00000
34.00000 125.00000
36.00000 117.00000
38.00000 109.00000
40.00000 102.00000
42.00000 94.00000
44.00000 86.00000
46.00000 79.00000
51.00000 72.00000
56.00000 66.00000
60.00000 60.00000
65.00000 53.00000
70.00000 47.00000
77.00000 42.00000
83.00000 38.00000
90.00000 33.00000
97.00000 31.00000
105.00000 29.00000
113.00000 28.00000
IMAGE=D:\Documents\Tencent Files\1721116766\FileRecv\PASSALINAE-补充\Labienus trigonophorus.png
ID=16
LM=50
1356.00000 1733.00000
1329.00000 1736.00000
1302.00000 1739.00000
1275.00000 1741.00000
1248.00000 1742.00000
1221.00000 1742.00000
1194.00000 1743.00000
1168.00000 1739.00000
1141.00000 1732.00000
1117.00000 1721.00000
1102.00000 1701.00000
1094.00000 1675.00000
1092.00000 1648.00000
1089.00000 1621.00000
1087.00000 1594.00000
1084.00000 1567.00000
1083.00000 1540.00000
1084.00000 1513.00000
1084.00000 1486.00000
1084.00000 1459.00000
1085.00000 1432.00000
1085.00000 1405.00000
1085.00000 1378.00000
1085.00000 1351.00000
1085.00000 1324.00000
1085.00000 1297.00000
1087.00000 1270.00000
1090.00000 1243.00000
1093.00000 1216.00000
1096.00000 1189.00000
1099.00000 1162.00000
1105.00000 1136.00000
1111.00000 1109.00000
1117.00000 1083.00000
1124.00000 1057.00000
1136.00000 1033.00000
1149.00000 1009.00000
1162.00000 985.00000
1178.00000 963.00000
1195.00000 943.00000
1213.00000 922.00000
1233.00000 904.00000
1254.00000 887.00000
1276.00000 871.00000
1298.00000 856.00000
1323.00000 845.00000
1348.00000 834.00000
1373.00000 825.00000
1399.00000 820.00000
1426.00000 815.00000
IMAGE=PO-Sca-Pass-Macrolinus medongensis.jpg
ID=1309 
LM=50
1331.00000 1627.00000
1304.00000 1630.00000
1278.00000 1633.00000
1251.00000 1637.00000
1225.00000 1641.00000
1199.00000 1645.00000
1172.00000 1649.00000
1145.00000 1649.00000
1119.00000 1647.00000
1096.00000 1636.00000
1083.00000 1615.00000
1080.00000 1588.00000
1077.00000 1562.00000
1074.00000 1535.00000
1071.00000 1508.00000
1068.00000 1482.00000
1065.00000 1455.00000
1063.00000 1429.00000
1061.00000 1402.00000
1060.00000 1375.00000
1058.00000 1349.00000
1057.00000 1322.00000
1058.00000 1295.00000
1058.00000 1268.00000
1058.00000 1242.00000
1059.00000 1215.00000
1060.00000 1188.00000
1062.00000 1162.00000
1063.00000 1135.00000
1064.00000 1108.00000
1067.00000 1082.00000
1071.00000 1055.00000
1074.00000 1029.00000
1078.00000 1002.00000
1087.00000 977.00000
1095.00000 952.00000
1105.00000 927.00000
1120.00000 905.00000
1134.00000 882.00000
1149.00000 860.00000
1164.00000 838.00000
1183.00000 819.00000
1201.00000 799.00000
1219.00000 780.00000
1239.00000 762.00000
1261.00000 748.00000
1286.00000 738.00000
1312.00000 734.00000
1339.00000 729.00000
1365.00000 724.00000
IMAGE=PO-Sca-Pass-Ophrygonius birmanicus.jpg
ID=1311 
LM=50
200.00000 440.00000
188.00000 441.00000
176.00000 443.00000
165.00000 444.00000
153.00000 445.00000
141.00000 446.00000
129.00000 448.00000
118.00000 449.00000
107.00000 448.00000
98.00000 439.00000
95.00000 428.00000
94.00000 417.00000
94.00000 405.00000
93.00000 393.00000
92.00000 381.00000
91.00000 369.00000
90.00000 358.00000
89.00000 346.00000
89.00000 334.00000
88.00000 322.00000
87.00000 310.00000
87.00000 298.00000
86.00000 287.00000
86.00000 275.00000
85.00000 263.00000
84.00000 251.00000
84.00000 239.00000
83.00000 227.00000
84.00000 216.00000
86.00000 204.00000
87.00000 192.00000
88.00000 180.00000
90.00000 169.00000
91.00000 157.00000
93.00000 145.00000
94.00000 133.00000
100.00000 123.00000
105.00000 112.00000
111.00000 102.00000
116.00000 91.00000
121.00000 81.00000
129.00000 71.00000
137.00000 63.00000
145.00000 55.00000
154.00000 46.00000
162.00000 38.00000
172.00000 32.00000
183.00000 29.00000
195.00000 25.00000
206.00000 22.00000
IMAGE=D:\Documents\Tencent Files\1721116766\FileRecv\PASSALINAE-补充\Ophrygonius birmanicus.png
ID=75
LM=50
213.00000 434.00000
201.00000 434.00000
189.00000 434.00000
177.00000 435.00000
164.00000 435.00000
152.00000 435.00000
140.00000 436.00000
128.00000 438.00000
116.00000 440.00000
105.00000 441.00000
101.00000 430.00000
97.00000 418.00000
94.00000 407.00000
92.00000 394.00000
91.00000 382.00000
89.00000 370.00000
88.00000 358.00000
86.00000 346.00000
85.00000 334.00000
84.00000 322.00000
84.00000 310.00000
83.00000 298.00000
82.00000 286.00000
82.00000 273.00000
81.00000 261.00000
81.00000 249.00000
80.00000 237.00000
79.00000 225.00000
80.00000 213.00000
82.00000 201.00000
84.00000 189.00000
86.00000 177.00000
88.00000 165.00000
90.00000 153.00000
92.00000 141.00000
94.00000 129.00000
99.00000 118.00000
105.00000 107.00000
111.00000 97.00000
117.00000 86.00000
122.00000 76.00000
130.00000 66.00000
139.00000 58.00000
148.00000 50.00000
157.00000 42.00000
166.00000 34.00000
176.00000 27.00000
188.00000 23.00000
199.00000 20.00000
211.00000 17.00000
IMAGE=D:\Documents\Tencent Files\1721116766\FileRecv\PASSALINAE-补充\Ophrygonius singapurae.png
ID=76
LM=50
219.00000 474.00000
206.00000 475.00000
194.00000 476.00000
181.00000 477.00000
169.00000 478.00000
156.00000 479.00000
144.00000 479.00000
131.00000 480.00000
118.00000 481.00000
109.00000 477.00000
107.00000 464.00000
106.00000 452.00000
103.00000 439.00000
100.00000 427.00000
97.00000 415.00000
94.00000 403.00000
91.00000 391.00000
87.00000 378.00000
86.00000 366.00000
87.00000 353.00000
88.00000 341.00000
89.00000 328.00000
90.00000 316.00000
90.00000 303.00000
91.00000 291.00000
89.00000 278.00000
87.00000 266.00000
84.00000 253.00000
82.00000 241.00000
83.00000 228.00000
85.00000 216.00000
86.00000 203.00000
88.00000 191.00000
90.00000 178.00000
94.00000 166.00000
98.00000 154.00000
101.00000 142.00000
105.00000 130.00000
112.00000 120.00000
119.00000 109.00000
126.00000 99.00000
133.00000 89.00000
141.00000 78.00000
149.00000 69.00000
160.00000 63.00000
170.00000 56.00000
182.00000 50.00000
194.00000 47.00000
206.00000 43.00000
218.00000 40.00000
IMAGE=D:\Documents\Tencent Files\1721116766\FileRecv\PASSALINAE-补充\Pharochilus dilatatus.png
ID=101
LM=50
430.00000 701.00000
413.00000 702.00000
395.00000 702.00000
378.00000 703.00000
361.00000 703.00000
343.00000 704.00000
326.00000 705.00000
309.00000 705.00000
292.00000 706.00000
283.00000 695.00000
279.00000 678.00000
278.00000 661.00000
277.00000 643.00000
277.00000 626.00000
276.00000 609.00000
276.00000 591.00000
275.00000 574.00000
274.00000 557.00000
273.00000 539.00000
272.00000 522.00000
270.00000 505.00000
269.00000 488.00000
268.00000 470.00000
267.00000 453.00000
266.00000 436.00000
267.00000 418.00000
267.00000 401.00000
268.00000 384.00000
269.00000 367.00000
269.00000 349.00000
270.00000 332.00000
271.00000 315.00000
272.00000 297.00000
276.00000 281.00000
280.00000 264.00000
284.00000 247.00000
288.00000 230.00000
292.00000 213.00000
301.00000 198.00000
310.00000 184.00000
319.00000 169.00000
329.00000 155.00000
342.00000 144.00000
357.00000 134.00000
371.00000 124.00000
385.00000 116.00000
403.00000 113.00000
420.00000 111.00000
437.00000 108.00000
454.00000 106.00000
IMAGE=D:\Documents\Tencent Files\1721116766\FileRecv\PASSALINAE-补充\Pharochilus sp.png
ID=102
LM=50
257.00000 486.00000
244.00000 489.00000
231.00000 493.00000
217.00000 494.00000
204.00000 494.00000
190.00000 495.00000
177.00000 496.00000
163.00000 496.00000
150.00000 497.00000
142.00000 488.00000
135.00000 476.00000
132.00000 463.00000
132.00000 450.00000
132.00000 436.00000
132.00000 423.00000
132.00000 409.00000
132.00000 396.00000
132.00000 382.00000
130.00000 369.00000
129.00000 355.00000
128.00000 342.00000
127.00000 329.00000
126.00000 315.00000
125.00000 302.00000
125.00000 288.00000
124.00000 275.00000
124.00000 261.00000
124.00000 248.00000
123.00000 234.00000
123.00000 221.00000
125.00000 207.00000
127.00000 194.00000
130.00000 181.00000
133.00000 168.00000
136.00000 154.00000
139.00000 141.00000
144.00000 129.00000
149.00000 116.00000
154.00000 104.00000
161.00000 92.00000
170.00000 83.00000
179.00000 73.00000
189.00000 63.00000
200.00000 55.00000
211.00000 47.00000
222.00000 39.00000
233.00000 32.00000
244.00000 25.00000
258.00000 24.00000
271.00000 23.00000
IMAGE=D:\Documents\Tencent Files\1721116766\FileRecv\PASSALINAE-补充\Protomocoelus australis.png
ID=104
LM=50
280.00000 614.00000
264.00000 617.00000
249.00000 621.00000
233.00000 624.00000
217.00000 627.00000
201.00000 630.00000
186.00000 634.00000
170.00000 633.00000
154.00000 631.00000
138.00000 630.00000
122.00000 628.00000
117.00000 615.00000
115.00000 599.00000
113.00000 583.00000
111.00000 567.00000
109.00000 551.00000
108.00000 535.00000
107.00000 519.00000
107.00000 503.00000
106.00000 487.00000
106.00000 471.00000
105.00000 455.00000
105.00000 439.00000
105.00000 423.00000
104.00000 407.00000
104.00000 391.00000
105.00000 375.00000
105.00000 359.00000
105.00000 343.00000
106.00000 327.00000
106.00000 311.00000
107.00000 295.00000
107.00000 279.00000
109.00000 263.00000
113.00000 247.00000
117.00000 232.00000
121.00000 216.00000
125.00000 201.00000
129.00000 185.00000
135.00000 170.00000
143.00000 157.00000
152.00000 143.00000
161.00000 130.00000
173.00000 120.00000
185.00000 109.00000
198.00000 100.00000
213.00000 96.00000
229.00000 92.00000
244.00000 88.00000
260.00000 84.00000
IMAGE=D:\Documents\Tencent Files\1721116766\FileRecv\PASSALINAE-补充\Tiberioides borealis.png
ID=112
LM=50
314.00000 570.00000
298.00000 573.00000
283.00000 575.00000
267.00000 578.00000
252.00000 580.00000
236.00000 583.00000
220.00000 586.00000
205.00000 588.00000
189.00000 591.00000
178.00000 584.00000
169.00000 571.00000
161.00000 557.00000
152.00000 544.00000
148.00000 529.00000
145.00000 513.00000
141.00000 498.00000
137.00000 482.00000
133.00000 467.00000
129.00000 452.00000
126.00000 436.00000
124.00000 421.00000
122.00000 405.00000
120.00000 389.00000
117.00000 374.00000
115.00000 358.00000
113.00000 342.00000
111.00000 326.00000
112.00000 311.00000
113.00000 295.00000
114.00000 279.00000
114.00000 263.00000
115.00000 247.00000
116.00000 232.00000
117.00000 216.00000
118.00000 200.00000
122.00000 185.00000
126.00000 170.00000
131.00000 155.00000
136.00000 140.00000
141.00000 125.00000
146.00000 109.00000
156.00000 98.00000
168.00000 87.00000
180.00000 77.00000
191.00000 66.00000
203.00000 56.00000
217.00000 49.00000
232.00000 44.00000
247.00000 38.00000
262.00000 33.00000
IMAGE=D:\Documents\Tencent Files\1721116766\FileRecv\PASSALINAE-补充\Tiberioides kuwerti.png
ID=113
LM=50
329.00000 743.00000
309.00000 749.00000
290.00000 754.00000
270.00000 760.00000
250.00000 766.00000
230.00000 771.00000
211.00000 777.00000
191.00000 782.00000
171.00000 786.00000
162.00000 772.00000
157.00000 752.00000
153.00000 732.00000
148.00000 712.00000
143.00000 692.00000
140.00000 672.00000
137.00000 652.00000
135.00000 631.00000
133.00000 611.00000
130.00000 590.00000
128.00000 570.00000
[truncated: 9,594,418 more chars]
