# Supplementary material for: Evolutionary radiation strategy revealed in the Scarabaeidae with evidence of continuous spatiotemporal morphology and phylogenesis
Source: Commun Biol. 2024 Jun 5;7:690. doi: 10.1038/s42003-024-06250-1 (PMC11153540; doi:10.1038/s42003-024-06250-1)
Supplement: Supplementary file 4 — Supplementary Data 3 [file 42003_2024_6250_MOESM4_ESM.zip]

Archive with 5 entries (4 files):
- Supplementary Data 3/Elytron-ancestral nodes.TPS
- Supplementary Data 3/Hindwing-ancestral nodes.TPS
- Supplementary Data 3/Mandible-ancestral nodes.TPS
- Supplementary Data 3/Pronotum-ancestral nodes.TPS
- Supplementary Data 3/
