# Supplementary material for: Evolutionary radiation strategy revealed in the Scarabaeidae with evidence of continuous spatiotemporal morphology and phylogenesis
Source: Commun Biol. 2024 Jun 5;7:690. doi: 10.1038/s42003-024-06250-1 (PMC11153540; doi:10.1038/s42003-024-06250-1)
Supplement: Supplementary file 4 — Supplementary Data 3 [file 42003_2024_6250_MOESM4_ESM.zip › Supplementary Data 3/Elytron-ancestral nodes.TPS]

LM=50
0.10460812 0.10740689
0.09544076 0.11454553
0.0878315 0.12295201
0.08112507 0.13168868
0.07364052 0.13934985
0.06467399 0.1454226
0.05435023 0.15008643
0.04298333 0.15360587
0.03126597 0.15649508
0.01957591 0.15869422
0.00831726 0.15936464
-0.00179272 0.15764125
-0.01043101 0.15345885
-0.01765831 0.14754902
-0.02357479 0.14038857
-0.02836889 0.13195143
-0.03230479 0.12218879
-0.0355835 0.11118983
-0.03832275 0.09957787
-0.04060437 0.08768395
-0.04246464 0.07564436
-0.04405234 0.06352024
-0.0453514 0.0513266
-0.04643142 0.03912278
-0.04730121 0.02687334
-0.04794185 0.01461272
-0.04835813 0.00231731
-0.04857229 -0.00997863
-0.04848192 -0.02230829
-0.04806357 -0.03456533
-0.0472415 -0.04682425
-0.04601264 -0.05904346
-0.04429346 -0.07120717
-0.04202882 -0.08325951
-0.03907977 -0.09513272
-0.035548 -0.10685371
-0.03125899 -0.11831155
-0.02615877 -0.12940593
-0.02035704 -0.14010898
-0.0137967 -0.15037061
-0.00648506 -0.16007863
0.00156832 -0.1691041
0.01044289 -0.17739961
0.02004289 -0.18484583
0.03027557 -0.19132062
0.04113994 -0.19672163
0.05251105 -0.20088595
0.06424073 -0.20387681
0.07607355 -0.20598
0.08781309 -0.20707539
IMAGE=Node 2
ID=0
LM=50
0.10792904 0.09626479
0.09880646 0.10395393
0.09112063 0.11286739
0.08463782 0.12238557
0.0779214 0.13121605
0.06996983 0.13858455
0.06016888 0.14414059
0.04881711 0.14811743
0.03696561 0.15130588
0.02513726 0.15372753
0.01370975 0.15484619
0.00314129 0.15428793
-0.00627156 0.15187862
-0.01447466 0.14795512
-0.02148129 0.14272552
-0.02733619 0.13588355
-0.03228189 0.12712663
-0.03644911 0.1164869
-0.03991584 0.10493741
-0.04278082 0.09296645
-0.04509879 0.08077242
-0.04705399 0.06847156
-0.04865065 0.05605498
-0.04995358 0.04363557
-0.05097196 0.03113441
-0.05168445 0.01862479
-0.05208417 0.00606868
-0.05225047 -0.00649056
-0.05205342 -0.01905809
-0.05148755 -0.03158166
-0.05049673 -0.04409248
-0.04906148 -0.05655532
-0.04713085 -0.06894344
-0.04463956 -0.08122638
-0.04148872 -0.09331611
-0.03774567 -0.10524702
-0.03327423 -0.11689887
-0.02797669 -0.12819394
-0.021983 -0.13907699
-0.01523895 -0.14950256
-0.00775991 -0.15938118
0.0004636 -0.16857547
0.00951346 -0.17703193
0.01927313 -0.18467101
0.02969124 -0.19128978
0.04076363 -0.19681552
0.05233262 -0.20103672
0.0642648 -0.2040422
0.07626871 -0.20614205
0.08817992 -0.20725117
IMAGE=Node 3
ID=0
LM=50
0.10158726 0.1071734
0.09274925 0.11470225
0.08537299 0.12361538
0.07910151 0.13312426
0.07226984 0.14163994
0.06403591 0.14834957
0.05410809 0.15314946
0.04279129 0.15631842
0.03107359 0.15871013
0.01935437 0.16028086
0.00797827 0.16040103
-0.00268703 0.15870275
-0.01197677 0.15459408
-0.01961117 0.14832181
-0.02559668 0.14044836
-0.03017999 0.13134325
-0.03382232 0.12106756
-0.0368018 0.10984251
-0.03926265 0.09815836
-0.04135534 0.0862786
-0.04302564 0.0743067
-0.04445067 0.06227954
-0.04557057 0.05013122
-0.0464834 0.03805509
-0.04712887 0.02586104
-0.04751828 0.01369794
-0.04762572 0.00146245
-0.0475068 -0.01075019
-0.04703134 -0.02297202
-0.04623457 -0.03513819
-0.04507316 -0.04731896
-0.04354051 -0.05943008
-0.04156281 -0.07146779
-0.03909852 -0.08340519
-0.03609369 -0.09518433
-0.03259686 -0.10684008
-0.02846396 -0.11822191
-0.02360452 -0.12934384
-0.01813896 -0.14008358
-0.01200988 -0.1504369
-0.00522825 -0.16031439
0.00231352 -0.16955979
0.01074208 -0.17803257
0.01993702 -0.18575243
0.02987326 -0.19232329
0.04050962 -0.19776729
0.05163638 -0.20173293
0.06315546 -0.20430704
0.07468607 -0.20568836
0.08600497 -0.20594484
IMAGE=Node 4
ID=0
LM=50
0.10072871 0.11385517
0.09261671 0.12186462
0.08562574 0.13095834
0.07890025 0.13987907
0.07084514 0.14704519
0.06118853 0.15216555
0.05049051 0.15602665
0.03908587 0.15887882
0.02751349 0.16112792
0.01592935 0.16254027
0.00481231 0.16213814
-0.00549851 0.15952967
-0.01410449 0.15404058
-0.02099806 0.14647913
-0.02647286 0.13750846
-0.03083561 0.12751845
-0.03437399 0.11670547
-0.037331 0.10531395
-0.03980504 0.09366996
-0.04194813 0.08186982
-0.04368098 0.0700271
-0.04515641 0.05815036
-0.04636493 0.0461156
-0.04734781 0.0341664
-0.04803501 0.02212847
-0.04848118 0.01010675
-0.04860631 -0.00196429
-0.04845508 -0.01403819
-0.04790222 -0.02605871
-0.04702302 -0.03806336
-0.04572086 -0.05007495
-0.04401072 -0.06201828
-0.04177052 -0.07381445
-0.03899386 -0.08549595
-0.03568584 -0.09699401
-0.03187056 -0.10834926
-0.02739583 -0.11942247
-0.0221657 -0.13018832
-0.0162644 -0.14048981
-0.00976825 -0.15033534
-0.00270196 -0.15974131
0.0051588 -0.16844752
0.01391576 -0.17628915
0.02341909 -0.18338701
0.03359784 -0.18927707
0.04439768 -0.19406009
0.05554089 -0.19755857
0.06696624 -0.20006652
0.07839517 -0.20157977
0.08964105 -0.2020955
IMAGE=Node 5
ID=0
LM=50
0.09660829 0.11771369
0.08870333 0.12568006
0.08138735 0.13420501
0.07412642 0.14243051
0.06582398 0.14936508
0.05589348 0.15423821
0.04505009 0.15795191
0.03384833 0.16071786
0.02245734 0.16282466
0.01114721 0.16379668
0.00063444 0.16243165
-0.0088544 0.15906335
-0.0163486 0.15296677
-0.02207495 0.14501831
-0.02667543 0.1357215
-0.03049096 0.12546705
-0.03356811 0.11438751
-0.03610453 0.10293753
-0.03818919 0.09132952
-0.03998209 0.07951724
-0.04135632 0.06781098
-0.04253114 0.05609398
-0.04356426 0.04413868
-0.04429513 0.03231856
-0.04476185 0.02045185
-0.04503797 0.0085362
-0.04492663 -0.00335231
-0.04471242 -0.01524911
-0.04404576 -0.02708316
-0.04314388 -0.03897112
-0.04185984 -0.0508298
-0.04019684 -0.06262261
-0.03818783 -0.07434703
-0.03574213 -0.08597098
-0.03277837 -0.09740516
-0.02933936 -0.10870353
-0.02525851 -0.11981214
-0.02048969 -0.1306288
-0.01499564 -0.14096841
-0.00900407 -0.1508446
-0.00248397 -0.16029517
0.00494648 -0.1689464
0.01343872 -0.17658338
0.02297633 -0.18329966
0.03319397 -0.18852772
0.04407034 -0.19255591
0.05505941 -0.19543498
0.06622143 -0.1976162
0.0772899 -0.19876463
0.08812304 -0.19830155
IMAGE=Node 6
ID=0
LM=50
0.09095903 0.11754687
0.08311081 0.12553906
0.07633499 0.13448932
0.07011138 0.14386597
0.0628034 0.15185979
0.05310148 0.15667666
0.04226923 0.15969013
0.03113134 0.1616171
0.01972945 0.16270777
0.00836138 0.16292672
-0.00257685 0.16161741
-0.01220048 0.15802544
-0.01958434 0.15113274
-0.0248917 0.14232623
-0.02893814 0.13231304
-0.03224431 0.12171801
-0.03495578 0.11061471
-0.03710159 0.09922077
-0.03886043 0.08772684
-0.04029036 0.07609364
-0.0414572 0.06452939
-0.04245072 0.05293162
-0.04331791 0.04122124
-0.04389657 0.02957744
-0.0443208 0.01787826
-0.04454384 0.00617543
-0.04447106 -0.00550464
-0.04417838 -0.01718461
-0.04349753 -0.02885809
-0.04257231 -0.04048231
-0.04122943 -0.05211876
-0.03950476 -0.06364147
-0.03748537 -0.07516835
-0.03502385 -0.08660552
-0.0319774 -0.09780189
-0.02840359 -0.10886225
-0.02416645 -0.11972395
-0.01922791 -0.13019289
-0.01349369 -0.14019623
-0.00699518 -0.14964403
0.00031527 -0.15842388
0.0085488 -0.1662619
0.01763138 -0.17313088
0.02744409 -0.17908248
0.03787454 -0.18379846
0.04875525 -0.18751262
0.05977234 -0.19002241
0.0709183 -0.19153885
0.08194469 -0.19226454
0.09274079 -0.19200064
IMAGE=Node 7
ID=0
LM=50
0.08502651 0.11114232
0.07663726 0.1180245
0.06966779 0.12651351
0.06384543 0.13589321
0.05695632 0.14409801
0.047413 0.14864673
0.03703889 0.15152156
0.02639283 0.15338891
0.01533925 0.15435559
0.00425511 0.15453712
-0.00651128 0.15354002
-0.01641443 0.15093227
-0.02462162 0.14546841
-0.03072967 0.13767899
-0.03499878 0.12827478
-0.03832434 0.11814537
-0.04090489 0.10749887
-0.04269921 0.09644902
-0.04380729 0.08520493
-0.04450914 0.07385265
-0.04489367 0.06256755
-0.04505675 0.05117855
-0.04518886 0.03982963
-0.04507061 0.02846956
-0.04495252 0.01709
-0.0446067 0.00567719
-0.04402478 -0.00563929
-0.04313252 -0.01704636
-0.04181396 -0.02827334
-0.04032973 -0.03955448
-0.03843763 -0.05077759
-0.03617194 -0.06186781
-0.03352614 -0.07284474
-0.03052939 -0.08386063
-0.0270037 -0.09460566
-0.0229589 -0.10508832
-0.01821324 -0.1154241
-0.01302656 -0.12537832
-0.00703865 -0.1348445
-0.00032251 -0.14375547
0.00724822 -0.15190884
0.01560074 -0.15919684
0.02464967 -0.16549475
0.03433885 -0.17085737
0.04455437 -0.17501564
0.05515088 -0.17806472
0.06589729 -0.17977464
0.07648556 -0.18040683
0.08673049 -0.18059078
0.09659092 -0.17970823
IMAGE=Node 8
ID=0
LM=50
0.06183321 0.09737339
0.05385888 0.10316547
0.04672301 0.11025348
0.04052968 0.11835676
0.03396384 0.12577364
0.02583809 0.13021852
0.01705511 0.13298872
0.00785594 0.13478513
-0.00190824 0.1355654
-0.01183257 0.13552402
-0.02138763 0.13467312
-0.02993463 0.13279615
-0.0369797 0.12896127
-0.04239799 0.12305954
-0.04624846 0.11558662
-0.04903373 0.1071073
-0.05064618 0.09769699
-0.05105866 0.08751112
-0.05066413 0.07707409
-0.04970961 0.06653626
-0.04844766 0.05601817
-0.04700723 0.04546348
-0.04554265 0.03490834
-0.04395994 0.02438025
-0.04236857 0.01385064
-0.0406104 0.00335947
-0.03864202 -0.00705308
-0.03643212 -0.01746237
-0.03395588 -0.02773101
-0.03129956 -0.03797534
-0.02832399 -0.04810733
-0.02506884 -0.05812688
-0.02148465 -0.06798899
-0.01757201 -0.07777698
-0.01324447 -0.08730947
-0.00848434 -0.09658538
-0.00315323 -0.10558642
0.002606 -0.11417666
0.00906461 -0.12219322
0.01616674 -0.12953282
0.02399165 -0.13596493
0.03244428 -0.14144156
0.04147927 -0.145807
0.0509868 -0.14909325
0.06081789 -0.15118894
0.07074036 -0.15215885
0.08047726 -0.15194598
0.08941395 -0.1507514
0.0971932 -0.14939648
0.1043593 -0.14763304
IMAGE=Node 9
ID=0
LM=50
0.0866484 0.08679126
0.07885993 0.09508602
0.07201502 0.10436566
0.06626278 0.11456273
0.06049094 0.12439801
0.05332103 0.13229208
0.04519592 0.13877001
0.03609911 0.14402455
0.02567659 0.14762635
0.01454429 0.14997415
0.00331494 0.15135635
-0.00759051 0.15152519
-0.01771404 0.14947364
-0.02657962 0.14489252
-0.03408531 0.1384819
-0.04027052 0.13062126
-0.04453097 0.12093877
-0.04658494 0.10966421
-0.04727667 0.09792393
-0.04704008 0.08607186
-0.04644892 0.07421634
-0.04574795 0.06233924
-0.04520041 0.05041407
-0.04474948 0.03850213
-0.04438283 0.02655354
-0.04394407 0.01464455
-0.04337063 0.00271612
-0.04258458 -0.00920216
-0.04159156 -0.0210695
-0.04037012 -0.0329102
-0.03886128 -0.04471642
-0.03700174 -0.05648036
-0.03480744 -0.06813452
-0.03224391 -0.0797307
-0.02923194 -0.09118321
-0.02572276 -0.10243585
-0.02161312 -0.11350996
-0.0169691 -0.1242953
-0.01159794 -0.1346714
-0.00542856 -0.14448462
0.0016975 -0.15354818
0.00980525 -0.16173762
0.01888418 -0.1687817
0.02884562 -0.174627
0.03949077 -0.17920813
0.05052493 -0.18259696
0.06176166 -0.18488666
0.07285887 -0.18604873
0.08352697 -0.1867396
0.09371628 -0.18722767
IMAGE=Node 10
ID=0
LM=50
0.09891114 0.09833125
0.09010535 0.10637804
0.08235448 0.11542167
0.07646064 0.12589015
0.07069426 0.13594121
0.06250874 0.14330996
0.05263899 0.14860361
0.04194698 0.15279403
0.03061655 0.15591889
0.01893457 0.15814398
0.00718435 0.15954435
-0.00436501 0.15979654
-0.01489453 0.15727733
-0.02348785 0.15129799
-0.0300016 0.14274826
-0.03504801 0.13273225
-0.03881718 0.12178772
-0.04139204 0.11010997
-0.04319404 0.0981459
-0.04436774 0.08605321
-0.04526937 0.07392674
-0.04593477 0.06176814
-0.04657765 0.04957245
-0.047181 0.03737854
-0.04767389 0.02516271
-0.04805342 0.01297089
-0.04819981 0.00073811
-0.04801961 -0.01150096
-0.04760565 -0.02371004
-0.04689448 -0.03590021
-0.04579969 -0.04806017
-0.04419827 -0.06018583
-0.04216026 -0.07220719
-0.03962808 -0.08412598
-0.03653438 -0.09592506
-0.03278704 -0.1074904
-0.02832797 -0.11878918
-0.02318967 -0.12980017
-0.01726816 -0.14035867
-0.01049802 -0.15031624
-0.00276567 -0.1595333
0.00584868 -0.16793686
0.01527617 -0.17535149
0.02549588 -0.18166819
0.0363646 -0.18683385
0.04767604 -0.1908362
0.0592825 -0.19371509
0.07103804 -0.19529119
0.08272534 -0.19602848
0.09407152 -0.19617915
IMAGE=Node 11
ID=0
LM=50
0.01382471 0.09418659
0.00607944 0.0963859
-0.00151379 0.09988128
-0.00851916 0.10461434
-0.01555574 0.10882489
-0.02321977 0.10971676
-0.03106947 0.10867458
-0.03892411 0.10694194
-0.04674055 0.10471425
-0.05429709 0.10206079
-0.06096655 0.09912299
-0.06579894 0.09593099
-0.06860345 0.09194178
-0.06988468 0.08660711
-0.06966129 0.08000318
-0.06850634 0.07255527
-0.06650267 0.06465333
-0.06389182 0.05642014
-0.06090842 0.0480934
-0.05757961 0.03968428
-0.05400039 0.03127062
-0.05021698 0.02287266
-0.04623867 0.01448133
-0.04205972 0.00616906
-0.03777036 -0.00209163
-0.03328043 -0.01024331
-0.02853065 -0.01823606
-0.02357926 -0.02613858
-0.01846212 -0.03385019
-0.01319883 -0.04146134
-0.00767306 -0.04882797
-0.00203283 -0.05603247
0.00387963 -0.0629877
0.01005727 -0.0697396
0.01650223 -0.07613953
0.02322865 -0.08223197
0.03036667 -0.0878252
0.03781366 -0.09285636
0.04583042 -0.09706374
0.05425127 -0.10035837
0.06302922 -0.10243778
0.07192685 -0.10339024
0.08090394 -0.10314455
0.08977592 -0.10179538
0.09840854 -0.09934306
0.10654526 -0.09581487
0.11377282 -0.09117664
0.11889742 -0.08579864
0.12132213 -0.08085908
0.1227707 -0.07596321
IMAGE=Node 15
ID=0
LM=50
0.09813712 0.12173903
0.09038247 0.12963649
0.08220133 0.13716737
0.07336763 0.14354648
0.0638234 0.14919026
0.05339043 0.15387243
0.04239055 0.15813896
0.03132778 0.16165768
0.02012907 0.16463829
0.0091509 0.16592305
-0.00033214 0.16353941
-0.00886422 0.15963492
-0.01535699 0.15372697
-0.02033509 0.14624957
-0.02461528 0.137343
-0.02839296 0.12716469
-0.03137456 0.11584233
-0.03388099 0.10427786
-0.03590211 0.09259176
-0.03770779 0.08058827
-0.03893078 0.06887645
-0.03998629 0.05719997
-0.04100994 0.0450792
-0.04164103 0.03321185
-0.04192974 0.02134881
-0.04208889 0.00932642
-0.04170253 -0.00258799
-0.0415038 -0.01452453
-0.04073752 -0.02633268
-0.03983631 -0.03836771
-0.03862924 -0.05029569
-0.03707503 -0.06220808
-0.0353076 -0.07405828
-0.03320868 -0.08581147
-0.03067188 -0.09741957
-0.02774395 -0.10889908
-0.02421325 -0.12029001
-0.02007546 -0.13150518
-0.01522883 -0.14221919
-0.01024878 -0.15255444
-0.0050652 -0.16272034
0.00113185 -0.17212978
0.00876903 -0.18033012
0.01806582 -0.18742948
0.02810955 -0.19250764
0.03905809 -0.19609503
0.04986502 -0.19872395
0.06077975 -0.20124323
0.07152983 -0.20244959
0.08198726 -0.2008085
IMAGE=Node 20
ID=0
LM=50
0.11147202 0.10342166
0.10292317 0.11153247
0.09450674 0.11948652
0.0859513 0.12689216
0.07631382 0.13322485
0.06521869 0.13803999
0.0536888 0.14244718
0.04211443 0.14666653
0.03055833 0.15076469
0.01912196 0.15438768
0.00827149 0.15675962
-0.00199859 0.15811413
-0.01089223 0.15741478
-0.0180723 0.15403947
-0.02416635 0.14792771
-0.02927547 0.13865904
-0.03343054 0.12741567
-0.0368037 0.11555352
-0.03955448 0.10342664
-0.04183865 0.09111298
-0.04368219 0.0788183
-0.04524751 0.06651657
-0.04665416 0.05404512
-0.04779734 0.04165897
-0.04866248 0.02923013
-0.04935001 0.01671231
-0.04966985 0.00422335
-0.04982475 -0.00827494
-0.04957617 -0.02076356
-0.0489942 -0.03327435
-0.04803119 -0.04573132
-0.04659726 -0.05819069
-0.04476925 -0.07054143
-0.0423883 -0.08283527
-0.03948774 -0.09494247
-0.03597289 -0.10685703
-0.03177156 -0.11862539
-0.02681425 -0.13004692
-0.02096934 -0.14099465
-0.01450585 -0.15144684
-0.00731131 -0.16126588
0.00075295 -0.17036324
0.00978695 -0.17850125
0.01977938 -0.18577826
0.0303692 -0.19186166
0.04147771 -0.1970092
0.05286036 -0.20124428
0.06451698 -0.20479817
0.07632675 -0.20715027
0.08809889 -0.20799495
IMAGE=Node 21
ID=0
LM=50
0.10399059 0.11667841
0.09639755 0.12521155
0.09011689 0.13505462
0.08347282 0.14408244
0.07444159 0.15013055
0.06363619 0.15390886
0.05231335 0.15697857
0.04061799 0.15960017
0.02900954 0.16184896
0.01728648 0.16354327
0.00582423 0.16358172
-0.00495408 0.16082292
-0.01398809 0.1545609
-0.02130805 0.14609726
-0.02714648 0.13635552
-0.03183589 0.12574505
-0.03573155 0.11466135
-0.03908667 0.10316183
-0.04196328 0.09152199
-0.04450695 0.07981362
-0.04666098 0.06796361
-0.04848742 0.05607755
-0.04995995 0.0440769
-0.05126488 0.03212555
-0.05221431 0.02007252
-0.05288728 0.00808611
-0.05326658 -0.00400301
-0.05314602 -0.01611528
-0.05262956 -0.02812096
-0.05169061 -0.04008077
-0.05022959 -0.05207609
-0.04829481 -0.06400214
-0.04556092 -0.07562854
-0.04214094 -0.08711169
-0.03818546 -0.09839255
-0.03367545 -0.10950416
-0.02846502 -0.12023336
-0.02240288 -0.13059232
-0.01565861 -0.14041743
-0.0082908 -0.14972452
-0.00039367 -0.15861436
0.00821639 -0.16683638
0.01756649 -0.1742515
0.02734393 -0.18110893
0.03772629 -0.18698019
0.04861308 -0.19185708
0.05992687 -0.19550781
0.07152183 -0.19827631
0.08320954 -0.20028633
0.09479515 -0.20204012
IMAGE=Node 25
ID=0
LM=50
0.09610404 0.11140025
0.08682458 0.1182882
0.07937259 0.12702042
0.07376645 0.13710815
0.068043 0.14665858
0.06094939 0.1542986
0.05166487 0.15928116
0.04047089 0.16195901
0.02874168 0.1636966
0.01699649 0.16457478
0.00541274 0.16421877
-0.00570388 0.16229064
-0.01555426 0.15786304
-0.0233608 0.15053118
-0.02883589 0.1411111
-0.03236816 0.13062776
-0.03481107 0.11937058
-0.03662529 0.10772667
-0.03806706 0.09586771
-0.03933708 0.08399954
-0.04029716 0.07212059
-0.04114161 0.06021671
-0.04169612 0.04822308
-0.04214883 0.03636329
-0.04237963 0.02432024
-0.04238922 0.01236229
-0.04218668 0.00028296
-0.04181486 -0.01172181
-0.04113838 -0.02379926
-0.04019314 -0.03576954
-0.03900188 -0.04778946
-0.03754933 -0.05971665
-0.03578707 -0.07164549
-0.03366214 -0.08349323
-0.03110652 -0.09524287
-0.02817435 -0.10692396
-0.02472181 -0.11834439
-0.02067119 -0.12964925
-0.01616949 -0.14068396
-0.01102245 -0.15147279
-0.00522288 -0.16182069
0.00131815 -0.17165638
0.008797 -0.18077663
0.01711883 -0.18919928
0.0263307 -0.19640303
0.03636755 -0.20242625
0.04703564 -0.2066035
0.05823534 -0.2088124
0.06939434 -0.20934325
0.08019394 -0.20848785
IMAGE=Node 28
ID=0
LM=50
0.09763052 0.14000358
0.08779568 0.14501812
0.07778254 0.14951368
0.06792982 0.15373454
0.05832877 0.15787881
0.04850725 0.16156243
0.03795835 0.16423303
0.02692993 0.16613972
0.01579914 0.16715025
0.00545302 0.16554301
-0.00258004 0.16056331
-0.0080497 0.15346976
-0.01254021 0.14578958
-0.01662705 0.13780063
-0.02046748 0.12935657
-0.0237479 0.12003604
-0.02649284 0.10975791
-0.02886323 0.09883757
-0.03088262 0.08760598
-0.03262564 0.07621875
-0.0342223 0.06472625
-0.03564322 0.05324948
-0.03688568 0.04168773
-0.03791511 0.03009751
-0.03886971 0.01853373
-0.03962536 0.00693209
-0.04019089 -0.00465577
-0.04058744 -0.01626938
-0.04075321 -0.02788086
-0.04060734 -0.03949545
-0.04010474 -0.05107172
-0.03920438 -0.06263332
-0.03789208 -0.07414304
-0.03600493 -0.08558996
-0.03355233 -0.09685342
-0.03055358 -0.10800845
-0.02683732 -0.11896501
-0.02230399 -0.12954802
-0.0170548 -0.13982432
-0.01102776 -0.14959899
-0.0042975 -0.15896368
0.00307506 -0.16781858
0.01107475 -0.17612615
0.01964127 -0.18378157
0.02877734 -0.19072611
0.03853933 -0.19681591
0.04896976 -0.20166279
0.05986829 -0.20536543
0.07092842 -0.2085054
0.08202114 -0.21113669 
IMAGE=Node 33
ID=0
LM=50
0.11327317 0.09757149
0.1038179 0.10506746
0.09481539 0.11281642
0.08675568 0.12105798
0.07960361 0.12954418
0.07190828 0.13720155
0.0619408 0.14263022
0.0504297 0.14638355
0.03847812 0.14922269
0.02674027 0.15076312
0.0159088 0.15076062
0.00617691 0.14977195
-0.00300009 0.14831219
-0.01185545 0.14628033
-0.02018371 0.14294366
-0.02720685 0.13697824
-0.03280675 0.12825244
-0.03736426 0.11756102
-0.04112189 0.10596086
-0.04423728 0.09394667
-0.04688521 0.08164984
-0.04913506 0.06929807
-0.05102609 0.05682552
-0.05251739 0.04428052
-0.05372153 0.03172127
-0.05458917 0.01912783
-0.05517486 0.00652027
-0.05546185 -0.00611831
-0.05537396 -0.01873247
-0.0548545 -0.03132879
-0.05384424 -0.04386716
-0.05236659 -0.05640944
-0.05034747 -0.06882299
-0.04763673 -0.08112896
-0.04423206 -0.0931853
-0.04010466 -0.10505085
-0.0351884 -0.11659661
-0.02936772 -0.12768675
-0.02277369 -0.13834242
-0.01541787 -0.14843731
-0.0073201 -0.15802026
0.00142809 -0.16694483
0.01084808 -0.1752281
0.02081236 -0.18274653
0.03135122 -0.18949323
0.04242345 -0.1953064
0.05402259 -0.20000951
0.06599809 -0.20363401
0.07811902 -0.20660441
0.09026391 -0.20875529
IMAGE=Node 32
ID=0
LM=50
0.11759173 0.07421408
0.10822939 0.08261401
0.10015741 0.09203478
0.09368689 0.10234376
0.08785383 0.11265835
0.08119958 0.12198149
0.07204832 0.12918587
0.06067671 0.134428
0.04855726 0.13871243
0.0364815 0.14220752
0.02483372 0.1447729
0.01390362 0.14651979
0.00359309 0.14758293
-0.00615449 0.14799453
-0.0152724 0.14733963
-0.02345971 0.14435595
-0.03071856 0.13812353
-0.03696204 0.12842835
-0.04216212 0.117076
-0.04638275 0.1049368
-0.04980608 0.09236619
-0.05265894 0.0796149
-0.05502999 0.06670712
-0.0569459 0.05372886
-0.05848581 0.04066884
-0.05959323 0.02756371
-0.06026866 0.01442628
-0.06067231 0.00125715
-0.06064699 -0.01189394
-0.06016451 -0.02504145
-0.05917554 -0.03813423
-0.0576313 -0.05119241
-0.05553627 -0.06415534
-0.05279135 -0.07701445
-0.04929269 -0.08963128
-0.04509214 -0.10204729
-0.04009975 -0.11416315
-0.03416677 -0.12583205
-0.02745299 -0.1370384
-0.01991026 -0.14770019
-0.01156643 -0.15775051
-0.00249103 -0.16706252
0.00735543 -0.17566361
0.01783947 -0.18341475
0.02892489 -0.19022543
0.04064134 -0.19595764
0.05285042 -0.20049128
0.06539822 -0.20394276
0.0780465 -0.20675778
0.09072171 -0.20873329
IMAGE=Node 31
ID=0
LM=50
0.09904048 0.11581865
0.09010786 0.12321858
0.0847331 0.13320545
0.08056851 0.14311442
0.07293078 0.15077311
0.06245372 0.15589731
0.05120211 0.15960855
0.03964411 0.16251476
0.02796875 0.16480555
0.01629964 0.16647971
0.0048329 0.16673074
-0.00580935 0.16382958
-0.01472713 0.15723513
-0.02165642 0.1481572
-0.02703909 0.13789653
-0.03125746 0.12691073
-0.03455567 0.11551637
-0.03713222 0.10387564
-0.03928654 0.09206406
-0.04106147 0.08017007
-0.04257635 0.0682564
-0.04396164 0.05625276
-0.04514971 0.04426273
-0.0462542 0.03224126
-0.04724382 0.02023284
-0.04810115 0.00819806
-0.04874647 -0.00385563
-0.04917808 -0.01588869
-0.04927217 -0.02798548
-0.04902669 -0.04001185
-0.04821619 -0.05200253
-0.04690486 -0.06399064
-0.04494797 -0.07587208
-0.04235949 -0.08759183
-0.03887358 -0.09909942
-0.03476049 -0.11037159
-0.02978374 -0.12133612
-0.02399449 -0.13182408
-0.0174961 -0.14187475
-0.01021862 -0.15147395
-0.00229738 -0.16045241
0.00629657 -0.168797
0.0155336 -0.17645084
0.02538757 -0.18321619
0.03586741 -0.18906065
0.04681637 -0.19386532
0.05823442 -0.19748368
0.06985065 -0.20019136
0.08151813 -0.20234622
0.09260188 -0.20222387
IMAGE=Node 40
ID=0
LM=50
0.09999264 0.11741979
0.09155233 0.12521097
0.08533462 0.13459478
0.07915424 0.14333779
0.07045832 0.14981629
0.05986376 0.15439236
0.04871346 0.15808241
0.03726546 0.16119697
0.0256931 0.16388407
0.01413526 0.16605461
0.00278278 0.16665007
-0.00748278 0.16386592
-0.01582402 0.15726665
-0.02214339 0.14825948
-0.02677712 0.13810901
-0.03038092 0.12721026
-0.03321198 0.11588352
-0.03553361 0.10428708
-0.03751541 0.09250025
-0.03923715 0.08062674
-0.04065127 0.06872305
-0.04194754 0.05674314
-0.04302669 0.04476841
-0.04398766 0.0327664
-0.04483536 0.02077976
-0.04554508 0.00876635
-0.0461049 -0.00326782
-0.04645943 -0.01529097
-0.04654787 -0.0274125
-0.04636072 -0.0393737
-0.0457338 -0.05138124
-0.04473503 -0.06334925
-0.04317452 -0.07529461
-0.04102212 -0.08708771
-0.03802911 -0.09867089
-0.03444448 -0.11008252
-0.02994746 -0.12123666
-0.02460315 -0.13192652
-0.01848082 -0.1421807
-0.01158395 -0.15198246
-0.00392809 -0.16114043
0.00442981 -0.16958298
0.01358654 -0.17727709
0.0234383 -0.18400593
0.03384588 -0.18981573
0.04473472 -0.19458883
0.05610841 -0.19831309
0.06775898 -0.20102667
0.07945412 -0.20307279
0.09095272 -0.20383505
IMAGE=Node 39
ID=0
LM=50
0.09935503 0.1174515
0.08966278 0.12368314
0.08178386 0.13170548
0.07582926 0.14089416
0.06937607 0.14879806
0.05949468 0.1535811
0.0483308 0.15702806
0.036918 0.16001976
0.02537523 0.16258022
0.01376773 0.16431028
0.00238097 0.16442516
-0.00811413 0.16245531
-0.01709177 0.15772497
-0.02435205 0.15042953
-0.02965629 0.14086833
-0.03308058 0.12991809
-0.03524738 0.11837688
-0.0367151 0.10663921
-0.03782809 0.09481977
-0.03869653 0.08293906
-0.03934389 0.07106925
-0.0397847 0.05917277
-0.03997418 0.04726874
-0.04005866 0.03534791
-0.04002257 0.02343362
-0.03991213 0.01154121
-0.03989103 -0.00038302
-0.03984462 -0.01229846
-0.03964299 -0.02425176
-0.03922493 -0.03615453
-0.03851112 -0.04805271
-0.03747604 -0.05992503
-0.03610751 -0.0717714
-0.03435075 -0.08354233
-0.03208916 -0.09523764
-0.02935713 -0.1068218
-0.02599155 -0.11823084
-0.02198234 -0.1293972
-0.01739346 -0.14034619
-0.01205795 -0.15095305
-0.00596557 -0.16114334
0.00092099 -0.17076122
0.00863405 -0.17975153
0.01719536 -0.18790748
0.02649006 -0.19520543
0.03656195 -0.20143311
0.04727775 -0.2064388
0.05850033 -0.21011765
0.07011675 -0.21240822
0.08179255 -0.21394881
IMAGE=Node 45
ID=0
LM=50
0.09926084 0.13082027
0.08923205 0.13565491
0.080461 0.14156309
0.07255762 0.14794891
0.06398009 0.15328483
0.05359671 0.156967
0.04253104 0.15992798
0.03119987 0.1624801
0.01973992 0.16467368
0.00833251 0.16623388
-0.00232575 0.16563454
-0.01090469 0.16147653
-0.01751635 0.15439174
-0.02272418 0.14562026
-0.02665297 0.13565729
-0.02945493 0.12489627
-0.03146631 0.11368055
-0.03303656 0.1022014
-0.03435083 0.09057688
-0.03544223 0.07889368
-0.03637555 0.0671815
-0.03715223 0.05544338
-0.03777835 0.04369966
-0.03830871 0.03194077
-0.0387548 0.02018374
-0.03911081 0.00842287
-0.03943325 -0.00335167
-0.03965062 -0.0151305
-0.03970147 -0.02695471
-0.03949449 -0.03870799
-0.0389835 -0.05046258
-0.0381437 -0.06220209
-0.03690025 -0.07391095
-0.03520331 -0.08553068
-0.03290358 -0.09704438
-0.0300585 -0.10844494
-0.02652482 -0.11962449
-0.02226064 -0.13052133
-0.01735538 -0.14113325
-0.01168272 -0.15136288
-0.00521745 -0.16110921
0.00202098 -0.17021112
0.0100875 -0.17862517
0.01895678 -0.18621023
0.02845825 -0.19291804
0.03867407 -0.19857277
0.04944899 -0.20300651
0.06065025 -0.20623078
0.07210749 -0.20840107
0.08357296 -0.20978837 
IMAGE=Node 44
ID=0
LM=50
0.1012872 0.11854898
0.09207505 0.12513714
0.08454237 0.13303663
0.07761231 0.14099179
0.06935964 0.14748365
0.05937815 0.15226065
0.04853158 0.15603227
0.03714955 0.15909432
0.02556633 0.16168428
0.01401456 0.1636609
0.00292476 0.16388308
-0.00672673 0.16099456
-0.01459046 0.15503908
-0.02084196 0.14714292
-0.02566829 0.13805163
-0.02940158 0.12801932
-0.03232769 0.11725095
-0.03471789 0.10589277
-0.03672966 0.09421833
-0.03842792 0.08240146
-0.03983049 0.0705163
-0.0410507 0.05856892
-0.04205214 0.04659822
-0.04290927 0.03460998
-0.04363046 0.02261228
-0.04419925 0.01060065
-0.0446321 -0.00143406
-0.04489412 -0.0134667
-0.04491042 -0.0255585
-0.04463959 -0.03754901
-0.04398626 -0.04955602
-0.04296379 -0.0615316
-0.04145607 -0.07347091
-0.03941808 -0.08529263
-0.03667082 -0.09694933
-0.03335033 -0.10846039
-0.02924376 -0.11972423
-0.02434085 -0.13061793
-0.01873108 -0.14114098
-0.01235446 -0.15123865
-0.0052102 -0.16077609
0.00267304 -0.16963274
0.01137231 -0.17776729
0.02081266 -0.18502066
0.0308599 -0.19135146
0.04151624 -0.19662774
0.05268948 -0.20073518
0.06421666 -0.20371142
0.07587839 -0.20581796
0.08744625 -0.2068996
IMAGE=Node 38
ID=0
