# Supplementary material for: Evolutionary radiation strategy revealed in the Scarabaeidae with evidence of continuous spatiotemporal morphology and phylogenesis
Source: Commun Biol. 2024 Jun 5;7:690. doi: 10.1038/s42003-024-06250-1 (PMC11153540; doi:10.1038/s42003-024-06250-1)
Supplement: Supplementary file 4 — Supplementary Data 3 [file 42003_2024_6250_MOESM4_ESM.zip › Supplementary Data 3/Hindwing-ancestral nodes.TPS]

LM=16
-0.23203059 0.07509078
0.14423023 0.10173752
0.07871067 0.05389491
0.41956337 0.07448498
0.47872518 0.04414373
-0.20788296 0.05601037
-0.20628655 0.04643109
0.11187109 -0.0064951
-0.00881359 0.03070218
0.29684941 -0.11912157
-0.2126363 0.03525321
0.08511044 -0.1658673
-0.22358595 0.02576833
-0.06829816 -0.15483995
-0.23955288 0.01872276
-0.21597339 -0.11591595
IMAGE=Node 11
ID=0
LM=16
-0.22436862 0.07328868
0.14365856 0.0962866
0.0876047 0.05327234
0.42281176 0.07367702
0.48387943 0.04158374
-0.20437321 0.05482964
-0.20435348 0.04527132
0.1089251 -0.00500754
-0.02237769 0.03123315
0.29569914 -0.12207355
-0.21093971 0.03418758
0.08262457 -0.16289216
-0.22220653 0.02566108
-0.08074902 -0.15066354
-0.23870218 0.02163321
-0.21713281 -0.11028758
IMAGE=Node 10
ID=0
LM=16
-0.23129946 0.07860998
0.15836995 0.10493456
0.10105011 0.05830495
0.40166725 0.0814251
0.47687505 0.0464396
-0.19637935 0.0589759
-0.19584409 0.05006718
0.11717163 -0.01022299
-0.03098204 0.03141576
0.29049499 -0.13396587
-0.20877487 0.03774882
0.07502336 -0.17231342
-0.22320565 0.03092632
-0.07672155 -0.17174876
-0.24448272 0.02722121
-0.21296262 -0.11781835
IMAGE=Node 15
ID=0
LM=16
-0.22796772 0.07809794
0.15358389 0.1023264
0.09577638 0.05703361
0.40725474 0.07753284
0.48318131 0.04025392
-0.19561805 0.05827874
-0.19481231 0.04829323
0.11487157 -0.00850128
-0.0318835 0.0323845
0.2918322 -0.12879958
-0.20666695 0.03720536
0.07418011 -0.17003601
-0.22123175 0.0287
-0.0791169 -0.16147163
-0.23911841 0.02468965
-0.22426459 -0.11598769
IMAGE=Node 9
ID=0
LM=16
-0.22823509 0.08239516
0.15872315 0.10575804
0.09867432 0.05952353
0.39728521 0.0774964
0.48878945 0.03273843
-0.1861016 0.06103067
-0.18423938 0.04954119
0.11851797 -0.01027331
-0.04229078 0.03450458
0.28930246 -0.13035933
-0.20028626 0.03967969
0.06489238 -0.17490245
-0.21828307 0.02951259
-0.07988012 -0.1620026
-0.23417032 0.02521455
-0.24269833 -0.11985714
IMAGE=Node 8
ID=0
LM=16
-0.22658117 0.08089201
0.16974287 0.1043307
0.10948605 0.05462075
0.37318502 0.09180648
0.50101995 0.04060233
-0.18909355 0.05980783
-0.18859219 0.04911152
0.11550938 -0.0217182
-0.0284491 0.02774518
0.28743699 -0.14516735
-0.20218012 0.03828647
0.05634757 -0.18491636
-0.21572241 0.02889813
-0.09182132 -0.1580931
-0.23091457 0.02552789
-0.23937338 -0.09173427
IMAGE=Node 7
ID=0
LM=16
-0.20090896 0.08022466
0.14550904 0.09780339
0.10472854 0.05763127
0.39084988 0.10052189
0.55380097 0.02082512
-0.18279822 0.05828848
-0.18615708 0.04966617
0.07842551 -0.02008928
-0.02281203 0.02302191
0.25909017 -0.1620076
-0.19576524 0.03858879
0.01114262 -0.18562176
-0.20550772 0.03114912
-0.09961037 -0.15149651
-0.22092132 0.02921998
-0.22906579 -0.06772561
IMAGE=Node 21
ID=0
LM=16
-0.21225079 0.07166016
0.13679105 0.09982088
0.09760541 0.05976916
0.37794454 0.10029131
0.54087237 0.02170829
-0.18762997 0.05140986
-0.19336979 0.04406639
0.08496106 -0.01042938
-0.00614939 0.02351218
0.29611855 -0.14479124
-0.20234379 0.03578048
0.01440157 -0.18599144
-0.21115274 0.02718642
-0.09023577 -0.15016678
-0.22410511 0.02374336
-0.2214572 -0.06756964
IMAGE=Node 20
ID=0
LM=16
-0.22033802 0.07566151
0.15800532 0.10203188
0.10431188 0.05581728
0.38737915 0.09332115
0.51382556 0.02862102
-0.19064232 0.05606248
-0.1913055 0.04671462
0.10534422 -0.01762319
-0.02072804 0.02475651
0.28695234 -0.14255427
-0.20273138 0.03658776
0.03315441 -0.18224506
-0.21333709 0.02745923
-0.09278109 -0.15166501
-0.22743985 0.02490799
-0.22966958 -0.0778539
IMAGE=Node 6
ID=0
LM=16
-0.22202933 0.07741511
0.17201255 0.10265206
0.10288354 0.0515101
0.41507671 0.08458056
0.497371 0.03243601
-0.1984391 0.06073289
-0.18866693 0.04967615
0.12452259 -0.02970462
-0.03755817 0.0229101
0.27645438 -0.14134998
-0.2030732 0.03762171
0.02459669 -0.17805627
-0.21088494 0.02694207
-0.10325822 -0.15419965
-0.22408807 0.02766972
-0.22491951 -0.07083596
IMAGE=Node 25
ID=0
LM=16
-0.22218209 0.07443237
0.16748203 0.10194407
0.10584418 0.05306194
0.4110079 0.08786567
0.49958435 0.02355246
-0.19520344 0.05696974
-0.19195453 0.04696594
0.11556223 -0.020722
-0.02758564 0.02301216
0.27730149 -0.13770421
-0.20367021 0.03569634
0.02871411 -0.1758274
-0.21313611 0.02629313
-0.0962862 -0.14673515
-0.22729989 0.02545273
-0.22817817 -0.07425779
IMAGE=Node 5
ID=0
LM=16
-0.22768848 0.0609309
0.17249042 0.09853497
0.10915067 0.05096896
0.47869114 0.0800855
0.45719201 -0.00893251
-0.19597267 0.04724983
-0.20076726 0.03964652
0.11825961 -0.00152119
-0.04433506 0.02524649
0.26602326 -0.11008869
-0.20740852 0.02849361
0.04294312 -0.15873363
-0.21617689 0.02184949
-0.0893916 -0.12619199
-0.23135734 0.02312413
-0.23165239 -0.0706624
IMAGE=Node 28
ID=0
LM=16
-0.22417893 0.0702205
0.17242821 0.10114827
0.11033713 0.05185844
0.43056784 0.08569529
0.48755649 0.00960035
-0.19652891 0.05411385
-0.19589116 0.04450706
0.11681988 -0.01483818
-0.02447071 0.02136988
0.26849774 -0.12920838
-0.20520605 0.03287955
0.02839122 -0.16718086
-0.21518629 0.02447808
-0.09281927 -0.1343408
-0.23037174 0.02378047
-0.22994542 -0.07408351
IMAGE=Node 4
ID=0
LM=16
-0.25691876 0.07318014
0.2054926 0.10534703
0.16272596 0.06149317
0.37402911 0.06285421
0.4507657 -0.00528204
-0.21633007 0.05636947
-0.21293661 0.04567107
0.14485113 -0.0087542
0.11551623 0.00522757
0.24852484 -0.10060057
-0.2229351 0.03696343
0.01276726 -0.14415637
-0.23692921 0.02482984
-0.07537356 -0.13178253
-0.24940824 0.01678521
-0.24384127 -0.09814542
IMAGE=Node 33
ID=0
LM=16
-0.23564263 0.07678473
0.19150366 0.10289773
0.14283322 0.05369051
0.41071435 0.06403428
0.47069771 0.01017617
-0.21017494 0.0582194
-0.20611178 0.04742772
0.1283005 -0.01965409
0.06407642 0.01062025
0.24900983 -0.11907715
-0.21198604 0.03587685
0.00529279 -0.15431472
-0.22600358 0.02629019
-0.09382173 -0.12499796
-0.24028911 0.01954
-0.23839867 -0.08751391
IMAGE=Node 32
ID=0
LM=16
-0.22103779 0.07572751
0.17898384 0.10292017
0.11717509 0.05150345
0.40193239 0.08677106
0.51505338 0.01036505
-0.20084284 0.05840832
-0.19799595 0.04765418
0.11197384 -0.02405418
0.02267704 0.01309434
0.25032177 -0.1419384
-0.20481431 0.03397982
-0.00020737 -0.16255501
-0.21791951 0.02452037
-0.09255892 -0.12111016
-0.23536397 0.02043052
-0.22737668 -0.07571706
IMAGE=Node 31
ID=0
LM=16
-0.22266623 0.07529821
0.17731219 0.10296576
0.11601654 0.05154442
0.40200446 0.08913471
0.50589312 0.01418108
-0.19841061 0.05812199
-0.19495169 0.04690872
0.11663779 -0.02227137
-0.00149143 0.01585098
0.26216847 -0.13983225
-0.20453943 0.03444869
0.01351642 -0.16698154
-0.21624588 0.02529162
-0.09278002 -0.13009525
-0.23245799 0.02276455
-0.2300057 -0.07733033
IMAGE=Node 3
ID=0
LM=16
-0.21652861 0.08975196
0.18821473 0.10757716
0.12345718 0.04659318
0.32782836 0.10543223
0.54551364 0.04376342
-0.19380489 0.06596517
-0.18959013 0.04964749
0.12497962 -0.04754511
0.00473253 -0.00166852
0.25589668 -0.16824526
-0.20486147 0.03978873
0.01235124 -0.17771134
-0.2165139 0.02969482
-0.09454042 -0.14157041
-0.229837 0.02083063
-0.23729758 -0.06230414
IMAGE=Node 40
ID=0
LM=16
-0.21961066 0.08867252
0.18982443 0.10487151
0.1332943 0.04712454
0.33073024 0.10589703
0.53582141 0.04516136
-0.19598991 0.0676744
-0.18545904 0.05029718
0.12126561 -0.04583029
0.00013994 0.0004714
0.26483401 -0.17559071
-0.20369155 0.03922013
0.00715309 -0.17640549
-0.2162661 0.03076537
-0.10284682 -0.13300978
-0.22949956 0.02581061
-0.2296994 -0.07512977
IMAGE=Node 39
ID=0
LM=16
-0.22613891 0.08739476
0.18459625 0.108227
0.12483468 0.05682439
0.32826286 0.09877859
0.49341963 0.03140705
-0.20320707 0.07024932
-0.18902683 0.05587681
0.13937768 -0.02160491
-0.01507482 0.02524648
0.30278056 -0.1360707
-0.20378628 0.04120331
0.03067643 -0.18233831
-0.2155187 0.02943857
-0.06313398 -0.16896894
-0.23450922 0.02568641
-0.2535523 -0.12134984
IMAGE=Node 45
ID=0
LM=16
-0.22630044 0.08516603
0.18086154 0.11037545
0.12134307 0.05459903
0.33082221 0.10138773
0.5218466 0.02518466
-0.19807867 0.06717864
-0.18452574 0.05180122
0.13441934 -0.02696431
-0.00906872 0.0174193
0.28709008 -0.14666238
-0.20067978 0.03986729
0.01412472 -0.1786937
-0.21315542 0.02774179
-0.08362245 -0.15087842
-0.23131783 0.02630904
-0.24375852 -0.10383139
IMAGE=Node 44
ID=0
LM=16
-0.22289769 0.08459507
0.18373682 0.10669194
0.12505826 0.05099831
0.34502187 0.10074084
0.52424583 0.03097463
-0.19730955 0.06556562
-0.18698425 0.0502211
0.12560154 -0.03357211
-0.0038698 0.01032648
0.27320333 -0.15686768
-0.20265642 0.03852471
0.01121441 -0.17543599
-0.21501778 0.02846119
-0.09314371 -0.13957433
-0.23081855 0.02540077
-0.2353843 -0.08705053
IMAGE=Node 38
ID=0
LM=16
-0.22278196 0.07994664
0.1805245 0.10482885
0.1205374 0.05127136
0.37351317 0.09493778
0.51506947 0.02257786
-0.19786008 0.06184381
-0.19096797 0.04856491
0.12111967 -0.02792174
-0.00268061 0.01308873
0.2676859 -0.14834997
-0.20359792 0.0364867
0.01236541 -0.17120876
-0.21563183 0.0268764
-0.09296187 -0.13483479
-0.23163827 0.02408266
-0.232695 -0.08219043
IMAGE=Node 2
ID=0
