# Supplementary material for: Evolutionary radiation strategy revealed in the Scarabaeidae with evidence of continuous spatiotemporal morphology and phylogenesis
Source: Commun Biol. 2024 Jun 5;7:690. doi: 10.1038/s42003-024-06250-1 (PMC11153540; doi:10.1038/s42003-024-06250-1)
Supplement: Supplementary file 4 — Supplementary Data 3 [file 42003_2024_6250_MOESM4_ESM.zip › Supplementary Data 3/Mandible-ancestral nodes.TPS]

LM=50
-0.19240304 -0.0875546
-0.1817912 -0.07704898
-0.17100448 -0.06686234
-0.15911979 -0.05678507
-0.14867338 -0.04635884
-0.13959284 -0.03418996
-0.13009065 -0.02126265
-0.12184859 -0.00743362
-0.11407611 0.00697498
-0.10634972 0.02112661
-0.09898677 0.03564309
-0.09058509 0.04979908
-0.08170987 0.06320511
-0.07193581 0.07641662
-0.06127559 0.08849348
-0.04970942 0.09942192
-0.03726797 0.10837921
-0.02405856 0.1160524
-0.00986935 0.12198275
0.00434699 0.12716306
0.01915914 0.13197782
0.03369661 0.13478054
0.04705555 0.13524358
0.05976806 0.13370022
0.07125776 0.12700359
0.08082224 0.11827249
0.08390127 0.10666579
0.08303038 0.09402818
0.07916888 0.0798581
0.07688075 0.06742685
0.07612179 0.05372206
0.07399196 0.04173134
0.07211543 0.02923913
0.07190119 0.01647267
0.07161722 0.00196302
0.07123774 -0.01262739
0.07127589 -0.02803802
0.07122469 -0.04335198
0.07198177 -0.05885345
0.07244017 -0.07445201
0.0724067 -0.08983248
0.07299537 -0.1050579
0.07335913 -0.12015652
0.07275924 -0.13511168
0.06997415 -0.15012828
0.06642202 -0.16550197
0.06145359 -0.18068734
0.0540919 -0.19481043
0.04612605 -0.20857476
0.03776459 -0.22206344
IMAGE=Node 11
ID=0
LM=50
-0.18354126 -0.08880583
-0.17285888 -0.07859325
-0.16199527 -0.06842949
-0.15022088 -0.05792132
-0.13973121 -0.04645417
-0.13073991 -0.03348673
-0.12203093 -0.02039755
-0.11407549 -0.00641522
-0.10663066 0.00777142
-0.09966095 0.02173919
-0.09255856 0.03616402
-0.08444472 0.05002183
-0.07613407 0.06300051
-0.06680971 0.07541994
-0.05677869 0.08702414
-0.04585652 0.09762181
-0.03446841 0.10751932
-0.0221569 0.11572591
-0.00917422 0.12248349
0.00422985 0.12815032
0.01853162 0.13292012
0.03177214 0.1339728
0.04183359 0.1315851
0.04995016 0.12793909
0.05751482 0.1209022
0.06311308 0.11194515
0.06547312 0.10148155
0.06477489 0.08885454
0.0627501 0.07604134
0.06365038 0.06409743
0.06616711 0.05209958
0.0676156 0.04062518
0.06970605 0.02801462
0.07168576 0.01470001
0.07190628 -0.00032684
0.07257317 -0.01467247
0.07329237 -0.02918147
0.07282715 -0.04401354
0.07265634 -0.0587126
0.07353058 -0.07318358
0.07337098 -0.08692492
0.07344913 -0.10042856
0.07204912 -0.11495898
0.07041285 -0.12942473
0.06846412 -0.14419422
0.06547642 -0.1594775
0.06172891 -0.17439077
0.05651832 -0.18880374
0.05022816 -0.2026315
0.04261504 -0.21599162
IMAGE=Node 10
ID=0
LM=50
-0.12412143 -0.17318958
-0.11678309 -0.15913124
-0.11118361 -0.14461805
-0.10339812 -0.13107504
-0.09649396 -0.11741129
-0.0914162 -0.10364992
-0.08953363 -0.08878163
-0.08862456 -0.07306542
-0.08943247 -0.05932159
-0.09111383 -0.04564533
-0.0918411 -0.03057403
-0.09272423 -0.01551341
-0.09359221 -0.00031747
-0.0936982 0.01425806
-0.09315744 0.02870399
-0.09120177 0.04171168
-0.08910284 0.05691335
-0.08498521 0.07068116
-0.07518444 0.08394436
-0.06692893 0.09702214
-0.05727893 0.11030454
-0.0453223 0.11950631
-0.03401384 0.12827562
-0.02370665 0.13631345
-0.00958027 0.13760974
0.0040188 0.13565691
0.01651606 0.13068564
0.01518421 0.11695485
0.01420961 0.10426576
0.0191729 0.09409133
0.02843305 0.08644376
0.03650433 0.07949529
0.0443029 0.06713437
0.04989197 0.05393539
0.04940598 0.03827102
0.05543011 0.02412242
0.06446491 0.01098526
0.07230886 -0.00230046
0.08129364 -0.01331649
0.09250401 -0.02328685
0.10371621 -0.02799991
0.11623839 -0.03502958
0.12341174 -0.04581601
0.13046961 -0.05643425
0.13811084 -0.06858179
0.14522226 -0.08207513
0.15199843 -0.09571069
0.15962907 -0.10975054
0.16432452 -0.12485022
0.16765684 -0.13984047
IMAGE=Node 15
ID=0
LM=50
-0.1525431 -0.13467601
-0.1450675 -0.12191923
-0.13767519 -0.10890444
-0.12802529 -0.09727819
-0.11860278 -0.08517864
-0.11120209 -0.07200677
-0.10553466 -0.05841824
-0.10106519 -0.04355586
-0.09796291 -0.02928589
-0.0952142 -0.01488188
-0.09226823 -0.00001825
-0.0885759 0.01491719
-0.08509955 0.02930063
-0.08121881 0.04320667
-0.07647179 0.05692293
-0.07075192 0.06936095
-0.06439792 0.08263209
-0.05689067 0.09435558
-0.04686073 0.10553335
-0.03634557 0.11551471
-0.02475562 0.12525498
-0.01178189 0.13092602
-0.00065596 0.13464488
0.00990974 0.13564548
0.02148678 0.13231192
0.03139718 0.12613164
0.03986475 0.11808066
0.04140078 0.10517049
0.0421953 0.09303929
0.04589894 0.08167035
0.05217359 0.07129634
0.05733501 0.06150596
0.0616366 0.0493596
0.06512577 0.03619333
0.0656379 0.02153071
0.06869797 0.00729456
0.0728058 -0.00653546
0.07567141 -0.02088539
0.07986809 -0.03384311
0.0858527 -0.04646567
0.09095448 -0.05709971
0.09694496 -0.06851494
0.09882632 -0.0820383
0.10086023 -0.09495006
0.10299935 -0.10848377
0.1041854 -0.12267809
0.10493294 -0.13701943
0.10580861 -0.15149447
0.10460091 -0.16576874
0.10189595 -0.17989979
IMAGE=Node 9
ID=0
LM=50
-0.14996662 -0.14203262
-0.14556054 -0.12803321
-0.1398467 -0.11366578
-0.13045687 -0.10283821
-0.11958319 -0.09167045
-0.11145016 -0.07888365
-0.1050394 -0.06607554
-0.10049552 -0.05118693
-0.09782561 -0.0363075
-0.09486783 -0.02073949
-0.09240502 -0.00564474
-0.08855874 0.01024315
-0.08557239 0.02521886
-0.08314852 0.039942
-0.07947925 0.05504067
-0.07519747 0.06874937
-0.06962253 0.08346361
-0.06352992 0.09665967
-0.05622353 0.1101722
-0.04633764 0.12137167
-0.03551954 0.13254027
-0.02179549 0.13929895
-0.00978762 0.14407393
0.00348571 0.14268389
0.01652581 0.13842382
0.02705965 0.13079286
0.03760508 0.12207479
0.04424324 0.10970208
0.0496262 0.09881078
0.05487354 0.08682229
0.0619206 0.07534566
0.06788511 0.06439741
0.07090084 0.05292982
0.07379958 0.03994458
0.07560144 0.02664796
0.07809064 0.01243372
0.08066011 -0.00141018
0.08187822 -0.01634216
0.08565429 -0.02950024
0.09152351 -0.04292658
0.09577625 -0.05637429
0.10114737 -0.07008667
0.10101809 -0.08533992
0.10169823 -0.09899119
0.1024231 -0.1126753
0.10185751 -0.12648163
0.10107147 -0.14095684
0.10127845 -0.15592912
0.09925005 -0.16982449
0.09541598 -0.18386729
IMAGE=Node 8
ID=0
LM=50
-0.14784866 -0.14066631
-0.1447281 -0.12738466
-0.13767818 -0.11526159
-0.12956761 -0.1040423
-0.12279198 -0.09204422
-0.11828443 -0.07842032
-0.11520581 -0.06522633
-0.11267494 -0.05122833
-0.11038959 -0.03681979
-0.10896885 -0.02240701
-0.10714849 -0.00794618
-0.10400587 0.00689484
-0.10114525 0.02147872
-0.09837188 0.03570513
-0.09280574 0.04924327
-0.08629774 0.06189437
-0.07862618 0.07480156
-0.07047769 0.08670643
-0.06128774 0.09810185
-0.05070401 0.10799527
-0.03847563 0.11603257
-0.02469548 0.12115473
-0.01221146 0.12220082
-0.00099876 0.11772476
0.01066187 0.11290482
0.02071121 0.10667843
0.03023348 0.09913859
0.03504268 0.08749866
0.03875521 0.07744214
0.04539722 0.06911415
0.05286273 0.061404
0.06019843 0.05461816
0.06556149 0.04839871
0.07146322 0.04065087
0.07697412 0.03146059
0.0820763 0.02109564
0.08629436 0.00943094
0.08978235 -0.00305066
0.09552674 -0.01345301
0.10175338 -0.02484095
0.10601807 -0.0383587
0.11074454 -0.05181208
0.11317925 -0.06616122
0.11781246 -0.07832067
0.12247466 -0.0899567
0.12622319 -0.10137594
0.12774426 -0.11457761
0.13018877 -0.12705499
0.129938 -0.13858425
0.12777207 -0.15077615
IMAGE=Node 7
ID=0
LM=50
-0.17005032 -0.10583685
-0.16099433 -0.09408909
-0.1508499 -0.08256353
-0.14078386 -0.07053455
-0.132748 -0.05708652
-0.1263868 -0.04265342
-0.12009188 -0.02865209
-0.1142994 -0.01408548
-0.1084915 0.00061238
-0.10209882 0.01505394
-0.09504553 0.02888124
-0.08709795 0.0423934
-0.07868317 0.05554143
-0.06987665 0.06871937
-0.06113944 0.08179993
-0.05171861 0.09455917
-0.04155325 0.10679336
-0.03057065 0.11842049
-0.01873179 0.12895651
-0.00614011 0.13834881
0.00754764 0.14579155
0.02206636 0.15159897
0.03722647 0.15362089
0.05160861 0.15091887
0.06437266 0.14439546
0.07371934 0.13387075
0.07991666 0.12022008
0.08320552 0.10514652
0.08389129 0.08972832
0.08160105 0.07442157
0.0793079 0.05906607
0.07648013 0.04383906
0.07256624 0.0288447
0.06818698 0.01374345
0.06384601 -0.00140316
0.0591172 -0.01647477
0.05525928 -0.03156434
0.05132368 -0.04675126
0.04949468 -0.06196224
0.0497805 -0.07704887
0.05244575 -0.09193721
0.05742785 -0.10690371
0.06267787 -0.12163038
0.06868575 -0.13553735
0.07285242 -0.14996418
0.07474254 -0.16441358
0.07457445 -0.1792265
0.07150212 -0.19315188
0.06532849 -0.2058137
0.05659653 -0.21600162
IMAGE=Node 21
ID=0
LM=50
-0.16175488 -0.11195215
-0.15480268 -0.09908435
-0.14638082 -0.08676622
-0.13789977 -0.07430429
-0.13114281 -0.06104129
-0.12532219 -0.04709342
-0.11916931 -0.03385968
-0.11338201 -0.02028736
-0.1078157 -0.0065041
-0.10183777 0.00737807
-0.09539228 0.02060826
-0.08803118 0.03393734
-0.08113587 0.04757707
-0.07384376 0.06112361
-0.06607813 0.07440675
-0.05731858 0.08689024
-0.04751408 0.09882025
-0.03679884 0.11016053
-0.02528674 0.12070499
-0.01332725 0.13044382
0.00003087 0.13815686
0.01433321 0.14409501
0.0289366 0.14497157
0.04192083 0.14061526
0.05394302 0.13419474
0.06460116 0.12615739
0.07179751 0.11401481
0.07555133 0.10027464
0.07737921 0.08627401
0.07638661 0.0727516
0.07610414 0.05894379
0.07587023 0.04520592
0.07358438 0.03168033
0.07028201 0.01799108
0.06732373 0.00402047
0.06376362 -0.00981977
0.06073338 -0.02393201
0.05706345 -0.03806068
0.05519229 -0.05187069
0.05671811 -0.06590547
0.06118257 -0.07953727
0.0666325 -0.09385285
0.07102587 -0.10838099
0.07585898 -0.1221506
0.07835295 -0.13644475
0.07972518 -0.15013326
0.07943192 -0.16462776
0.07691573 -0.17795738
0.07103396 -0.18925823
0.06255933 -0.19857383
IMAGE=Node 20
ID=0
LM=50
-0.1260485 -0.13439589
-0.12245446 -0.12149303
-0.11632838 -0.10947305
-0.10992808 -0.09727857
-0.10581658 -0.08470005
-0.103286 -0.07131816
-0.1012551 -0.05822696
-0.0997806 -0.04486707
-0.09845351 -0.03122392
-0.09692291 -0.01729392
-0.09485693 -0.00355487
-0.09156676 0.01049192
-0.08818806 0.02461629
-0.08399238 0.03867769
-0.07840952 0.05228421
-0.07208733 0.06514754
-0.06420985 0.07772213
-0.05547073 0.08945023
-0.04556612 0.10056652
-0.03509178 0.11083792
-0.02306348 0.11932278
-0.00958936 0.12552525
0.00373256 0.1276702
0.01598467 0.1249751
0.0282534 0.12113086
0.03896279 0.1157842
0.04743712 0.10753285
0.05114623 0.09670818
0.0533191 0.08637726
0.055795 0.07641862
0.05841378 0.06632792
0.0606183 0.05617661
0.06030638 0.0460643
0.0608162 0.03532747
0.06148631 0.02396373
0.06135022 0.01229883
0.06150458 -0.00018376
0.06146265 -0.01312294
0.06397944 -0.02514822
0.06832765 -0.03765488
0.07305278 -0.05087023
0.07823408 -0.06425863
0.08231574 -0.0776181
0.08792771 -0.0893529
0.09257811 -0.10136506
0.0965466 -0.11240405
0.09921528 -0.12456697
0.10118345 -0.13626709
0.10037497 -0.14710645
0.09804133 -0.15765381
IMAGE=Node 6
ID=0
LM=50
-0.06107008 -0.20089294
-0.06082979 -0.185432
-0.05688341 -0.16927504
-0.05550376 -0.15219523
-0.05978729 -0.13567847
-0.06603038 -0.11983492
-0.07349658 -0.10382228
-0.08242561 -0.08905946
-0.09031761 -0.07353341
-0.09585857 -0.05659559
-0.09990086 -0.03937504
-0.10257657 -0.02182158
-0.1033517 -0.00392028
-0.10020341 0.01408046
-0.09625499 0.03164175
-0.09243609 0.04874558
-0.0856984 0.06511303
-0.0784548 0.08073408
-0.06870959 0.09620226
-0.05769488 0.11016473
-0.04468043 0.12267678
-0.03014789 0.13326762
-0.01487022 0.14174992
0.00070282 0.1471074
0.01824065 0.14980457
0.03404692 0.1494972
0.04930428 0.14756519
0.05552979 0.14203469
0.05661161 0.13484229
0.05430153 0.12235915
0.05068093 0.10934623
0.04724038 0.09509877
0.04185103 0.08046794
0.03820271 0.06580366
0.03681501 0.05123756
0.03603681 0.03709354
0.03791468 0.02155784
0.04072432 0.00573998
0.0469171 -0.00913652
0.05416237 -0.02405874
0.0611844 -0.03968117
0.06666706 -0.05543061
0.07311604 -0.06829538
0.08283188 -0.07774682
0.09185553 -0.08931292
0.10163038 -0.09722914
0.11210855 -0.10663491
0.12167273 -0.11694779
0.12906095 -0.12801058
0.13777248 -0.14001135
IMAGE=Node 25
ID=0
LM=50
-0.06854196 -0.15056921
-0.06783259 -0.13801009
-0.06492612 -0.12639135
-0.06231684 -0.11348913
-0.06351495 -0.10101464
-0.06625137 -0.08844073
-0.06939018 -0.07559488
-0.07328485 -0.06308553
-0.07715525 -0.05034786
-0.07996211 -0.03685282
-0.08203004 -0.02332668
-0.08266324 -0.00935642
-0.08228304 0.00479307
-0.07976151 0.01920434
-0.07634469 0.03320263
-0.07264568 0.04665801
-0.0664893 0.05954457
-0.05913565 0.07148372
-0.05012389 0.08289272
-0.04124407 0.09407469
-0.03074567 0.10377891
-0.01840581 0.11132601
-0.00552745 0.11583823
0.00703194 0.11658527
0.02015532 0.11629303
0.03157599 0.11451677
0.04028037 0.10944515
0.04284467 0.10235125
0.04382286 0.09541562
0.04560117 0.08739011
0.04627445 0.07863596
0.04578623 0.06870576
0.04177328 0.05811387
0.04070336 0.04734045
0.04016107 0.03641014
0.03821074 0.02562061
0.037486 0.01394978
0.03754216 0.00174252
0.04121928 -0.01012096
0.04651146 -0.02221823
0.0519577 -0.03471471
0.0573252 -0.04711097
0.06274209 -0.05831208
0.07011169 -0.06758741
0.07690673 -0.07769373
0.08369143 -0.08570295
0.09046967 -0.09449555
0.09644585 -0.10378889
0.10015296 -0.11347688
0.10379259 -0.12361146
IMAGE=Node 5
ID=0
LM=50
0.03003496 -0.05663474
0.02402607 -0.05115839
0.0183292 -0.05195506
0.01753789 -0.04692562
0.01227829 -0.04466211
0.00672695 -0.04209296
0.00306611 -0.03695331
-0.00029515 -0.03162691
-0.00589394 -0.02771803
-0.01160969 -0.02349824
-0.01841163 -0.01986657
-0.02273057 -0.01502328
-0.02589621 -0.01022411
-0.02739173 -0.00411272
-0.02910344 0.00168758
-0.03110558 0.00708264
-0.02877483 0.01135797
-0.02250893 0.01367931
-0.01521864 0.01457827
-0.0137015 0.02037992
-0.01122514 0.02528069
-0.00477094 0.02674379
0.0027808 0.02521088
0.00959646 0.02139763
0.01540612 0.02172726
0.01877276 0.02422585
0.0119509 0.01605481
0.0010696 0.01109962
-0.00209 0.0109344
0.00819766 0.01794445
0.01469616 0.02236176
0.01444205 0.02334117
0.0041017 0.02157518
0.00592362 0.02094662
0.00449172 0.02046528
-0.00569254 0.02042459
-0.01554179 0.02008106
-0.02362166 0.01836367
-0.02338082 0.01427047
-0.01978951 0.00957074
-0.01561844 0.00587423
-0.00935778 0.00358339
-0.0030415 0.00199046
0.0041406 0.00020821
0.01101159 -0.0010673
0.01737814 -0.00093033
0.02415138 0.00035997
0.03037998 -0.00001753
0.03535254 -0.00250904
0.04092868 -0.00582559
IMAGE=Node 28
ID=0
LM=50
-0.01850731 -0.1164188
-0.02021352 -0.10710523
-0.02156658 -0.10042595
-0.02151869 -0.09099358
-0.02494098 -0.08266541
-0.02943775 -0.07416912
-0.03341885 -0.06473539
-0.03764833 -0.05533006
-0.04269462 -0.04628626
-0.04710484 -0.03666895
-0.05133232 -0.02705014
-0.05384638 -0.0167396
-0.05530937 -0.00631679
-0.05508874 0.00485488
-0.05436956 0.01568191
-0.05341361 0.02608091
-0.04955964 0.03579855
-0.04348143 0.04426685
-0.03609595 0.05190938
-0.03094556 0.0612214
-0.02449309 0.06933717
-0.01548017 0.07518516
-0.00544471 0.07809456
0.00440833 0.07767332
0.01397189 0.07794365
0.02171825 0.07826892
0.02409972 0.07323741
0.021858 0.06831088
0.02153789 0.06502731
0.02670699 0.06339256
0.02972865 0.06023375
0.02950001 0.0548419
0.02316242 0.04780938
0.02309118 0.04089023
0.02218189 0.03402913
0.0172452 0.02746945
0.01303873 0.02047525
0.01043952 0.01261052
0.0127613 0.00392185
0.01704435 -0.00494106
0.02163592 -0.01359274
0.02707446 -0.02164366
0.0327945 -0.02902276
0.03957547 -0.03566252
0.04628655 -0.04240321
0.0528973 -0.04747565
0.06008519 -0.05228477
0.06648137 -0.05815178
0.07102296 -0.06531362
0.07556397 -0.07316923
IMAGE=Node 4
ID=0
LM=50
-0.02744215 -0.23809
-0.02612275 -0.22149618
-0.02626859 -0.2050316
-0.02588072 -0.18844883
-0.02530048 -0.17169052
-0.0257396 -0.15438657
-0.02655071 -0.13596751
-0.02656077 -0.11725635
-0.02656796 -0.09787151
-0.0258752 -0.07878055
-0.02479635 -0.05902429
-0.0230102 -0.03945709
-0.02086055 -0.01970244
-0.01803321 0.00011781
-0.01647502 0.02012029
-0.01589285 0.04010999
-0.01396327 0.05970448
-0.01112322 0.07834702
-0.00697721 0.09693347
-0.00279402 0.11462411
0.00122016 0.13022236
0.00483888 0.14457541
0.00926416 0.15607459
0.01347086 0.16303697
0.01712663 0.16608426
0.01960655 0.15983787
0.01753102 0.15141426
0.01561112 0.13878711
0.01222415 0.12660754
0.00963603 0.11202673
0.01213701 0.09767575
0.01660052 0.08313121
0.01942459 0.07094388
0.02122102 0.0581712
0.02129596 0.04582187
0.02014282 0.03414565
0.01816641 0.02080698
0.01523493 0.01306296
0.01360795 0.00688628
0.0126676 0.00217167
0.01121787 0.00009028
0.00876988 -0.00690715
0.00759382 -0.01682445
0.00786848 -0.02906696
0.01032743 -0.04610661
0.01172499 -0.06304673
0.01313298 -0.07867902
0.01549986 -0.09373021
0.01908382 -0.10853244
0.01998733 -0.12143498
IMAGE=Node 33
ID=0
LM=50
-0.04160528 -0.21908751
-0.04077706 -0.20323664
-0.0431559 -0.18775485
-0.0447781 -0.17190771
-0.04555535 -0.15544768
-0.04819416 -0.13837076
-0.05062586 -0.12133793
-0.05284862 -0.10409014
-0.0553689 -0.08643406
-0.05726918 -0.06854599
-0.05841809 -0.05014547
-0.05866233 -0.03152001
-0.05877282 -0.01286867
-0.0579091 0.00605746
-0.05708339 0.02493256
-0.0555714 0.04375092
-0.05261738 0.06229256
-0.04796453 0.07964882
-0.04159371 0.09693736
-0.03486057 0.11349862
-0.02647632 0.1279848
-0.01753245 0.14158352
-0.00650816 0.15158456
0.00521115 0.15609403
0.01641833 0.15805304
0.02552096 0.15654499
0.03094731 0.15231154
0.03048131 0.14414129
0.02812736 0.13498843
0.02663057 0.12277719
0.02945509 0.11153233
0.03175241 0.09833804
0.02801924 0.08585393
0.02602061 0.07185162
0.02590112 0.05703913
0.02520093 0.04296287
0.02565328 0.02810506
0.02801196 0.01510711
0.03154195 0.00260023
0.03555052 -0.00912569
0.03926931 -0.01970083
0.04282378 -0.03218563
0.04734153 -0.04528446
0.05257818 -0.05904757
0.05914496 -0.07426247
0.06484751 -0.08970669
0.07035337 -0.10451929
0.07351782 -0.11905845
0.07631676 -0.1340363
0.07751136 -0.14889716
IMAGE=Node 32
ID=0
LM=50
-0.02686511 -0.19582979
-0.02458111 -0.18310542
-0.02516196 -0.16950402
-0.02801605 -0.1567939
-0.03260793 -0.14279034
-0.03924376 -0.12878132
-0.04613159 -0.11521618
-0.05318715 -0.10141423
-0.06031516 -0.08714639
-0.06629998 -0.07215002
-0.07067363 -0.05588421
-0.0737046 -0.03931085
-0.07576179 -0.02250073
-0.07648743 -0.00505775
-0.07555 0.01204751
-0.07322871 0.02881711
-0.06957386 0.04541708
-0.06469996 0.06115812
-0.05866515 0.0768315
-0.05257685 0.0921253
-0.04487615 0.10617736
-0.03547709 0.1188119
-0.02332598 0.12770643
-0.01017136 0.13125287
0.00223463 0.1323878
0.01318565 0.1324722
0.02245081 0.13279412
0.02869434 0.1319331
0.03365697 0.1303202
0.03799322 0.12383052
0.03947271 0.11577902
0.0377882 0.10489682
0.03190229 0.09281242
0.02962878 0.07913171
0.02898135 0.06566995
0.02753608 0.05272337
0.02747395 0.04016332
0.03133206 0.02685169
0.03621406 0.01343494
0.04106503 0.0005544
0.04539848 -0.01236937
0.04949424 -0.0257543
0.05466293 -0.03954099
0.06020541 -0.05288456
0.06769095 -0.06577391
0.07601612 -0.07718137
0.08592945 -0.08772152
0.09414357 -0.09941262
0.0998344 -0.1126929
0.10419669 -0.12728406
IMAGE=Node 31
ID=0
LM=50
-0.01701492 -0.14205245
-0.01683404 -0.13214722
-0.01810282 -0.12293145
-0.01977712 -0.11256599
-0.02358628 -0.10231947
-0.02878882 -0.09197366
-0.03393248 -0.08165798
-0.039365 -0.07127775
-0.04503468 -0.06079289
-0.04974273 -0.0496558
-0.05355529 -0.03795716
-0.05614532 -0.02583911
-0.05774885 -0.01351933
-0.05811296 -0.000527
-0.05766056 0.01215553
-0.05648958 0.02450209
-0.05341478 0.0364931
-0.0487997 0.04763753
-0.04294531 0.05825716
-0.03789112 0.06920961
-0.03150847 0.07895192
-0.02326377 0.08748568
-0.01358747 0.09323457
-0.00340342 0.09503707
0.00635423 0.09581067
0.01480599 0.09606414
0.02006789 0.09421226
0.02165971 0.09148178
0.0228808 0.08873192
0.02632213 0.08484312
0.02821532 0.07970353
0.02827175 0.07247878
0.02361228 0.06373909
0.02264657 0.05438362
0.02189288 0.04521198
0.0192174 0.03636317
0.01717199 0.02739493
0.01739805 0.01772536
0.02044544 0.00761605
0.02441112 -0.0021757
0.02856849 -0.01193773
0.03325596 -0.02140341
0.0386829 -0.03074667
0.04447414 -0.03960836
0.05094133 -0.0484486
0.05762233 -0.05579368
0.06563451 -0.06271874
0.07261828 -0.07064894
0.07756337 -0.07995494
0.08197063 -0.09007063
IMAGE=Node 3
ID=0
LM=50
0.07134327 -0.09142853
0.06407381 -0.08949395
0.05426543 -0.08754296
0.0437349 -0.08149789
0.03359677 -0.07631238
0.02631761 -0.07087011
0.02077087 -0.06847755
0.01354104 -0.06583432
0.00582563 -0.06256829
-0.00119254 -0.05824386
-0.00661613 -0.05368041
-0.01228173 -0.04898081
-0.0178258 -0.04257978
-0.0223404 -0.03595072
-0.0269753 -0.02882841
-0.03110561 -0.02193054
-0.03564619 -0.01383957
-0.03833697 -0.00516678
-0.04042358 0.00258136
-0.04239874 0.01035039
-0.04286383 0.01731996
-0.04261976 0.0255937
-0.04245188 0.0342386
-0.04169799 0.04175145
-0.04062583 0.04897476
-0.03885843 0.05526653
-0.03716299 0.05945894
-0.03771779 0.06059338
-0.04219965 0.05807674
-0.04677231 0.05485761
-0.04553121 0.05157135
-0.03964285 0.04780092
-0.0331337 0.04287912
-0.02667499 0.03783517
-0.02064239 0.03450306
-0.01268804 0.03294293
-0.00493726 0.03161945
-0.00077299 0.02985354
0.00265521 0.02702669
0.0087883 0.02411611
0.01736338 0.02030146
0.02528863 0.02078581
0.03531916 0.02106045
0.04337826 0.02049242
0.05022394 0.01889115
0.05752289 0.01875287
0.06432451 0.0172946
0.07086216 0.01466912
0.07817564 0.01237968
0.08476542 0.00938756
IMAGE=Node 40
ID=0
LM=50
0.00822521 -0.132414
0.00656303 -0.1241432
-0.00101787 -0.11707221
-0.00841154 -0.10744905
-0.0142355 -0.0973955
-0.02001774 -0.0873033
-0.02578602 -0.07902962
-0.03296446 -0.07078705
-0.03917056 -0.0620273
-0.04290845 -0.05196107
-0.04505981 -0.04172562
-0.04674411 -0.03161468
-0.04724055 -0.02102244
-0.04813996 -0.00984243
-0.04894465 0.00146834
-0.04975623 0.01258451
-0.05004677 0.02395073
-0.04904041 0.03563917
-0.0458949 0.04570904
-0.04172878 0.05385648
-0.03576121 0.05989097
-0.02963617 0.06909181
-0.02415254 0.07860184
-0.01731238 0.08584462
-0.01008734 0.0915573
-0.00212956 0.09677501
0.00518312 0.09943286
0.0073518 0.09689476
0.00140918 0.08977593
-0.00460009 0.08233486
-0.00495027 0.07513325
0.00234763 0.06939554
0.00617432 0.06041615
0.00814128 0.05093264
0.01048555 0.04217205
0.01364959 0.03370878
0.01536444 0.02509271
0.01692322 0.01642704
0.02045741 0.00766769
0.02432854 0.00072803
0.0304213 -0.0075959
0.03746461 -0.01430541
0.04615184 -0.02023919
0.05425988 -0.02617727
0.06094769 -0.03337056
0.06727859 -0.03904207
0.07532326 -0.04551532
0.0826314 -0.05325142
0.08909218 -0.06155456
0.09556275 -0.07024292
IMAGE=Node 39
ID=0
LM=50
-0.00939959 -0.16191422
-0.01300942 -0.14904645
-0.01683704 -0.13583428
-0.02061444 -0.12178825
-0.02447461 -0.10854597
-0.02854443 -0.09476295
-0.03211635 -0.08141415
-0.03508712 -0.06781751
-0.037058 -0.05387029
-0.03845092 -0.03998021
-0.03947526 -0.02595019
-0.04033286 -0.01185447
-0.04031495 0.00213032
-0.03965249 0.01653804
-0.03852316 0.03053984
-0.03632618 0.04437268
-0.03289401 0.05760258
-0.02939851 0.07116922
-0.02517642 0.08430003
-0.01956354 0.09660757
-0.01320429 0.10817618
-0.00455507 0.11893724
0.00460715 0.12791979
0.01490893 0.13384489
0.02378324 0.13590012
0.03098401 0.13516634
0.0317369 0.12978534
0.02640722 0.11885133
0.02004487 0.10685393
0.01660554 0.09577879
0.01469013 0.08522178
0.01463822 0.0740094
0.01494672 0.06240454
0.01359774 0.05095297
0.01072629 0.03948616
0.00873505 0.02766078
0.00703097 0.01493788
0.00506047 0.00145803
0.00526452 -0.01165088
0.00742837 -0.02488623
0.01023047 -0.03732815
0.01433736 -0.04905288
0.02037569 -0.06013207
0.0259611 -0.07114119
0.03072709 -0.08242837
0.03482858 -0.09388231
0.04121136 -0.10446444
0.04902924 -0.11550194
0.05561627 -0.12753014
0.06149512 -0.13982824
IMAGE=Node 45
ID=0
LM=50
0.0144578 -0.01097247
0.01540164 -0.01057015
0.0174267 -0.00845528
0.01875985 -0.0044054
0.01894468 -0.00315937
0.01795948 -0.00162842
0.01634844 -0.00110831
0.01476186 -0.00082446
0.01380333 -0.00032414
0.01301981 0.0001863
0.01242609 0.00091137
0.01075517 0.00179768
0.00961019 0.00287808
0.00866524 0.0045328
0.00661576 0.00575091
0.00509289 0.00695041
0.00473686 0.00788836
0.00435088 0.00888626
0.00435663 0.0096725
0.00464743 0.00992526
0.00450582 0.00995937
0.0052572 0.01075108
0.00495632 0.01120813
0.00528651 0.00996921
0.00530552 0.00651345
0.00528199 0.00228908
0.0028789 0.00095667
-0.00019692 -0.00033331
-0.00281385 -0.00173043
-0.00303535 -0.00033283
-0.00247262 0.00124522
0.00047237 0.00165621
0.00184947 0.00134397
0.00001772 0.00156114
-0.00358722 0.00187631
-0.00694718 0.00168511
-0.01186402 0.00045351
-0.01700455 -0.00103377
-0.01998897 -0.00305909
-0.02194203 -0.00490315
-0.0227714 -0.0058463
-0.02123659 -0.00554573
-0.01924418 -0.00590208
-0.01947467 -0.00638761
-0.0195392 -0.00712702
-0.02037768 -0.00719694
-0.01778236 -0.00707805
-0.01433675 -0.00671381
-0.01261858 -0.00787207
-0.01071849 -0.00833821
IMAGE=Node 44
ID=0
LM=50
0.00567022 -0.08576507
0.00541906 -0.08031478
0.00294297 -0.07479728
0.0001839 -0.06725498
-0.00283358 -0.06068584
-0.00658107 -0.05396742
-0.01056153 -0.04838677
-0.01515404 -0.04290015
-0.01915383 -0.03709916
-0.021904 -0.03064107
-0.02376455 -0.02391713
-0.02562464 -0.01709462
-0.02660191 -0.00996161
-0.02741248 -0.00222925
-0.02846367 0.0053188
-0.02916325 0.01271439
-0.02880692 0.02003426
-0.02763575 0.02733768
-0.02520437 0.03380405
-0.02241076 0.03935462
-0.01880385 0.04373052
-0.01440434 0.0494343
-0.01039598 0.0545709
-0.00549103 0.05733295
-0.00064188 0.05839044
0.00422217 0.05883847
0.00723838 0.05899827
0.00719389 0.05692093
0.00401429 0.05296458
0.00221025 0.04976944
0.00267391 0.04649209
0.00678235 0.04291646
0.00793197 0.03745187
0.00779291 0.03187424
0.0071379 0.02666174
0.00652444 0.02143019
0.00483457 0.01569748
0.00344708 0.00970238
0.00427647 0.00336665
0.00583683 -0.00210519
0.00877366 -0.00776442
0.0131424 -0.01222114
0.01849965 -0.01660584
0.02280891 -0.02094763
0.02675167 -0.02588875
0.03028483 -0.02965434
0.03614326 -0.0335811
0.04184152 -0.03811588
0.04610211 -0.04376164
0.05033183 -0.04944658
IMAGE=Node 38
ID=0
LM=50
-0.00567235 -0.11390876
-0.00570749 -0.106231
-0.00757993 -0.09886436
-0.00979661 -0.08991048
-0.01320993 -0.08150265
-0.01768494 -0.07297054
-0.022247 -0.06502237
-0.02725952 -0.05708895
-0.03209425 -0.04894602
-0.03582337 -0.04014844
-0.03865992 -0.03093715
-0.04088498 -0.02146687
-0.04217538 -0.01174047
-0.04276272 -0.00137813
-0.04306211 0.00873717
-0.04282641 0.01860824
-0.04111085 0.02826368
-0.03821773 0.0374876
-0.03407484 0.0460306
-0.03015094 0.05428211
-0.02515616 0.06134122
-0.01883406 0.06845999
-0.01199173 0.07390274
-0.00444722 0.07618501
0.00285617 0.07710055
0.00951408 0.0774513
0.01365313 0.07660527
0.0144268 0.07420136
0.01344755 0.07084825
0.01426619 0.06730628
0.01544462 0.06309781
0.01752705 0.05769762
0.01577212 0.05059548
0.01521974 0.04312893
0.01451539 0.03593686
0.01287092 0.02889668
0.01100328 0.0215462
0.01042256 0.01371387
0.01236095 0.00549135
0.01512397 -0.00214044
0.01867108 -0.00985108
0.02319918 -0.01681228
0.02859127 -0.02367626
0.03364152 -0.03027799
0.0388465 -0.03716868
0.04395358 -0.04272401
0.05088888 -0.04814992
0.0572299 -0.05438241
0.06183274 -0.06185829
0.06615123 -0.0697586
IMAGE=Node 2
ID=0
