# Supplementary material for: Evolutionary radiation strategy revealed in the Scarabaeidae with evidence of continuous spatiotemporal morphology and phylogenesis
Source: Commun Biol. 2024 Jun 5;7:690. doi: 10.1038/s42003-024-06250-1 (PMC11153540; doi:10.1038/s42003-024-06250-1)
Supplement: Supplementary file 4 — Supplementary Data 3 [file 42003_2024_6250_MOESM4_ESM.zip › Supplementary Data 3/Pronotum-ancestral nodes.TPS]

LM=25
0.18413603 0.22662028
0.14481817 0.22014921
0.10575587 0.21220045
0.06722154 0.20361406
0.02931661 0.19634323
-0.00719306 0.18995965
-0.0403547 0.17822026
-0.06921422 0.15740095
-0.09259461 0.12853364
-0.11033616 0.09372904
-0.12282698 0.05621695
-0.13129939 0.01736473
-0.13634995 -0.02211827
-0.13752305 -0.06182785
-0.13240197 -0.100401
-0.11591614 -0.13111506
-0.08822923 -0.15053979
-0.05451022 -0.16279865
-0.01731145 -0.16974006
0.0215392 -0.17411495
0.06112302 -0.17729208
0.10086134 -0.18025857
0.14065083 -0.18283485
0.18041371 -0.18391952
0.22022483 -0.18339182
IMAGE=Node 2
ID=0
LM=25
0.18021249 0.22944154
0.14125627 0.22231899
0.10261611 0.21385974
0.06441677 0.20539081
0.0266726 0.19900957
-0.00982143 0.19302158
-0.04260229 0.17830672
-0.07064904 0.15424703
-0.09347913 0.12371686
-0.11131058 0.08889579
-0.12410633 0.05163505
-0.13295167 0.01306485
-0.1382239 -0.02619347
-0.13878056 -0.06575077
-0.13222974 -0.1039382
-0.11377874 -0.13295962
-0.08532126 -0.1502937
-0.0513943 -0.16153358
-0.01404069 -0.16829886
0.02485228 -0.17263654
0.06429522 -0.17568634
0.10397532 -0.17807732
0.14373999 -0.17964895
0.18347872 -0.17964736
0.22317389 -0.17824381
IMAGE=Node 3
ID=0
LM=25
0.17004774 0.23899924
0.1318917 0.23074008
0.09405295 0.22127227
0.05678928 0.21095945
0.02007023 0.20172179
-0.01545675 0.19387254
-0.04668418 0.17653242
-0.07269467 0.1497147
-0.09357423 0.11780044
-0.10991002 0.08274932
-0.12135189 0.04573274
-0.12897079 0.00759004
-0.1332123 -0.03099364
-0.13216358 -0.06979808
-0.12401873 -0.10714677
-0.1059396 -0.13631252
-0.07951557 -0.15394193
-0.04723682 -0.16456503
-0.0108472 -0.17025029
0.02739198 -0.17325345
0.06610647 -0.1750833
0.10518146 -0.17597167
0.14432843 -0.17564876
0.18335318 -0.1738315
0.2223629 -0.17088809
IMAGE=Node 4
ID=0
LM=25
0.15915551 0.24748176
0.12111109 0.23601618
0.08357085 0.22325882
0.04680464 0.20918506
0.01051511 0.1963864
-0.0247202 0.18800627
-0.05670652 0.17054436
-0.08308063 0.142788
-0.10287621 0.1091566
-0.1168141 0.07234295
-0.12564158 0.03395544
-0.1305062 -0.00527342
-0.13333632 -0.04442294
-0.13066763 -0.08365625
-0.12020611 -0.12100261
-0.09967579 -0.14726982
-0.07098611 -0.15762868
-0.03810367 -0.16152279
-0.00167436 -0.16291473
0.03714214 -0.16233432
0.07624674 -0.16195172
0.11578608 -0.16058354
0.15542842 -0.1579602
0.19487841 -0.15394567
0.23435644 -0.14865513
IMAGE=Node 5
ID=0
LM=25
0.15825885 0.24303054
0.12069543 0.23269969
0.08366735 0.22118878
0.0472317 0.20825267
0.01177279 0.19518909
-0.02216978 0.18372137
-0.05481542 0.16851356
-0.08257526 0.14372956
-0.10261565 0.11145402
-0.1143336 0.07505534
-0.12009464 0.03744628
-0.12270385 -0.00083049
-0.12618517 -0.03838927
-0.12340191 -0.07627501
-0.11172113 -0.1124429
-0.09220789 -0.13894847
-0.06753407 -0.15244356
-0.03878356 -0.15970656
-0.00586421 -0.16306746
0.03157639 -0.16292508
0.06924177 -0.16443512
0.10765954 -0.16515294
0.14634787 -0.16467389
0.18495268 -0.16241705
0.22360179 -0.15857308
IMAGE=Node 6
ID=0
LM=25
0.1339663 0.26315193
0.09737969 0.24772931
0.06142316 0.23109676
0.02662159 0.21286379
-0.00655463 0.19320855
-0.03777772 0.17218472
-0.06898754 0.15088795
-0.09509921 0.12337627
-0.11301637 0.08897816
-0.12435246 0.05130385
-0.13011807 0.01252822
-0.13097392 -0.02695504
-0.12906526 -0.06567218
-0.12088093 -0.10323981
-0.10589395 -0.1380859
-0.08250303 -0.15997172
-0.05330429 -0.16332644
-0.02187937 -0.15942771
0.01316026 -0.15206579
0.05092484 -0.14430048
0.0895557 -0.13904341
0.12860405 -0.13411304
0.16758412 -0.12833325
0.20628303 -0.12099489
0.244904 -0.11177986
IMAGE=Node 7
ID=0
LM=25
0.1264585 0.25507978
0.0910196 0.24176889
0.05615473 0.22684093
0.02242418 0.21047572
-0.00894664 0.19223559
-0.0363578 0.16858337
-0.06343846 0.14341491
-0.08664013 0.11444881
-0.10471251 0.08224411
-0.11806529 0.04721733
-0.12653748 0.01100381
-0.12957294 -0.0263531
-0.12760397 -0.06312187
-0.11715465 -0.09657901
-0.09778898 -0.12491992
-0.07348262 -0.14635687
-0.0470443 -0.15806915
-0.01936359 -0.15921125
0.01313881 -0.15061603
0.04900912 -0.14179611
0.08553383 -0.13600647
0.12276232 -0.13107498
0.15980968 -0.12614778
0.19677787 -0.12068462
0.23362074 -0.11237608
IMAGE=Node 8
ID=0
LM=25
0.08952562 0.23345491
0.06026222 0.21949699
0.03145952 0.20435673
0.00352866 0.18788882
-0.02275673 0.169929
-0.04620553 0.14932755
-0.06733172 0.12552251
-0.08312351 0.09749231
-0.09445175 0.06788096
-0.10213394 0.03653467
-0.10588776 0.00457157
-0.10525755 -0.02781656
-0.10034434 -0.05948343
-0.08975911 -0.08892285
-0.07325462 -0.11525346
-0.05290513 -0.13451914
-0.03058647 -0.14164466
-0.00573717 -0.14006391
0.0223228 -0.13281213
0.05225714 -0.12583182
0.08278613 -0.12049702
0.11354271 -0.11478399
0.14402959 -0.10728235
0.17465579 -0.09883041
0.20536514 -0.08871428
IMAGE=Node 9
ID=0
LM=25
0.13699771 0.24720537
0.10207429 0.23688865
0.06761134 0.22501251
0.03430407 0.21095056
0.00272722 0.1947542
-0.02588403 0.17726328
-0.05149363 0.15476077
-0.07325508 0.12620225
-0.09134914 0.0951515
-0.10579483 0.06189647
-0.11576681 0.02717925
-0.12090927 -0.00871285
-0.1215631 -0.04471658
-0.11722439 -0.07996119
-0.10673595 -0.11330682
-0.08815588 -0.13959393
-0.06124707 -0.15238427
-0.02960176 -0.15574021
0.0047089 -0.15453429
0.03976828 -0.15459089
0.07481063 -0.15636478
0.10952697 -0.15661
0.14367692 -0.15253577
0.17858013 -0.14719557
0.21419447 -0.14101766
IMAGE=Node 10
ID=0
LM=25
0.16424204 0.24054303
0.12613912 0.23180576
0.08840514 0.22180504
0.0514145 0.20980497
0.01526452 0.19767029
-0.01834535 0.18938432
-0.04809943 0.17309854
-0.07330335 0.14511125
-0.09414191 0.11272625
-0.11104073 0.07770065
-0.12340697 0.04093887
-0.13074781 0.00274327
-0.132913 -0.03601951
-0.13010684 -0.07458583
-0.12198445 -0.11220089
-0.10584014 -0.14329181
-0.07817426 -0.15998789
-0.04378224 -0.16583306
-0.00579495 -0.16465809
0.03268922 -0.1643714
0.07114707 -0.16603457
0.1095344 -0.16765612
0.14771467 -0.1666281
0.18618079 -0.16327556
0.22494995 -0.1587894
IMAGE=Node 11
ID=0
LM=25
0.00512064 0.19807957
-0.01230722 0.17983343
-0.02938749 0.16121676
-0.04614226 0.14224017
-0.06205078 0.12279721
-0.07637476 0.10213599
-0.08706308 0.07839187
-0.08947531 0.05182587
-0.08729359 0.02624727
-0.08254169 0.00049022
-0.07535898 -0.02446836
-0.06529043 -0.04838373
-0.05186594 -0.07061185
-0.0348983 -0.09022835
-0.01523893 -0.10753363
0.00292313 -0.11760662
0.01653197 -0.11448057
0.03175384 -0.10524028
0.04912068 -0.09328608
0.06799403 -0.08110846
0.08801392 -0.0691198
0.10833883 -0.05666698
0.12860218 -0.04316351
0.14860936 -0.02861105
0.1682802 -0.0127491
IMAGE=Node 15
ID=0
LM=25
0.18165473 0.21845793
0.14359553 0.2143536
0.10600805 0.20921075
0.06826886 0.20270915
0.03135789 0.1959723
-0.00401143 0.19097313
-0.03875222 0.18410838
-0.06954594 0.16502441
-0.09195437 0.1362273
-0.10183423 0.10151922
-0.10452425 0.06585519
-0.10663143 0.029737
-0.11615394 -0.00507271
-0.11865717 -0.04192898
-0.10906334 -0.0782402
-0.09444487 -0.10960387
-0.07831181 -0.13637558
-0.05636763 -0.15816917
-0.02907855 -0.17422186
0.00666218 -0.18214045
0.04192287 -0.19231021
0.07858847 -0.20076225
0.11603108 -0.20772823
0.1536966 -0.2123106
0.19154494 -0.21528424
IMAGE=Node 20
ID=0
LM=25
0.19183571 0.21026622
0.15353044 0.20773562
0.11545666 0.20403694
0.07751181 0.19897399
0.04036281 0.19412546
0.00482912 0.19221906
-0.02973489 0.18859924
-0.06073338 0.17066279
-0.08459143 0.14221707
-0.1004714 0.10876199
-0.11088884 0.07344227
-0.11827298 0.03687817
-0.12549039 0.00003742
-0.12767806 -0.03768636
-0.12228023 -0.07508447
-0.11020104 -0.10927824
-0.09030155 -0.13775655
-0.06282647 -0.15940184
-0.03055833 -0.17472409
0.00564724 -0.18489286
0.0420854 -0.19487788
0.07913453 -0.2036744
0.11671334 -0.21147996
0.15448172 -0.21745942
0.19244022 -0.22164021
IMAGE=Node 21
ID=0
LM=25
0.14915994 0.26041549
0.11074612 0.24460875
0.07299225 0.22731541
0.03639295 0.20834306
-0.00029768 0.19224833
-0.03653408 0.18642489
-0.06861996 0.16658711
-0.09397195 0.13491975
-0.11243875 0.09821532
-0.12619868 0.05922419
-0.13547823 0.01868728
-0.13984397 -0.02257981
-0.14061149 -0.0638859
-0.13643741 -0.10489566
-0.12487845 -0.14341816
-0.10087987 -0.16654848
-0.06590869 -0.16650053
-0.02829065 -0.16029678
0.01168834 -0.15542644
0.05245806 -0.15082444
0.09339198 -0.14633675
0.13451725 -0.14062602
0.17560895 -0.13355795
0.21632937 -0.12558845
0.25710463 -0.11650422
IMAGE=NODE 25
ID=0
LM=25
0.17077522 0.24007443
0.13330775 0.23388507
0.09597189 0.22669825
0.05914643 0.21830249
0.02302297 0.20976941
-0.01182861 0.20058978
-0.04074373 0.18074617
-0.06435435 0.15210905
-0.08436735 0.12052787
-0.10160537 0.08700923
-0.11430774 0.05160774
-0.12345449 0.01497869
-0.12807669 -0.02236451
-0.12704254 -0.05998722
-0.11962035 -0.09649949
-0.10436428 -0.12870811
-0.08223935 -0.15390342
-0.05221248 -0.17063872
-0.01682655 -0.17953729
0.02018152 -0.18478948
0.05777744 -0.18761185
0.09578298 -0.18925413
0.13381689 -0.18933714
0.1717024 -0.18790148
0.20955837 -0.18576533
IMAGE=NODE 28
ID=0
LM=25
0.18548688 0.21316001
0.14748237 0.21163294
0.10959514 0.20937459
0.07178867 0.2061525
0.03425713 0.20308395
-0.00281046 0.19928246
-0.03806141 0.19352274
-0.0665996 0.17451974
-0.08557856 0.14293199
-0.09864463 0.10747293
-0.10765696 0.0702889
-0.11340153 0.0325896
-0.11653764 -0.00575456
-0.11722967 -0.04416821
-0.11511726 -0.08224601
-0.10745798 -0.11798895
-0.09169296 -0.14874146
-0.0655906 -0.17130276
-0.03115387 -0.18470063
0.0058241 -0.19326085
0.04381194 -0.19861709
0.08206585 -0.20186948
0.12052642 -0.20418701
0.15914766 -0.20537677
0.19754698 -0.20579857
IMAGE=NODE 33
ID=0
LM=25
0.18454271 0.21885733
0.14576299 0.21400012
0.10719339 0.2085095
0.06872773 0.20338192
0.03062472 0.20057004
-0.00668241 0.19702428
-0.04104127 0.18493575
-0.06955964 0.1616106
-0.09205577 0.13039302
-0.10977909 0.09552608
-0.12290953 0.05813519
-0.13222017 0.0195028
-0.13736899 -0.02022732
-0.13807326 -0.06020578
-0.13259202 -0.09934555
-0.1170515 -0.13211341
-0.09058108 -0.15361759
-0.05651833 -0.16585247
-0.0183872 -0.17287225
0.02111956 -0.17738247
0.0611022 -0.18015368
0.10118052 -0.18219555
0.14141397 -0.18356013
0.18165559 -0.18330396
0.22149686 -0.18161648
IMAGE=NODE 32
ID=0
LM=25
0.18645371 0.22270508
0.14705893 0.21606768
0.1080395 0.20810651
0.06923948 0.20159892
0.03063098 0.19896368
-0.00681447 0.19523254
-0.04076798 0.18016747
-0.07003824 0.15562545
-0.09426856 0.1248165
-0.11368557 0.090209
-0.12814012 0.05295547
-0.13858483 0.01423979
-0.14510944 -0.02546851
-0.14665505 -0.06562638
-0.14026853 -0.10426684
-0.11948047 -0.13145129
-0.08821898 -0.14639938
-0.05243586 -0.15723706
-0.01396341 -0.16490622
0.02562565 -0.17054123
0.06565616 -0.17468363
0.10588315 -0.17800174
0.14624071 -0.18046323
0.18666928 -0.18119106
0.22693395 -0.18045153
IMAGE=NODE 31
ID=0
LM=25
0.20646027 0.20669024
0.16563786 0.20501648
0.12499316 0.19997189
0.0854459 0.19131873
0.04733382 0.18065985
0.01137696 0.17284654
-0.02249591 0.17610636
-0.0565143 0.16596758
-0.086041 0.14042961
-0.10977333 0.10812128
-0.12819782 0.07219735
-0.14187396 0.03404952
-0.15023555 -0.00547996
-0.15372535 -0.04555032
-0.14905899 -0.08378987
-0.12987233 -0.11349713
-0.09779844 -0.13216875
-0.06183113 -0.14632392
-0.02405705 -0.15775435
0.01449182 -0.16854291
0.05366437 -0.17860178
0.09235024 -0.18932235
0.13078628 -0.20139414
0.16958023 -0.21200904
0.20935427 -0.2189409
IMAGE=NODE 40
ID=0
LM=25
0.1915801 0.2238669
0.15168188 0.21878044
0.11202222 0.21151841
0.07318353 0.20172018
0.03535365 0.19115299
-0.00098155 0.18195851
-0.03504604 0.17590634
-0.06656932 0.1590376
-0.09204761 0.13103127
-0.11166921 0.09690298
-0.1258642 0.0598394
-0.13558817 0.02100338
-0.14128783 -0.01863806
-0.14361476 -0.05845726
-0.14016699 -0.09727446
-0.12358201 -0.12766454
-0.0919239 -0.14449263
-0.0559512 -0.15568698
-0.01785022 -0.16364292
0.02100898 -0.17046082
0.06060104 -0.1764714
0.09994843 -0.18247614
0.13935248 -0.18857304
0.17882969 -0.19320744
0.21858102 -0.19567274
IMAGE=NODE 39
ID=0
LM=25
0.18946197 0.21755481
0.14895355 0.21236335
0.10882568 0.20486112
0.06938707 0.19578524
0.03079781 0.18749483
-0.00560359 0.18165745
-0.03698424 0.17502133
-0.06322481 0.16554763
-0.08559106 0.14485994
-0.1022094 0.11019613
-0.11222914 0.0709572
-0.11807643 0.03068475
-0.121847 -0.00969975
-0.12433689 -0.04997742
-0.12210878 -0.08975662
-0.1119173 -0.12723966
-0.09135705 -0.15883594
-0.06383763 -0.17717992
-0.03133995 -0.18160538
0.0060707 -0.18055361
0.04614479 -0.17940579
0.08693674 -0.18155731
0.12751056 -0.18574189
0.16801928 -0.18805258
0.2085551 -0.1873779
IMAGE=NODE 45
ID=0
LM=25
0.18846256 0.22090992
0.14864017 0.21500863
0.10890882 0.20790462
0.06967387 0.20017767
0.03121157 0.19353445
-0.00551949 0.188775
-0.03892062 0.18027481
-0.06755466 0.16522605
-0.09048805 0.14048635
-0.10607986 0.10505487
-0.11595172 0.0663402
-0.12205379 0.0266257
-0.12579022 -0.01337288
-0.1276588 -0.05342967
-0.12515363 -0.09291591
-0.11466248 -0.12903188
-0.09325848 -0.15732523
-0.06241701 -0.17370553
-0.02658498 -0.18016078
0.0121302 -0.18220431
0.05212842 -0.18292999
0.09243232 -0.18458474
0.1326817 -0.18665435
0.1728027 -0.18744806
0.21302144 -0.18655493
IMAGE=NODE 44
ID=0
LM=25
0.18805956 0.22379903
0.14838007 0.21797943
0.10889564 0.21054116
0.07002631 0.2018373
0.03196061 0.19367689
-0.0045647 0.18689772
-0.03810712 0.17813381
-0.0677794 0.16055487
-0.09171009 0.13335042
-0.10936175 0.0985623
-0.12154763 0.06079885
-0.12964712 0.02166461
-0.134476 -0.01804307
-0.13626554 -0.05790492
-0.1325742 -0.09686379
-0.11805354 -0.12927049
-0.09113721 -0.15078588
-0.05762614 -0.16406372
-0.02058222 -0.17118125
0.01822613 -0.17559336
0.05795083 -0.17889783
0.09774736 -0.18243982
0.13756167 -0.18602075
0.1773487 -0.18819167
0.21727576 -0.18853983
IMAGE=NODE 38
ID=0
