# Supplementary material for: Evolutionary radiation strategy revealed in the Scarabaeidae with evidence of continuous spatiotemporal morphology and phylogenesis
Source: Commun Biol. 2024 Jun 5;7:690. doi: 10.1038/s42003-024-06250-1 (PMC11153540; doi:10.1038/s42003-024-06250-1)
Supplement: Supplementary file 5 — Supplementary table 1 [file 42003_2024_6250_MOESM5_ESM.xls]

## Sheet: Sheet1
Dispersion degree between test groups through confusion matrix analysis
Test characters	Feeding types				Results
mandible	Groups	coprophagy	omnivory	phytophagy	Total Correct	Group Totals	Percent Correct
	coprophagy	87	0	0	87	87	100
	omnivory	2	43	2	43	47	91.4894
	phytophagy	1	1	114	114	116	98.2759
	Total Correct	87	43	114	244	250	97.6
	Total Estimated	90	44	116	250
	Percent Estimated Correctly	96.6667	97.7273	98.2759	97.6
pronotum	Groups	coprophagy	omnivory	phytophagy	Total Correct	Group Totals	Percent Correct
	coprophagy	1275	297	105	1275	1677	76.0286
	omnivory	403	884	205	884	1492	59.2493
	phytophagy	1416	1390	3356	3356	6162	54.4628
	Total Correct	1275	884	3356	5515	9331	59.1041
	Total Estimated	3094	2571	3666	9331
	Percent Estimated Correctly	41.2088	34.3835	91.5439	59.1041
elytron	Groups	coprophagy	omnivory	phytophagy	Total Correct	Group Totals	Percent Correct
	coprophagy	1430	142	105	1430	1677	85.2713
	omnivory	23	1290	179	1290	1492	86.4611
	phytophagy	38	534	5590	5590	6162	90.7173
	Total Correct	1430	1290	5590	8310	9331	89.058
	Total Estimated	1491	1966	5874	9331
	Percent Estimated Correctly	95.9088	65.6155	95.1651	89.058
hindwing	Groups	coprophagy	omnivory	phytophagy	Total Correct	Group Totals	Percent Correct
	coprophagy	103	3	0	103	106	97.1698
	omnivory	1	26	4	26	31	83.871
	phytophagy	0	11	115	115	126	91.2698
	Total Correct	103	26	115	244	263	92.7757
	Total Estimated	104	40	119	263
	Percent Estimated Correctly	99.0385	65	96.6387	92.7757
