# Supplementary material for: Evolutionary radiation strategy revealed in the Scarabaeidae with evidence of continuous spatiotemporal morphology and phylogenesis
Source: Commun Biol. 2024 Jun 5;7:690. doi: 10.1038/s42003-024-06250-1 (PMC11153540; doi:10.1038/s42003-024-06250-1)
Supplement: Supplementary file 6 — Supplementary table 2 [file 42003_2024_6250_MOESM6_ESM.xls]

## Sheet: Supplement Table 1
Feeding types of ancestor nodes
Ancestral node	Feeding type
2	Omnivorous
3	Omnivorous
4	Omnivorous
5	Omnivorous
6	Omnivorous
7	Phytophagous
8	Phytophagous
9	Phytophagous
10	Phytophagous
11	Phytophagous
15	Phytophagous
21	Coprophagous
20	Omnivorous
25	Omnivorous
28	Phytophagous
31	Omnivorous
32	Omnivorous
33	Phytophagous
38	Omnivorous
39	Omnivorous
40	Omnivorous
44	Phytophagous
45	Phytophagous
Phylogenetic topology map of Scarabaeoidea
