# Supplementary material for: Evolutionary radiation strategy revealed in the Scarabaeidae with evidence of continuous spatiotemporal morphology and phylogenesis
Source: Commun Biol. 2024 Jun 5;7:690. doi: 10.1038/s42003-024-06250-1 (PMC11153540; doi:10.1038/s42003-024-06250-1)
Supplement: Supplementary file 7 — Supplementary table 3 [file 42003_2024_6250_MOESM7_ESM.xls]

## Sheet: Mahalanobis distance tables
Mahalanobis distances in mandible test
	1. Aphodiinae-Aphodiini	2. Aphodiinae-Rhyparini	3. Geotrupidae-Bolboceratinae	4. Geotrupidae-Geotrupinae	5. Glaphyridae-Amphicominae	6. Glaphyridae-Glaphyrinae	7. Glaresidae	8. Hybosoridae-Hybosorinae	9. Hybosoridae-Liparochrinae	10. Lucanidae-Lampriminae	11. Lucanidae-Lucaninae	12. Lucanidae-Syndesinae	13. Melolonthinae-Euchirini	14. Melolonthinae-Hopliini	15. Melolonthinae-Melolonthini	16. Melolonthinae-Sericini	17. Node 10	18. Node 11	19. Node 15	20. Node 2	21. Node 20	22. Node 21	23. Node 25	24. Node 28	25. Node 3	26. Node 31	27. Node 32	28. Node 33	29. Node 38	30. Node 39	31. Node 4	32. Node 40	33. Node 44	34. Node 45	35. Node 5	36. Node 6	37. Node 7	38. Node 8	39. Node 9	40. Passalidae-Aulacocyclinae	41. Passalidae-Passalinae	42. Scarabaeidae-Cetoniinae	43. Scarabaeidae-Dynastinae	44. Scarabaeidae-Rutelinae	45. Scarabaeidae-Scarabaeinae	46. Trogidae-Omorginae	47. Trogidae-Troginae
2. Aphodiinae-Rhyparini	6.1441
3. Bolboceratinae	13.1026	13.0527
4. Cetoniinae	9.54	9.6511	11.2503
5. Dynastinae	8.6728	8.5885	11.8562	7.1187
6. Geotrupinae	11.1694	9.9452	12.591	10.9857	8.3695
7. Glaphyridae-Amphicominae	31.1048	30.037	30.311	29.6621	28.4134	27.3439
8. Glaphyrinae	11.5748	11.3793	13.8021	12.0197	11.1931	13.0586	33.2142
9. Glaresidae	14.0478	14.3212	15.2621	13.6393	13.0457	12.4965	33.7287	15.3662
10. Hybosoridae-Liparochrinae	16.3383	16.0442	17.0951	16.8429	14.5866	13.5365	28.6475	19.5641	18.5001
11. Hybosorinae	9.4335	10.3726	9.7694	10.3431	8.7755	10.3992	30.2428	13.024	13.1629	14.821
12. Lampriminae	12.534	12.1682	13.3322	13.2902	10.2449	9.6286	29.7739	13.1796	14.2124	15.6144	11.6572
13. Lucaninae	10.3439	10.7669	11.4858	9.8505	8.2264	8.538	28.8624	12.9856	12.1572	15.4159	9.5162	6.8255
14. Melolonthinae-Euchirini	13.0171	13.9847	16.6719	15.1764	14.232	15.7666	33.9659	15.4404	16.4538	21.2461	15.3118	14.6688	13.5968
15. Melolonthinae-Hopliini	14.3121	13.6553	14.1477	11.7084	11.2011	14.3084	31.3478	14.7625	17.7412	19.8585	13.2909	15.1161	13.7719	18.5271
16. Melolonthinae-Melolonthini	18.9557	18.1577	20.6815	17.6208	16.7288	18.6423	32.4702	22.1153	21.2703	20.7827	17.1463	20.1593	18.1761	21.687	19.3661
17. Melolonthinae-Sericini	11.8938	11.7647	13.3695	8.2452	10.9543	14.0614	31.8494	15.1343	15.7221	18.3364	12.8239	17.1899	13.625	16.4291	14.5215	18.093
18. Node 10	8.2149	8.1426	11.2695	3.84	5.0508	9.9081	29.7774	10.8538	13.1371	16.1244	9.4779	11.5745	8.5876	13.0423	10.7865	16.3497	8.3771
19. Node 11	7.8596	7.8341	11.3571	5.4381	3.2067	8.8004	28.9256	11.0347	12.7784	15.0742	8.6242	10.8722	8.1822	13.3167	10.8796	16.1234	9.2975	2.9878
20. Node 15	12.7337	12.1364	14.2719	10.8785	9.8692	13.4321	30.922	14.6997	17.6468	18.2938	12.0959	14.5987	12.3063	16.5649	9.5364	12.3857	12.5214	8.677	9.1002
21. Node 2	13.6351	13.1405	10.8713	11.7453	10.7225	9.3698	25.1045	16.1857	12.252	13.582	10.3022	11.2708	9.2314	17.9223	15.1939	19.0801	15.0736	11.7549	11.0339	15.0594
22. Node 20	4.3935	3.5876	12.0296	8.2704	6.8367	9.069	29.4776	11.1715	13.5233	14.6752	8.4227	11.3132	9.1602	13.3291	13.0862	17.4042	10.5532	6.713	6.1773	11.1282	11.6939
23. Node 21	3.2679	4.9884	12.0515	8.359	6.8416	9.6126	30.0712	11.0168	13.1055	14.8851	8.2485	11.0777	8.887	12.5771	13.2067	17.7303	11.1839	6.6917	6.1797	11.4364	12.0662	2.4624
24. Node 25	10.7996	10.8973	11.6432	11.4497	9	9.0703	27.5227	14.9854	14.3206	7.8737	7.2944	11.594	10.1328	17.0342	14.7812	17.2772	13.6039	10.6006	9.3619	13.1999	8.7957	8.8527	9.1279
25. Node 28	61.4141	60.1421	59.2632	59.5933	58.675	57.3996	35.7589	64.2763	62.2263	57.072	59.9597	58.9381	58.3028	61.8059	60.7812	59.4732	61.0263	59.6802	59.1356	60.2979	54.7824	60.0807	60.3635	57.4191
26. Node 3	13.0729	12.3487	9.5322	11.3079	10.1216	8.7265	23.472	16.0437	14.2737	13.0661	9.7735	11.4483	9.3111	17.7905	14.5374	18.7299	14.3629	11.2249	10.3866	14.1661	3.8079	10.9182	11.4693	7.899	53.5336
27. Node 31	12.0919	11.3792	5.915	10.2667	9.5906	8.5252	27.1519	13.3966	13.5086	14.5153	8.672	10.4878	8.5749	16.4875	13.189	19.2802	13.4259	10.0267	9.6083	13.2416	6.2817	10.2404	10.6631	8.8778	56.7765	4.802
28. Node 32	12.5461	11.1998	11.1572	11.6989	9.8873	7.0054	27.5129	13.6343	13.3412	14.9104	10.833	9.1214	8.0771	16.4963	14.0129	19.7235	15.0926	10.7628	10.1991	13.9129	7.4739	10.6392	11.2043	10.2721	56.8344	7.2143	5.8947
29. Node 33	18.3083	17.0464	17.8679	18.0036	16.7079	15.767	31.2294	18.7292	18.771	20.9007	17.7839	14.2761	14.1568	20.4483	18.9295	24.4389	20.8206	16.9363	16.8807	19.1141	14.5104	17.187	17.5743	17.7101	58.1579	14.9789	13.8843	9.4768
30. Node 38	16.9795	16.8806	15.527	15.145	14.5858	13.5392	29.0847	18.5824	11.4201	16.7569	14.1405	14.0022	12.5855	20.124	18.457	21.4839	18.3683	15.3202	14.8866	18.6682	6.8543	15.5802	15.6849	13.3114	57.7455	10.6448	11.9302	11.7266	16.2082
31. Node 39	15.5849	15.9736	15.8289	14.251	14.1707	13.0847	32.5426	16.8463	6.822	17.8544	13.9965	14.6823	12.648	18.6071	18.5279	22.4259	17.0177	14.4692	14.1475	18.96	10.2995	14.7339	14.575	14.1715	61.661	13.2501	13.278	13.1686	18.4452	7.251
32. Node 4	17.6893	17.0117	16.6712	16.5235	15.0577	13.8407	17.5569	22.3433	20.18	14.5363	15.3901	17.0715	15.1485	22.485	19.3037	20.5909	18.557	16.5712	15.4425	18.3163	10.4153	15.5725	16.2631	11.817	48.3548	8.4162	12.931	14.103	20.308	15.7106	18.8306
33. Node 40	18.756	19.5202	19.3684	17.984	17.7112	16.9677	32.8423	19.9801	16.9696	19.3909	17.2632	18.6065	16.7389	21.9716	21.6859	24.4614	19.9993	18.12	17.8268	21.3595	14.9732	17.851	17.9949	16.6329	62.0154	16.5457	16.9437	17.1533	21.9848	14.1671	12.4997	20.2764
34. Node 44	38.4533	39.282	37.0882	36.5012	37.274	38.9288	49.0681	37.8278	40.4867	42.0393	37.944	41.9642	39.9536	42.7714	37.4394	43.5639	36.4673	37.1487	37.1124	38.6645	39.2907	38.3888	38.6923	38.9464	77.057	38.7041	37.616	39.0771	42.5932	41.2227	40.2625	41.1162	41.0005
35. Node 45	12.1136	12.1868	12.871	12.1962	9.6849	9.4356	29.1157	13.6834	13.1316	15.374	10.7658	3.7279	4.5213	14.6814	14.8053	19.0775	16.3224	10.763	10.1628	13.8143	9.3261	10.8707	10.5894	10.8273	58.3599	10.0627	9.5886	8.312	13.5692	11.7321	13.0498	15.8421	17.3023	41.3516
36. Node 5	9.993	9.8861	11.6994	10.3475	8.1869	8.5626	25.481	15.1829	14.6451	10.3781	7.8382	11.8815	9.6108	16.7674	14.1566	16.8629	12.4166	9.6944	8.4234	12.4367	8.0369	7.5427	8.2988	3.9815	56.3217	6.5189	8.4513	9.9301	17.6223	13.2736	14.3264	9.5605	16.5816	38.2456	10.8312
37. Node 6	6.3729	6.486	11.2178	7.4988	6.3938	8.8062	28.5011	12.2774	13.5781	13.578	7.6895	11.6932	8.7554	13.7716	12.8515	16.6194	8.8213	6.2586	5.662	10.4816	10.405	3.4863	4.7103	7.4053	59.2886	9.4327	9.2394	10.3358	17.3955	14.6837	14.2398	13.8552	16.9269	37.5294	10.8213	5.5161
38. Node 7	8.3411	8.6461	11.6343	6.9021	8.0561	11.2494	30.5553	12.6417	14.1148	16.286	9.9659	13.7487	10.2629	12.6143	13.1492	16.9992	5.1254	5.7034	6.3739	10.4083	12.811	6.781	7.3841	10.8872	60.4899	12.0504	11.0332	12.313	18.3844	16.4588	15.3589	16.7634	18.3351	37.2281	12.877	9.5877	4.9907
39. Node 8	8.406	9.0712	12.3538	8.8553	8.5249	11.5719	31.3838	11.9255	13.9409	17.4876	10.5641	12.2334	9.5682	7.676	13.3379	17.3491	9.7353	6.3629	7.033	10.4018	13.7566	7.6862	7.4522	12.2179	60.7873	13.2392	11.8381	12.4104	17.7864	16.9886	15.7948	18.362	19.1459	38.9922	11.6843	11.434	7.3392	5.4049
40. Node 9	8.8735	8.7792	12.0011	7.2378	6.7898	11.0099	30.6834	11.4914	14.4376	16.9865	10.0274	11.9861	9.2748	11.8552	10.4885	15.1628	9.3364	4.003	5.269	6.1711	13.162	7.4632	7.4931	11.5009	60.3459	12.4772	11.0862	11.6236	17.1819	16.7241	16.123	17.6298	19.3321	38.0126	11.2926	10.677	7.0269	5.9412	4.9423
41. Omorginae	11.7851	11.929	12.9693	11.5835	10.9948	12.7661	30.4925	13.818	14.8866	16.4707	11.3872	14.6449	12.3218	15.2938	15.5438	17.8253	12.3301	10.2984	9.8806	12.9189	13.8643	11.1287	11.1876	12.0178	59.5888	13.0129	11.8396	12.6043	17.7848	17.4533	16.6816	17.7379	19.1078	40.0562	14.1729	12.0208	10.5721	10.4116	10.7965	10.4565
42. Passalidae-Aulacocyclinae	16.8207	14.8626	16.4942	16.3127	14.631	15.6395	31.8851	17.1972	19.4861	19.7516	15.6555	14.9688	15.223	19.5582	16.0431	21.744	17.9479	14.9319	14.7781	15.9977	16.4066	15.3634	15.9475	16.2389	59.2172	15.9843	14.709	13.5993	15.4245	19.22	19.9999	20.7315	22.4286	42.8357	15.3165	16.5108	15.6232	16.0973	15.9697	14.8225	16.7445
43. Passalidae-Passalinae	11.4364	11.194	12.5894	9.8279	10.0104	11.0063	29.8497	13.1591	14.0062	17.1414	11.2921	11.3728	8.331	14.6751	14.0978	19.5824	11.6779	8.9	9.185	12.7948	11.9991	10.5551	10.8888	12.3537	58.8938	11.7443	10.4317	9.4651	13.3559	15.1952	15	17.2923	19.2761	39.0206	10.3869	12.0075	9.9734	9.3382	9.7622	9.4396	11.4937	12.7343
44. Rutelinae	8.3627	8.4289	11.753	7.0638	5.7077	9.3103	29.1867	11.9819	13.3708	15.2285	8.9289	11.7872	9.1655	13.6948	11.636	16.0784	9.7887	5.2777	3.225	9.7377	11.8089	6.9205	7.0091	9.6405	59.5448	10.9519	10.283	11.0932	17.8647	15.7664	14.8084	15.5423	18.3382	37.3882	11.1953	8.6973	6.3209	7.0258	7.7823	6.6579	9.6506	15.7117	10.1068
45. Scarabaeinae	6.3169	7.1484	11.0215	8.1793	6.4705	9.7127	29.861	10.9384	12.8133	14.769	8.0129	10.1487	8.0505	12.3781	12.36	17.5462	11.7894	6.4966	6.0072	11.0587	11.4464	5.2285	3.7481	9.0995	59.813	10.9247	9.9418	10.9394	17.3818	15.0891	14.261	16.1463	18.1522	39.1734	9.5926	8.7343	6.2663	8.2512	7.6593	7.3689	11.5021	15.6974	11.034	7.0604
46. Syndesinae	11.5243	11.1545	12.7375	11.9985	10.7523	10.1173	31.1858	12.781	14.3471	17.6728	12.4505	11.8168	10.1351	14.8774	15.3087	21.4536	13.7552	10.862	10.4651	14.906	15.1417	10.6954	10.7415	13.2612	60.547	13.7505	11.8846	12.3103	18.852	19.4045	16.6449	18.6925	19.7205	39.0897	12.7364	12.8562	10.9687	11.5185	11.3559	11.6212	13.0906	16.903	11.7241	10.6265	10.7548
47. Troginae	9.9023	10.3421	11.3077	9.0306	8.9502	10.9707	28.9795	12.8417	13.9714	16.2004	10.2303	11.8532	9.3724	15.9732	13.3068	18.9127	11.9534	8.6243	8.2785	12.9008	11.4998	9.4175	9.2376	11.1504	58.331	11.0532	10.1955	11.458	17.5437	15.0702	14.1416	16.2261	16.2203	38.2813	11.2427	10.7703	9.3678	10.1269	11.0799	10.2382	11.3833	15.3269	10.2587	8.9432	9.0449	10.953
Mahalanobis distances in pronotum test
	1. Aphodiinae-Aphodiini	2. Aphodiinae-Rhyparini	3. Geotrupidae-Bolboceratinae	4. Geotrupidae-Geotrupinae	5. Glaphyridae-Amphicominae	6. Glaphyridae-Glaphyrinae	7. Glaresidae	8. Hybosoridae-Hybosorinae	9. Hybosoridae-Liparochrinae	10. Lucanidae-Lampriminae	11. Lucanidae-Lucaninae	12. Lucanidae-Syndesinae	13. Melolonthinae-Euchirini	14. Melolonthinae-Hopliini	15. Melolonthinae-Melolonthini	16. Melolonthinae-Sericini	17. Node 10	18. Node 11	19. Node 15	20. Node 2	21. Node 20	22. Node 21	23. Node 25	24. Node 28	25. Node 3	26. Node 31	27. Node 32	28. Node 33	29. Node 38	30. Node 39	31. Node 4	32. Node 40	33. Node 44	34. Node 45	35. Node 5	36. Node 6	37. Node 7	38. Node 8	39. Node 9	40. Passalidae-Aulacocyclinae	41. Passalidae-Passalinae	42. Scarabaeidae-Cetoniinae	43. Scarabaeidae-Dynastinae	44. Scarabaeidae-Rutelinae	45. Scarabaeidae-Scarabaeinae	46. Trogidae-Omorginae	47. Trogidae-Troginae
2. Aphodiinae-Rhyparini	8.9394
3. Geotrupidae-Bolboceratinae	4.0667	10.1844
4. Geotrupidae-Geotrupinae	3.7611	10.8304	2.8756
5. Glaphyridae-Amphicominae	2.8547	9.8092	3.6769	3.4985
6. Glaphyridae-Glaphyrinae	1.9537	9.2851	4.1301	3.799	2.0006
7. Glaresidae	2.2417	9.7248	2.8156	3.0754	3.1898	2.8472
8. Hybosoridae-Hybosorinae	3.5364	10.1648	2.9108	3.1925	3.6552	3.4815	2.0055
9. Hybosoridae-Liparochrinae	5.2956	11.1304	3.1553	3.7007	4.9442	5.3959	4.0212	3.1591
10. Lucanidae-Lampriminae	5.2775	10.9824	6.5594	5.7435	5.2771	5.0973	5.5726	5.9254	6.9733
11. Lucanidae-Lucaninae	4.2049	9.3915	5.5162	5.751	4.8114	4.7841	4.8028	5.3615	6.1646	7.0863
12. Lucanidae-Syndesinae	2.1855	9.2233	3.9366	3.661	3.0555	2.468	2.914	3.3937	4.8618	5.2964	3.9192
13. Melolonthinae-Euchirini	6.3782	11.2773	6.5073	6.336	5.7185	6.0968	6.3527	6.4667	6.7304	6.2426	7.5964	6.5696
14. Melolonthinae-Hopliini	2.3818	9.7498	3.0729	2.7422	2.7073	2.2305	2.1207	2.6891	4.5697	5.7132	5.2508	3.1086	6.3458
15. Melolonthinae-Melolonthini	3.8001	10.5223	2.8519	2.7981	3.9956	4.037	2.5329	1.9975	3.4881	5.7896	5.7841	3.7536	6.2598	2.721
16. Melolonthinae-Sericini	3.9853	10.4835	3.1653	3.575	4.4069	4.3268	2.4459	1.9276	3.5309	5.918	5.5743	3.8974	6.3039	3.5016	1.7624
17. Node 10	2.8376	9.9517	3.7172	3.6476	2.3891	2.281	2.5808	2.8429	4.4966	4.7143	5.1455	3.0459	5.2893	2.8046	3.3865	3.2639
18. Node 11	2.5568	10.0106	3.1686	2.7931	2.3033	2.289	2.1495	2.2376	3.7213	4.6376	4.8617	2.6063	5.4337	2.2792	2.626	2.8074	1.3076
19. Node 15	5.928	11.1341	6.3365	6.3852	5.741	5.5197	5.9492	5.4378	6.7537	6.0829	7.0472	5.4785	6.9474	6.0308	5.376	5.2173	4.5678	4.928
20. Node 2	2.1207	9.5198	2.6062	2.665	2.3404	2.1673	1.6815	2.1649	3.7931	4.9723	4.1047	2.0763	5.7193	2.0781	2.5888	2.7112	1.9792	1.3417	5.1066
21. Node 20	4.1378	5.6334	5.5232	6.0804	5.0213	4.4129	4.8426	5.1747	6.53	6.5468	5.2457	4.3389	6.9464	5.026	5.6309	5.5002	4.7236	4.8125	6.0644	4.3156
22. Node 21	1.583	7.8735	3.6403	3.8414	2.9479	2.3171	2.4181	3.3364	4.8359	5.5241	4.0885	2.4422	6.1327	2.6272	3.7961	3.8731	2.8167	2.594	5.7475	1.9861	2.8739
23. Node 25	3.787	10.2225	2.5443	3.0289	3.6344	3.7438	2.5391	1.3498	2.2626	5.8121	5.2122	3.3778	6.032	3.1619	2.1556	2.0685	2.8423	2.1423	5.0692	2.1003	5.0976	3.3743
24. Node 28	2.1399	9.4436	3.3979	3.2437	1.2152	1.1366	2.5297	2.9724	4.6637	4.9882	4.5454	2.3234	5.6654	2.1357	3.4533	3.7557	1.7889	1.6554	5.1189	1.5174	4.3709	2.2003	3.015
25. Node 3	2.3522	9.5476	2.2592	2.4931	2.2857	2.2622	1.7983	2.0934	3.6233	5.1778	4.3824	2.2453	5.7115	2.0129	2.452	2.6779	2.0427	1.4132	5.0581	0.5106	4.3547	2.1083	1.9207	1.5039
26. Node 31	2.806	9.7806	1.5414	2.1516	2.674	2.8418	1.9487	2.2304	3.3636	5.623	4.7356	2.683	5.9675	2.0885	2.3142	2.7061	2.6295	1.9549	5.4886	1.2178	4.7602	2.5508	1.9773	2.1116	0.8264
27. Node 32	2.3206	9.7929	2.5252	1.8893	2.5726	2.4259	2.0643	2.4854	3.8923	5.3549	4.6287	2.2249	5.9878	1.9028	2.4675	2.9878	2.5713	1.8351	5.3324	1.1815	4.7288	2.3931	2.3902	1.8657	0.9991	1.0501
28. Node 33	1.466	8.9001	4.1173	3.8597	3.0321	1.9872	2.7803	3.5568	5.3987	5.6614	4.1684	1.7912	6.5367	2.6599	3.8011	4.0511	3.0667	2.8107	5.3828	2.2009	4.0027	1.9856	3.7268	2.1521	2.3208	2.7692	2.1322
29. Node 38	1.9826	9.5006	2.9892	2.9085	2.5018	2.1968	1.7001	2.3488	4.0105	4.8094	3.8744	2.0246	5.7746	2.2576	2.8111	2.8339	2.0473	1.46	5.2114	0.5056	4.3201	1.9664	2.3748	1.6968	1.015	1.6649	1.5154	2.195
30. Node 39	2.1225	9.6742	2.8358	2.9408	2.8381	2.6325	1.1235	2.2005	3.875	5.3003	4.2554	2.7562	5.8984	2.1837	2.7192	2.6154	2.2483	1.7307	5.7197	1.1382	4.6369	2.1431	2.4265	2.194	1.4287	1.7842	1.8596	2.6683	1.0226
31. Node 4	2.367	9.3931	2.751	2.8982	2.1119	1.9964	2.1155	2.2003	3.883	5.0406	4.4439	2.2279	5.5552	2.217	2.7032	2.8529	1.7434	1.3207	4.6475	0.8316	4.095	2.0535	2.0186	1.1863	0.6619	1.4029	1.3772	2.2318	1.2102	1.7519
32. Node 40	2.8943	10.0173	3.2831	3.4395	3.4815	3.4799	2.1337	2.9684	4.0283	5.8406	4.5155	3.7463	5.7734	2.9483	3.4059	3.1715	2.9169	2.5178	6.3242	2.1805	5.1451	2.8209	3.0414	3.0604	2.3974	2.5903	2.7599	3.5596	2.0618	1.278	2.6921
33. Node 44	2.3087	9.4245	3.814	3.493	2.7964	2.3366	2.6736	3.1087	4.6294	4.3703	3.5563	1.7262	5.9349	2.9658	3.4981	3.5412	2.4919	2.0517	5.0382	1.441	4.2833	2.3609	3.0416	2.0306	1.8419	2.4987	2.1533	2.2561	1.1402	2.1047	1.8016	2.9934
34. Node 45	4.0303	10.0005	5.3051	4.8695	4.0952	3.8071	4.3538	4.5815	5.7898	3.8336	4.0567	3.7425	6.1688	4.5398	4.8717	4.8356	3.7502	3.5565	5.2945	3.2587	5.1476	3.975	4.4408	3.6163	3.6177	4.2127	3.963	4.0481	2.9542	3.6762	3.5086	4.1693	2.1605
35. Node 5	3.0588	9.3686	2.944	3.3245	3.0526	2.8982	2.508	2.0179	3.5808	5.2358	4.6958	2.7233	5.5508	2.9406	2.6093	2.4706	2.1454	1.7992	4.197	1.5217	3.9525	2.4801	1.5385	2.1981	1.3863	1.8855	2.0261	2.8335	1.7948	2.2042	1.0853	2.9862	2.2621	3.7061
36. Node 6	3.4565	8.5286	4.0081	4.4508	3.7974	3.4155	3.4204	3.2161	4.7211	5.3023	4.8487	3.2603	5.4713	3.8444	3.659	3.3394	2.7712	2.8402	3.9023	2.5465	2.9765	2.5924	2.8703	2.9449	2.5313	3.0555	3.079	3.1737	2.6552	3.0883	2.1454	3.7053	2.7823	3.8145	1.4868
37. Node 7	3.7392	9.7252	3.694	3.9855	3.8376	3.7006	3.1387	2.7408	4.1614	5.1724	5.2811	3.5638	4.8467	3.7229	2.859	2.3495	2.482	2.4586	3.8053	2.4586	4.3212	3.2806	2.3369	3.0802	2.4146	2.8287	2.9228	3.5794	2.6029	2.8457	2.1616	3.3635	2.9724	4.005	1.4468	1.5502
38. Node 8	4.238	10.0514	4.4534	4.4396	3.8098	3.942	4.0409	3.9491	4.8852	5.0102	5.817	4.2757	3.0141	4.2102	3.8803	3.7639	2.7977	2.9789	4.4822	3.2498	4.909	3.8871	3.5155	3.3703	3.2204	3.6264	3.6349	4.2227	3.3597	3.5986	2.9432	3.8339	3.6076	4.2949	2.7431	2.7093	1.9273
39. Node 9	3.6677	9.9283	4.2756	4.2828	3.2613	3.1745	3.5837	3.409	4.8807	4.7305	5.4557	3.5978	4.6032	3.6911	3.5521	3.4224	1.8162	2.3088	3.2361	2.689	4.5513	3.415	3.0998	2.6245	2.671	3.2389	3.1504	3.5083	2.8062	3.2094	2.2168	3.7705	2.9566	3.7913	2.0408	2.0955	1.6169	1.7611
40. Passalidae-Aulacocyclinae	2.2329	8.4663	5.4432	5.2474	4.1226	2.9391	3.9147	4.7491	6.5737	6.4534	4.2835	2.819	7.3546	3.842	5.0707	5.2095	4.2116	4.0884	6.1894	3.5684	4.1499	2.7845	5.0096	3.3924	3.7509	4.2062	3.6238	1.5701	3.4511	3.806	3.6192	4.489	3.3319	4.7589	4.105	4.1146	4.7161	5.2621	4.5922
41. Passalidae-Passalinae	1.7028	8.6215	4.6366	4.5109	3.3521	2.2298	3.2131	4.12	5.9765	5.8869	4.4634	2.1076	6.8906	3.0801	4.3732	4.6088	3.4921	3.3901	5.7729	2.8614	4.0207	2.2722	4.3586	2.5943	2.978	3.4003	2.8536	0.9339	2.8282	3.2476	2.8585	4.14	2.798	4.4941	3.4617	3.6472	4.1502	4.7009	3.9782	1.376
42. Scarabaeidae-Cetoniinae	3.5161	10.2704	4.4922	4.519	3.0839	2.917	3.2503	3.8468	5.454	5.6414	5.8275	3.9754	6.3428	3.5328	4.6033	4.3524	1.8171	2.7455	5.8176	3.1957	5.484	3.6338	4.1056	2.8127	3.2693	3.6793	3.6796	3.931	3.2025	3.1093	3.1237	3.5671	3.6698	4.8168	3.6318	4.142	4.0213	4.2619	3.4211	4.8051	4.1379
43. Scarabaeidae-Dynastinae	2.5348	9.958	3.9643	3.257	2.2935	2.3477	2.9599	3.3631	4.4036	4.2294	4.8226	2.568	5.3861	2.9055	3.5799	3.9561	2.2485	1.556	5.3709	2.0712	4.9312	2.7593	3.1475	1.9107	2.2131	2.7328	2.378	2.8527	2.0485	2.5173	2.0762	3.1781	2.1314	3.4296	2.6632	3.3896	3.3062	3.3811	2.941	3.9552	3.2956	3.4803
44. Scarabaeidae-Rutelinae	3.3518	10.362	2.7719	2.5886	3.3194	3.3826	2.2339	1.7676	3.151	5.4283	5.2261	3.3707	6.2606	2.3981	1.9345	2.229	2.5807	1.6746	5.5427	2.02	5.4027	3.2997	1.8694	2.8102	1.9787	2.0396	2.2241	3.5987	2.1828	2.0816	2.2137	2.7046	2.9137	4.2742	2.3375	3.5232	2.9683	3.8677	3.3409	4.835	4.218	3.6493	2.9688
45. Scarabaeidae-Scarabaeinae	2.2827	9.5067	2.7129	2.8231	2.7217	2.727	1.9579	2.8886	3.765	5.9157	4.4229	2.9553	6.1075	2.1602	3.3658	3.5867	2.7584	2.2069	6.2926	1.778	4.6849	2.0097	2.8082	2.303	1.7964	1.8687	1.9784	2.8507	1.8792	1.5806	2.1149	1.9671	2.7318	4.3555	2.6947	3.5735	3.6024	4.0833	3.7786	3.9639	3.3233	3.4252	2.5791	2.6023
46. Trogidae-Omorginae	3.9448	10.6231	4.0847	4.2733	4.2384	4.474	3.2792	4.117	4.6245	6.4874	5.177	4.843	5.7779	4.0626	4.4121	4.169	3.9229	3.6622	7.2066	3.4026	6.0398	3.9146	4.0936	4.0674	3.5758	3.6792	3.8964	4.6551	3.2933	2.5924	3.8429	1.5719	4.1026	4.9911	4.1269	4.7393	4.2983	4.3999	4.6617	5.4364	5.1638	4.3196	4.0086	3.9792	3.0014
47. Trogidae-Troginae	3.1621	9.9323	3.5275	3.6821	3.9893	3.801	2.547	3.0687	4.1411	6.1636	4.6701	3.9787	6.0235	3.1228	3.5391	3.2431	3.252	2.8208	6.3702	2.553	5.1071	2.9822	3.147	3.4576	2.7253	2.8807	3.0089	3.7225	2.4704	1.8603	2.9855	1.2222	3.3071	4.4372	3.1163	3.7376	3.4698	4.0608	3.9683	4.5775	4.3246	3.9647	3.6507	2.6466	2.3001	2.5452
Mahalanobis distances in elytron test
	1. Aphodiinae-Aphodiini	2. Aphodiinae-Rhyparini	3. Geotrupidae-Bolboceratinae	4. Geotrupidae-Geotrupinae	5. Glaphyridae-Amphicominae	6. Glaphyridae-Glaphyrinae	7. Glaresidae	8. Hybosoridae-Hybosorinae	9. Hybosoridae-Liparochrinae	10. Lucanidae-Lampriminae	11. Lucanidae-Lucaninae	12. Lucanidae-Syndesinae	13. Melolonthinae-Euchirini	14. Melolonthinae-Hopliini	15. Melolonthinae-Melolonthini	16. Melolonthinae-Sericini	17. Node 10	18. Node 11	19. Node 15	20. Node 2	21. Node 20	22. Node 21	23. Node 25	24. Node 28	25. Node 3	26. Node 31	27. Node 32	28. Node 33	29. Node 38	30. Node 39	31. Node 4	32. Node 40	33. Node 44	34. Node 45	35. Node 5	36. Node 6	37. Node 7	38. Node 8	39. Node 9	40. Passalidae-Aulacocyclinae	41. Passalidae-Passalinae	42. Scarabaeidae-Cetoniinae	43. Scarabaeidae-Dynastinae	44. Scarabaeidae-Rutelinae	45. Scarabaeidae-Scarabaeinae	46. Trogidae-Omorginae	47. Trogidae-Troginae
2. Aphodiinae-Rhyparini	11.1929
3. Geotrupidae-Bolboceratinae	6.4259	12.5057
4. Geotrupidae-Geotrupinae	4.9415	11.9137	3.7146
5. Glaphyridae-Amphicominae	4.8126	10.1556	7.0172	6.0473
6. Glaphyridae-Glaphyrinae	4.5691	9.6337	7.5575	6.294	2.8263
7. Glaresidae	3.0096	10.8793	7.155	5.6832	5.7513	5.5095
8. Hybosoridae-Hybosorinae	2.7355	11.4742	6.0441	4.5821	5.6579	5.674	3.1889
9. Hybosoridae-Liparochrinae	4.1414	11.4475	6.6698	4.8826	6.6653	6.4455	3.9552	2.5782
10. Lucanidae-Lampriminae	4.7993	10.8185	7.334	5.8396	4.1919	4.1975	5.6424	5.8603	6.7989
11. Lucanidae-Lucaninae	2.6488	10.2851	6.9681	5.5951	3.9724	3.3734	3.6783	3.7946	4.7694	4.3242
12. Lucanidae-Syndesinae	7.1046	10.0224	9.5144	8.2775	7.3573	7.0661	6.145	7.2208	7.2508	7.4938	6.0362
13. Melolonthinae-Euchirini	3.4475	10.9607	6.3535	5.0597	4.576	4.4422	3.7695	3.1736	4.5665	4.7747	3.3061	7.0946
14. Melolonthinae-Hopliini	6.4384	11.2862	7.9837	7.4135	6.6042	6.2056	6.702	6.7208	7.7139	7.1256	6.7513	9.6883	6.2482
15. Melolonthinae-Melolonthini	6.8864	11.1765	8.8901	8.0946	6.7538	6.5319	6.7333	6.8957	7.8886	7.7563	6.8068	8.3577	6.2424	5.3213
16. Melolonthinae-Sericini	3.9895	10.9789	6.7987	5.7039	5.2645	5.6203	3.7252	3.8179	5.1425	6.1208	4.4529	6.9522	3.5876	6.7012	5.9126
17. Node 10	3.9642	10.0395	6.2789	5.3074	3.6948	4.2514	4.8252	5.0436	5.9755	4.3618	4.2015	7.5465	4.4184	5.8052	6.7237	4.7231
18. Node 11	2.7207	10.5104	5.5979	4.2087	3.6925	3.9014	3.4036	3.4045	4.8046	3.9577	3.148	6.8288	2.6935	5.4186	6.0208	3.4389	2.5135
19. Node 15	7.4092	11.4578	9.2141	8.7789	7.1705	7.6691	7.9115	7.9721	8.6033	8.8043	7.5562	8.8997	7.8454	6.7539	6.0368	6.9215	6.249	6.8182
20. Node 2	2.9789	10.1615	5.6474	4.4296	4.0317	4.1701	3.1524	3.2623	4.1248	4.6207	2.8112	5.1596	3.423	6.581	6.3263	3.5881	3.8827	2.5462	6.8016
21. Node 20	5.6266	5.897	7.9069	6.8226	5.6927	5.0403	5.4301	6.0552	6.2948	6.2082	4.8686	5.8315	5.6997	7.2267	7.1705	5.8423	5.2165	5.0471	7.6311	4.4825
22. Node 21	3.5673	9.4414	6.4578	4.9216	5.4924	4.7912	3.6186	4.3036	4.6638	5.3014	3.2983	5.1971	4.4336	6.7637	7.0696	4.972	4.5517	3.5086	7.4283	2.6824	3.6779
23. Node 25	2.8224	10.7136	5.9574	4.3014	5.3063	5.1931	2.9979	1.3248	1.7864	5.6332	3.4636	6.6092	3.2439	6.6867	6.8298	3.8497	4.6958	3.2771	7.6701	2.7226	5.2663	3.6459
24. Node 28	3.8242	9.7114	6.5809	5.3822	1.6462	1.6967	4.7609	4.7328	5.6589	3.8383	2.8707	6.5987	3.7279	6.0641	6.2276	4.6179	3.3593	2.873	6.9733	2.9894	4.7344	4.245	4.2618
25. Node 3	3.227	10.3565	4.9431	3.9389	3.928	4.2225	3.7843	3.4403	4.3007	4.7629	3.2515	5.8771	3.6162	6.5386	6.4308	3.7674	3.8151	2.5649	6.7342	0.9846	4.7722	3.074	2.9346	2.9623
26. Node 31	4.3479	11.1519	3.5554	3.2929	5.0689	5.5691	4.9943	4.2343	4.9063	5.7242	4.7156	6.8902	4.6697	7.1825	7.2655	4.6762	4.6733	3.6342	7.2515	2.6259	5.8316	4.0648	3.8687	4.3545	1.8028
27. Node 32	4.3657	10.6669	4.9986	3.5224	5.1697	5.4678	4.7478	4.2744	4.5902	5.6099	4.4929	5.7858	4.6899	7.5879	7.2199	4.5618	4.897	3.7924	7.2251	2.3141	5.254	3.4897	3.6739	4.3318	1.9359	1.8565
28. Node 33	6.5176	9.9296	8.5995	7.1612	6.7956	6.7257	6.1764	6.6059	6.5383	7.2569	5.876	3.9895	6.6308	9.5386	8.1042	6.1214	7.0029	6.2725	7.9528	4.5104	5.4317	4.9711	5.9007	6.0248	4.8541	5.5642	3.9872
29. Node 38	3.0061	10.0437	6.3735	4.9878	4.348	4.3181	2.6782	3.3239	4.1349	4.6268	2.6357	4.5611	3.4109	6.7309	6.3502	3.6491	4.1511	2.8177	7.0551	1.0192	4.3767	2.5927	2.8017	3.3022	1.9951	3.5429	2.9885	4.4024
30. Node 39	2.4927	10.5155	6.434	4.9944	4.8151	4.802	1.6972	2.5518	3.6635	4.9915	2.9006	5.6334	2.9933	6.4773	6.3247	3.2979	4.276	2.7177	7.3408	1.9193	4.905	3.1254	2.3022	3.8265	2.6339	3.989	3.6989	5.3873	1.4622
31. Node 4	2.9223	9.7633	5.6424	4.371	3.0222	3.1058	3.6278	3.3957	4.3053	4.22	2.517	5.9343	3.1156	6.0711	6.0822	3.6572	3.2889	2.1413	6.6753	1.3706	4.2381	3.0808	2.8094	1.8266	1.3399	2.9648	2.8813	5.1231	1.9611	2.5115
32. Node 40	2.9121	11.0017	6.3533	5.0624	5.0578	5.3159	3.0751	2.5031	3.9407	5.4271	3.58	6.6783	2.9867	6.6101	6.4982	3.6505	4.7275	3.2537	7.5621	2.8342	5.6326	4.1843	2.6576	4.2876	3.2353	4.2631	4.1828	6.1214	2.6828	1.7104	3.1498
33. Node 44	4.2007	9.7091	7.3335	5.9342	4.7911	4.5899	3.7791	4.6403	5.1352	4.8301	3.1847	3.1679	4.419	7.4853	6.8208	4.6767	4.8853	3.9291	7.4468	2.2988	4.3514	2.9796	4.0496	3.8477	3.1456	4.5464	3.6829	3.853	1.616	2.8941	3.0147	4.0251
34. Node 45	3.1913	9.9668	6.801	5.2811	3.5889	3.3113	3.7776	4.2196	5.1037	2.8937	1.9454	5.3107	3.5	6.7168	6.7456	4.5539	3.7778	2.8291	7.5537	2.3913	4.5915	3.1851	3.784	2.6064	2.9323	4.4074	3.991	5.2982	2.128	2.8652	2.2991	3.7186	2.2953
35. Node 5	2.7014	9.4938	5.8124	4.3505	4.0047	3.8682	3.0382	2.6147	3.3829	4.7447	2.6327	5.8719	2.9337	6.1106	6.1489	3.3754	3.6185	2.3489	6.8571	1.6161	3.8812	2.7623	1.8361	2.8291	1.8744	3.3125	3.04	5.1106	1.8613	2.01	1.282	2.7306	3.0633	2.6737
36. Node 6	3.5217	8.2414	6.4107	5.1132	4.244	3.9176	3.5328	3.7667	4.4435	4.9881	3.1039	5.6443	3.508	6.1156	6.034	3.5794	3.6786	2.8572	6.7158	2.3829	2.6012	2.6921	3.0516	3.1053	2.697	4.0399	3.6207	4.9639	2.4093	2.737	2.0433	3.5014	3.1402	2.9923	1.4559
37. Node 7	3.0807	9.6103	6.1946	4.9319	4.1571	4.1919	3.1476	3.201	4.4024	4.9911	3.1294	6.2034	2.6541	5.8494	5.5911	2.0473	3.4657	2.213	6.4587	2.3842	4.1828	3.4915	2.856	3.1974	2.6334	3.9144	3.7195	5.4557	2.4695	2.3586	2.116	2.9433	3.554	3.1694	1.6935	1.7128
38. Node 8	2.9285	9.8591	6.0229	4.7769	3.7901	3.7575	3.4677	3.2668	4.5419	4.5459	2.8678	6.5887	2.1365	5.3557	5.5622	2.9537	2.9155	1.7747	6.3226	2.6065	4.472	3.5782	2.9933	2.8314	2.761	4.0039	3.9751	5.9362	2.7369	2.6019	2.0602	2.962	3.792	2.9491	1.8957	2.1285	1.2543
39. Node 9	4.4673	9.6278	6.7631	5.9336	4.2429	4.573	5.3097	5.3287	6.1613	5.6309	4.4205	7.3905	4.889	5.3063	5.9936	4.8215	2.4978	3.5215	4.5067	4.1727	4.9662	4.6877	4.9153	3.7987	4.1277	4.9878	5.0376	6.6529	4.4258	4.6521	3.6164	5.0233	5.0355	4.4072	3.7849	3.6186	3.5047	2.9518
40. Passalidae-Aulacocyclinae	7.6311	9.8511	9.9862	8.456	7.8836	7.5921	7.0662	7.7824	7.6018	8.1904	6.8793	4.3192	7.637	10.4899	8.7508	7.0637	8.0784	7.4457	8.906	5.906	6.0508	6.1052	7.0733	7.123	6.3396	7.1353	5.5583	1.8525	5.6257	6.4843	6.4171	7.2489	4.895	6.3386	6.3117	5.9727	6.4899	6.9933	7.6725
41. Passalidae-Passalinae	8.0811	9.8741	10.3466	8.9415	8.0404	7.8343	7.5352	8.1329	7.9553	8.4335	7.123	4.0617	7.9716	10.7695	9.1268	7.6266	8.4426	7.8535	9.056	6.2187	6.2843	6.3923	7.4342	7.3619	6.6755	7.4917	5.9587	2.1345	5.9147	6.8717	6.7336	7.6062	5.0105	6.5554	6.6682	6.3406	6.9469	7.3785	7.9695	1.6447
42. Scarabaeidae-Cetoniinae	6.2005	11.46	7.8953	7.0979	5.8825	6.258	6.7904	7.2229	7.9633	5.239	6.6448	9.5194	6.5615	7.7661	8.7607	7.0477	3.8394	5.1047	9.0532	6.3649	7.4178	6.8735	7.0124	5.7856	6.298	6.881	7.2079	9.1867	6.5466	6.5286	5.9517	6.8364	7.1335	5.9414	6.2894	6.3768	6.2269	5.8639	6.1081	10.126	10.525
43. Scarabaeidae-Dynastinae	2.547	11.2172	5.9127	4.2434	4.6565	4.6258	3.0546	2.9125	4.4157	4.2805	3.1986	6.8927	2.5192	5.98	6.4521	3.5561	3.8926	1.6362	7.6257	2.844	5.6472	3.5689	3.0172	3.7606	3.0154	3.98	3.9759	6.3658	2.9293	2.5661	2.8254	3.1276	4.0655	3.0746	2.7072	3.4338	2.7157	2.4881	4.6122	7.503	7.9236	6.1849
44. Scarabaeidae-Rutelinae	3.3509	10.6283	5.5125	4.2802	3.9368	4.0993	3.7162	3.5611	5.0562	4.5629	3.5771	6.7928	2.7537	5.4357	5.7646	3.4319	3.6154	1.422	7.0921	2.7191	5.2334	3.8147	3.5301	3.13	2.6736	3.6056	3.8074	6.2759	3.0273	2.9604	2.4042	3.3531	4.0998	3.3498	2.654	3.1226	2.4769	2.3209	4.2785	7.4587	7.8502	5.948	2.1527
45. Scarabaeidae-Scarabaeinae	7.2131	12.0625	8.0111	6.7488	8.828	8.1652	6.8373	7.4854	7.2115	8.1324	6.8595	6.5312	7.719	9.2485	9.9586	8.4242	7.8949	6.9965	9.9783	6.1967	7.2251	4.4157	6.9489	7.8127	6.4081	6.5315	6.0534	7.1571	6.1252	6.6667	6.8438	7.5533	5.9494	6.6089	6.7009	6.842	7.4009	7.3711	8.0392	8.1698	8.1732	9.5742	6.7322	7.1193
46. Trogidae-Omorginae	4.4249	12.1389	6.8698	6.018	6.0938	6.801	5.0365	3.8622	5.0475	6.4383	5.1751	8.1362	4.4946	7.4129	7.7956	5.1083	5.9015	4.8397	8.4077	4.6375	7.2006	5.9331	4.2028	5.7279	4.8322	5.3945	5.5312	7.4904	4.6038	3.8864	4.854	2.5579	5.701	5.2754	4.5641	5.308	4.7561	4.6604	6.2449	8.6325	8.893	7.5653	4.711	4.9793	8.7695
47. Trogidae-Troginae	3.5855	10.8914	6.7621	5.3763	5.4464	5.3514	3.6498	3.2573	4.5794	5.9258	4.0575	7.0102	3.2843	6.8807	6.2525	4.0295	5.212	3.7583	7.7725	3.4859	5.7067	4.5558	3.3893	4.5734	3.7881	4.7698	4.6336	6.3735	3.3925	2.6326	3.6234	1.9635	4.5799	4.318	3.2794	3.7921	3.3239	3.3268	5.3279	7.3773	7.7869	7.3096	3.7039	3.6517	7.9339	4.2347
Mahalanobis distances in hindwing test
	1. Aphodiinae-Aphodiini	2. Aphodiinae-Rhyparini	3. Geotrupidae-Bolboceratinae	4. Geotrupidae-Geotrupinae	5. Glaphyridae-Amphicominae	6. Glaphyridae-Glaphyrinae	7. Glaresidae	8. Hybosoridae-Hybosorinae	9. Hybosoridae-Liparochrinae	10. Lucanidae-Lampriminae	11. Lucanidae-Lucaninae	12. Lucanidae-Syndesinae	13. Melolonthinae-Euchirini	14. Melolonthinae-Hopliini	15. Melolonthinae-Melolonthini	16. Melolonthinae-Sericini	17. Node 10	18. Node 11	19. Node 15	20. Node 2	21. Node 20	22. Node 21	23. Node 25	24. Node 28	25. Node 3	26. Node 31	27. Node 32	28. Node 33	29. Node 38	30. Node 39	31. Node 4	32. Node 40	33. Node 44	34. Node 45	35. Node 5	36. Node 6	37. Node 7	38. Node 8	39. Node 9	40. Passalidae-Aulacocyclinae	41. Passalidae-Passalinae	42. Scarabaeidae-Cetoniinae	43. Scarabaeidae-Dynastinae	44. Scarabaeidae-Rutelinae	45. Scarabaeidae-Scarabaeinae	46. Trogidae-Omorginae	47. Trogidae-Troginae
2. Aphodiinae-Rhyparini	10.824
3. Cetoniinae	8.4388	11.8213
4. Dynastinae	8.9222	11.2497	5.2221
5. Geotrupidae-Bolboceratinae	7.2061	11.8417	11.5034	10.1289
6. Geotrupidae-Geotrupinae	10.423	13.1386	11.9611	10.3219	9.4294
7. Glaphyridae-Amphicominae	11.4488	14.4515	12.6429	11.8995	9.8586	12.1584
8. Glaphyridae-Glaphyrinae	10.9238	14.1781	12.4043	12.4249	10.434	12.2739	5.1872
9. Glaresidae	9.9236	14.8661	12.3774	12.3541	9.1477	10.2076	13.1857	13.6402
10. Hybosoridae-Hybosorinae	7.2635	12.7692	8.2888	6.367	8.0157	8.6388	9.3153	9.7206	10.1648
11. Hybosoridae-Liparochrinae	10.6415	15.5334	11.3789	9.7907	10.3374	10.1613	10.9901	12.7384	10.8328	7.3462
12. Lucanidae-Lampriminae	11.0176	13.6284	13.544	11.2001	9.4697	10.3611	12.8276	13.9287	10.0115	9.8615	10.4204
13. Lucanidae-Lucaninae	8.2777	13.325	10.9265	9.7039	8.4821	11.4954	11.3499	11.8356	8.3206	7.6421	10.1383	8.3652
14. Lucanidae-Syndesinae	10.7457	13.1543	13.3531	11.0534	7.9888	9.9291	11.596	12.886	8.4493	8.8096	8.6496	8.2986	7.161
15. Melolonthinae-Euchirini	10.2732	14.492	9.835	7.6948	11.1212	12.1439	12.4264	12.9095	12.4116	7.4418	10.0831	11.5704	8.1374	9.5854
16. Melolonthinae-Hopliini	8.5852	14.298	8.4538	8.5766	10.3349	13.4737	11.619	12.4728	11.0555	8.664	11.62	12.015	8.1143	11.9758	9.5118
17. Melolonthinae-Melolonthini	9.9145	14.3026	6.928	6.2413	12.267	10.9958	12.2206	12.5923	12.0621	7.2259	9.0018	13.0109	10.7588	12.0707	8.1338	9.9132
18. Melolonthinae-Sericini	7.8578	13.6425	9.2953	8.3092	9.6912	11.423	11.365	12.5565	9.8363	7.0395	9.9648	10.558	5.5249	10.161	8.6955	7.0027	9.4476
19. Node 10	7.782	11.7517	3.0596	3.18	10.24	10.9158	11.4886	11.747	11.5103	6.2337	9.7064	11.7865	9.0214	11.4293	7.3015	7.0145	5.4542	7.3807
20. Node 11	8.5873	11.9485	4.6131	2.128	10.3739	10.9449	11.7135	12.2468	12.1623	6.0089	9.5641	11.4268	9.1818	11.2253	6.8319	7.5498	5.6817	7.4709	1.8793
21. Node 15	7.5768	12.9828	5.5085	5.0251	9.921	10.9813	10.7261	11.3491	10.464	5.8482	8.9597	11.2666	7.8698	10.6529	6.7584	5.198	4.853	6.415	3.1866	3.7876
22. Node 2	7.2176	11.6726	10.3024	8.7337	5.0101	7.3835	8.871	9.7098	6.3453	6.0863	7.695	7.3308	5.8573	5.0008	8.9676	9.3251	9.7616	7.6077	8.6595	8.8395	7.8876
23. Node 20	5.4696	6.0022	7.836	7.3938	7.6031	9.7729	10.9703	10.7569	10.6538	7.6589	11.0602	10.3945	8.4716	9.7027	10.057	9.5254	9.9549	8.4405	7.1433	7.5903	7.9194	6.9575
24. Node 21	2.8268	9.3071	7.4155	8.0183	7.0543	10.0198	11.2856	10.5763	9.6476	7.1239	10.6977	10.8569	7.7222	10.2111	9.7603	8.342	9.4875	7.5143	6.8398	7.6845	7.067	6.7722	3.6676
25. Node 25	7.4691	12.7697	8.6875	6.8985	7.6211	8.2589	8.7263	9.844	9.3414	3.1638	4.4945	9.038	7.4713	7.4879	7.7367	8.94	7.1735	7.1908	6.7125	6.624	6.0707	4.9543	7.6997	7.3203
26. Node 28	9.4876	13.0366	11.1143	10.5219	8.3588	10.5462	2.8924	3.3717	11.7257	7.66	10.2308	11.7262	9.8623	10.4588	11.1221	10.652	10.9355	10.3088	10.016	10.3674	9.405	7.2219	9.1285	9.1834	7.3246
27. Node 3	6.8846	11.2696	9.9671	8.4567	4.4654	7.082	7.6364	8.4062	7.5878	5.657	7.9065	7.9945	6.6856	6.1611	9.1612	9.3067	9.6322	7.8877	8.4104	8.6054	7.7812	1.7562	6.5346	6.4493	4.7412	5.8736
28. Node 31	7.2499	11.2428	10.8066	9.1589	3.606	6.4936	8.7845	9.4524	7.9436	6.7543	8.9	8.1736	7.7019	6.6088	10.1593	10.2503	10.6742	8.8849	9.383	9.5179	8.9312	2.7687	6.8959	6.8691	6.0436	7.1142	1.9505
29. Node 32	9.3353	11.8699	12.0568	10.2328	7.0802	4.1127	10.3388	10.9222	8.806	8.3109	9.8446	8.7407	9.4787	7.6955	11.3752	12.2288	11.1999	10.3911	10.7447	10.815	10.3741	4.9691	8.4125	8.8721	7.5981	8.8323	4.6478	3.7105
30. Node 33	12.0671	13.046	14.8736	13.0421	9.749	7.6328	11.8599	12.7202	10.5675	11.532	12.4416	10.1252	11.1156	9.0806	13.5479	14.3879	13.6691	12.6644	13.586	13.649	12.9534	7.6517	10.7369	11.5742	10.7071	10.8214	7.5815	6.823	4.2835
31. Node 38	7.9178	12.3069	10.9077	9.3416	6.0145	8.0697	10.2382	11.1143	5.4009	6.9416	7.8865	7.0549	5.4683	4.2811	9.1172	9.6572	10.2004	7.715	9.2379	9.4006	8.3658	1.7355	7.7494	7.4832	5.723	8.6939	3.4914	4.1897	5.8251	8.111
32. Node 39	8.3265	13.2355	11.1696	10.165	7.1042	8.6075	11.5797	12.2732	3.6573	8.0647	8.6024	8.2036	6.38	5.7768	10.1138	10.0677	10.5568	8.1074	9.7992	10.1639	8.8905	3.518	8.687	7.9795	6.8938	10.0278	5.0845	5.5729	6.7995	8.9515	2.2614
33. Node 4	7.0658	11.4356	9.3473	8.1646	5.8759	8.15	5.6942	6.4696	9.0876	5.0958	7.8649	9.1647	7.2827	7.6327	8.9751	8.9557	9.0381	7.8659	7.8381	8.1005	7.2176	3.8164	6.6726	6.6385	4.3666	3.7431	2.4644	4.0799	6.2643	8.9722	5.3848	6.8673
34. Node 40	8.5006	13.3504	11.2745	9.7417	7.5821	8.8779	12.216	12.9594	6.1666	8.2943	8.231	8.8221	6.984	6.0427	9.7257	10.6769	10.4753	8.1468	9.7566	9.9199	9.0973	4.4635	8.8389	8.2067	6.9183	10.6883	5.8037	6.2016	7.2947	9.4393	3.5232	2.8374	7.4537
35. Node 44	8.8417	12.4293	11.7246	9.6867	6.6876	8.8645	10.645	11.7163	6.7845	7.3607	8.0703	6.3377	5.1392	2.9519	8.8466	10.1457	10.8221	8.1531	9.8234	9.7562	8.9594	2.9274	8.2348	8.3618	6.1565	9.2571	4.4106	5.0755	6.5378	8.4053	1.968	3.8789	6.0811	4.6197
36. Node 45	8.6429	12.5621	11.5154	9.4905	7.3276	9.5474	10.9724	11.9159	7.5455	7.4366	8.7988	4.6178	4.1371	5.2771	8.8456	9.4822	10.942	7.4022	9.5547	9.4337	8.6782	4.1462	8.2357	8.237	6.6133	9.5774	5.2602	5.9641	7.3896	9.1471	3.5825	5.1081	6.5595	5.8702	2.6626
37. Node 5	6.13	10.9869	8.0277	6.5578	6.2756	7.9655	7.5908	8.4007	8.8298	3.5868	6.6387	8.7196	6.5099	7.277	7.7005	8.1126	7.6239	6.496	6.2029	6.3659	5.7107	3.7574	5.7301	5.6055	2.6014	5.8545	3.092	4.6096	6.6197	9.6321	4.9705	6.3561	2.4557	6.6302	5.5919	5.9231
38. Node 6	5.114	9.3473	7.0663	5.8681	6.6818	8.6788	9.1103	9.561	9.1212	4.7044	8.3597	9.053	6.1246	7.9869	7.56	7.5159	7.7969	5.7011	5.3346	5.6312	5.3192	4.7379	3.728	3.9717	4.5548	7.3417	4.3907	5.4557	7.3364	10.1178	5.6232	6.7668	4.2525	6.9203	6.1811	6.1509	2.5502
39. Node 7	6.2489	11.5675	7.2397	5.8515	8.0592	9.7789	9.9587	10.7721	9.3102	4.8305	8.4757	9.4961	5.1698	8.5392	6.303	6.4241	7.3299	3.5046	4.9358	5.0508	4.2454	5.7672	6.0973	5.5336	4.9665	8.5018	5.8271	6.991	8.6857	11.3013	6.213	7.0741	5.6582	7.0807	6.6377	6.2451	3.8813	2.821
40. Node 8	7.5289	12.4504	6.9754	5.2148	9.1584	10.4342	10.6622	11.2737	10.4178	5.1422	8.6358	10.2456	6.3635	8.9513	3.8477	6.8314	6.2718	5.7091	4.2549	4.1211	3.5868	6.8977	7.3353	6.8566	5.4478	9.2097	6.9556	8.1092	9.6153	12.1882	7.2728	8.1792	6.6443	8.0219	7.4675	7.2484	4.95	4.3839	2.8051
41. Node 9	7.3176	12.2152	4.9839	4.0371	9.5445	10.564	10.7542	11.2567	10.601	5.3543	8.8582	10.9108	7.5317	10.181	5.7839	6.0302	5.1329	6.1728	2.1981	2.6539	1.7621	7.5539	7.1548	6.5756	5.7145	9.3069	7.438	8.5595	10.0294	12.7443	8.0564	8.7274	6.9273	8.7328	8.5454	8.2774	5.2239	4.5513	3.4862	2.4028
42. Passalidae-Aulacocyclinae	14.2849	13.6525	16.9976	15.208	12.1937	10.6961	12.9697	13.8482	12.5088	13.8501	14.7402	11.512	12.2958	10.4737	15.68	16.3491	15.8854	14.2375	15.7704	15.797	15.1687	9.9324	12.3624	13.6402	13.0682	12.2312	9.961	9.5656	7.6214	4.2054	10.2069	11.1229	10.9926	11.6977	10.1084	10.636	11.8216	12.1043	13.2492	14.3423	14.954
43. Passalidae-Passalinae	13.6423	15.0417	16.3994	14.6736	11.3278	9.3825	13.6722	14.575	11.9487	13.3423	13.8491	11.882	13.0738	11.0223	14.7165	15.6486	14.9343	14.5492	15.1572	15.2557	14.3584	9.7199	12.8081	13.3425	12.5011	12.7817	9.6788	8.8043	6.4977	3.4284	10.0758	10.6116	11.0611	10.9422	10.4639	11.1971	11.6541	12.1707	13.1664	13.7286	14.2683	6.541
44. Rutelinae	9.6809	13.3045	6.3864	4.1842	11.3193	12.1227	12.2836	13.0406	13.0619	6.4928	9.8745	11.8452	9.4878	11.7457	6.4058	7.8349	6.4533	7.5608	3.7628	2.4229	4.5843	9.7888	8.9587	8.8802	7.22	11.1417	9.6267	10.6129	11.9849	14.7249	10.2513	11.0879	9.0334	10.8504	10.3881	9.919	7.2899	6.7367	5.5859	4.3691	3.6741	16.7664	16.2971
45. Scarabaeinae	5.3671	11.8431	8.0565	9.5239	8.5885	11.4266	12.7712	11.5324	9.9474	8.5946	11.8422	12.5184	8.4392	11.613	10.5351	8.7799	10.2047	8.3557	7.8203	8.8359	7.8684	8.3467	6.6524	3.5935	8.8601	10.5936	8.2243	8.6563	10.5605	13.184	8.8014	8.8441	8.4014	9.1516	9.7911	9.6656	7.5383	6.367	6.9754	7.9354	7.5715	15.2781	14.7262	9.7422
46. Trogidae-Omorginae	10.4753	14.2396	12.5537	10.7483	10.1121	11.6009	14.8381	15.6227	9.7946	10.6977	10.2378	10.8085	8.9849	8.6564	10.8222	12.7044	12.4982	9.3634	11.1486	11.0594	11.1948	8.1292	10.4437	10.1941	9.4769	13.4689	9.1695	9.46	10.502	12.3947	7.3749	6.9756	10.4509	4.6584	7.7747	8.4377	9.3292	9.0434	8.8207	9.5931	10.4557	14.2621	13.7733	11.8356	11.1906
47. Trogidae-Troginae	8.6824	13.9392	11.6926	10.2304	7.5961	8.2538	11.3891	12.0404	6.6979	8.0821	8.0187	9.4289	7.9612	6.4575	10.1793	10.7891	10.0139	9.1671	10.167	10.3899	9.0526	4.5272	9.3584	8.4853	6.7172	9.8685	5.4487	5.7898	6.533	8.5523	4.1863	3.9747	6.9365	3.3558	5.3275	6.7361	6.5365	7.3642	7.8055	8.5291	9.0301	11.0725	9.8405	11.327	9.2234	7.6484

## Sheet: Euclidean distance tables
Euclidean distances in mandible test
Object	Group	Node 11	Node 10	Node 15	Node 9	Node 8	Node 7	Node 21	Node 20	Node 6	Node 25	Node 5	Node 28	Node 4	Node 33	Node 32	Node 31	Node 3	Node 40	Node 39	Node 45	Node 44	Node 38	Node 2	Aphodiini	Rhyparini	Aulacocyclinae	Passalinae	Euchirini	Hopliini	Melolonthini	Sericini	Liparochrinae	Amphicominae	Bolboceratinae	Cetoniinae	Dynastinae	Geotrupinae	Glaphyrinae	Glaresidae	Hybosorinae	Lampriminae	Lucaninae	Omorginae	Rutelinae	Scarabaeinae	Syndesinae	Troginae
Mandible	Node 11	0	0.00720439	0.0178642	0.0101137	0.0117531	0.0174329	0.0162224	0.0153336	0.0149098	0.0285385	0.0245439	0.169589	0.0374845	0.0576247	0.0311997	0.0340465	0.0327607	0.0428965	0.0325674	0.0337682	0.163171	0.0379989	0.0321545	0.0174373	0.0180266	0.0385261	0.0255966	0.0234344	0.0223544	0.0303523	0.0462801	0.0356495	0.063316	0.0407197	0.0162143	0.00824562	0.024434	0.0204929	0.0301966	0.0293272	0.0381132	0.0253675	0.0284695	0.0078826	0.0199679	0.0260652	0.0182425
Mandible	Node 10	0.00720439	0	0.0162795	0.00750082	0.012074	0.0157159	0.0185197	0.0171328	0.0162763	0.0309461	0.0268728	0.169376	0.0392963	0.0578588	0.0330504	0.0356908	0.0345697	0.0428161	0.0340457	0.0362831	0.163054	0.0393678	0.0339211	0.0196085	0.0190516	0.0391581	0.0253132	0.0255161	0.023338	0.0286339	0.044087	0.0375123	0.0640868	0.0418646	0.0120339	0.0131798	0.0277979	0.0218942	0.0322325	0.031934	0.0408094	0.0276787	0.0288169	0.0123619	0.0223992	0.0284793	0.0199127
Mandible	Node 15	0.0178642	0.0162795	0	0.010781	0.0167599	0.0191552	0.0243816	0.0229476	0.0219853	0.0348445	0.0316592	0.17203	0.0436959	0.0590394	0.0371744	0.0396268	0.0388381	0.0448157	0.0364791	0.0400429	0.164266	0.0413381	0.0375744	0.0247527	0.0241017	0.0394025	0.0286718	0.029214	0.0204467	0.0214042	0.0439935	0.0410823	0.0683115	0.0450595	0.0208134	0.0219185	0.0323449	0.0275588	0.0348352	0.0339327	0.044979	0.0313775	0.029344	0.0175765	0.0266741	0.0346001	0.025407
Mandible	Node 9	0.0101137	0.00750082	0.010781	0	0.00875276	0.0151996	0.0184465	0.0167264	0.0158443	0.0309081	0.0270098	0.171426	0.0403255	0.0578951	0.0332249	0.0359862	0.0351906	0.0435444	0.0344143	0.036653	0.163931	0.0396114	0.0344055	0.019206	0.0187042	0.0382841	0.0253674	0.0232507	0.0218414	0.0260777	0.0447502	0.0377305	0.0659291	0.0420811	0.0163639	0.0153364	0.0279271	0.0222417	0.032159	0.0313865	0.0415699	0.0278482	0.0281659	0.0130987	0.022268	0.0296468	0.0208954
Mandible	Node 8	0.0117531	0.012074	0.0167599	0.00875276	0	0.0155379	0.0172576	0.0152322	0.0134883	0.0285455	0.0242411	0.171536	0.0381385	0.0589367	0.0322552	0.0339604	0.0331077	0.044194	0.0344337	0.0358435	0.16423	0.0390243	0.0327927	0.0176389	0.0183119	0.0399431	0.0266591	0.0167917	0.0238142	0.0295306	0.0469564	0.0354982	0.0650451	0.0399658	0.0195727	0.0161314	0.0264656	0.0220192	0.032017	0.0299069	0.0407428	0.0273467	0.0283625	0.0137492	0.0215761	0.0288997	0.0219939
Mandible	Node 7	0.0174329	0.0157159	0.0191552	0.0151996	0.0155379	0	0.0257515	0.0228159	0.0175432	0.0336746	0.029352	0.168614	0.0408733	0.0608444	0.0390641	0.0388076	0.0378588	0.0442316	0.0407002	0.0436386	0.156412	0.0446822	0.0383804	0.0241204	0.0255985	0.0419859	0.0273478	0.0310487	0.0280274	0.028803	0.033773	0.0399361	0.0655068	0.0422569	0.0148164	0.0212657	0.0342903	0.0297459	0.0397707	0.0326421	0.0475234	0.0344733	0.0274146	0.0165479	0.030649	0.0340467	0.0267931
Mandible	Node 21	0.0162224	0.0185197	0.0243816	0.0184465	0.0172576	0.0257515	0	0.00619858	0.0137557	0.0237533	0.0205234	0.173415	0.0367869	0.0597956	0.0311026	0.0327391	0.0315839	0.0471164	0.0328142	0.0307309	0.169046	0.0373306	0.0310033	0.00863952	0.0111326	0.0416656	0.0315637	0.0222635	0.026313	0.0358285	0.0549419	0.031846	0.0657377	0.0391597	0.0256924	0.0164162	0.024072	0.0197399	0.0295176	0.0257267	0.0357267	0.0236054	0.0331054	0.0194535	0.00952035	0.0268939	0.0205005
Mandible	Node 20	0.0153336	0.0171328	0.0229476	0.0167264	0.0152322	0.0228159	0.00619858	0	0.00982188	0.0236426	0.0189267	0.17291	0.0352029	0.0593127	0.0297688	0.0311191	0.0300478	0.0450572	0.0325439	0.0316749	0.168235	0.0371485	0.0299538	0.0102454	0.0086824	0.0398414	0.0291976	0.0227298	0.0259854	0.0355234	0.0531898	0.032732	0.0642661	0.0378998	0.0240856	0.0166199	0.0227696	0.0190024	0.0302709	0.0252057	0.0368171	0.0237021	0.031739	0.0179636	0.0138447	0.0255805	0.019615
Mandible	Node 6	0.0149098	0.0162763	0.0219853	0.0158443	0.0134883	0.0175432	0.0137557	0.00982188	0	0.0200998	0.0141846	0.171276	0.0311822	0.0602818	0.0295151	0.0282091	0.0268156	0.0416495	0.0331341	0.0340736	0.164965	0.03689	0.0278488	0.0154939	0.0170455	0.0398681	0.0266247	0.0251101	0.0265043	0.0354225	0.0498609	0.0299218	0.0620577	0.0345588	0.0218388	0.0173203	0.0235502	0.0216509	0.0325759	0.0223691	0.0397538	0.0248456	0.0291486	0.0164998	0.0197715	0.0257658	0.0208995
Mandible	Node 25	0.0285385	0.0309461	0.0348445	0.0309081	0.0285455	0.0336746	0.0237533	0.0236426	0.0200998	0	0.0094762	0.170298	0.0259535	0.0609772	0.027032	0.0205209	0.0190059	0.0415695	0.0322963	0.0313635	0.1691	0.0316868	0.0203331	0.0267992	0.0301997	0.0438638	0.0344491	0.0329322	0.0346159	0.0466964	0.0628127	0.0163327	0.0622356	0.0271176	0.0353946	0.0283447	0.0255941	0.028758	0.034189	0.0154225	0.038119	0.0251551	0.0348593	0.0299913	0.025044	0.0309675	0.0282344
Mandible	Node 5	0.0245439	0.0268728	0.0316592	0.0270098	0.0242411	0.029352	0.0205234	0.0189267	0.0141846	0.0094762	0	0.168411	0.0217612	0.0611203	0.0261426	0.0205536	0.0174597	0.0413718	0.0325105	0.0312907	0.169533	0.0328478	0.0201471	0.0236178	0.0258684	0.04256	0.0313126	0.0301225	0.0324854	0.0441561	0.0599647	0.0218241	0.0576196	0.0285303	0.0315642	0.0251682	0.0229427	0.0270063	0.0342282	0.0181624	0.0380433	0.0236079	0.0333756	0.0258189	0.0233108	0.0274508	0.0257572
Mandible	Node 28	0.169589	0.169376	0.17203	0.171426	0.171536	0.168614	0.173415	0.17291	0.171276	0.170298	0.168411	0	0.151034	0.157043	0.165505	0.165399	0.159828	0.170675	0.173385	0.165572	0.237826	0.163396	0.160855	0.172869	0.172015	0.167751	0.167066	0.172891	0.172674	0.167674	0.163989	0.166018	0.12035	0.167451	0.164299	0.169266	0.169537	0.177735	0.177596	0.173005	0.163577	0.166889	0.166675	0.169025	0.17328	0.173351	0.169475
Mandible	Node 4	0.0374845	0.0392963	0.0436959	0.0403255	0.0381385	0.0408733	0.0367869	0.0352029	0.0311822	0.0259535	0.0217612	0.151034	0	0.0605338	0.0306961	0.0241012	0.0159086	0.0461354	0.0412567	0.0363049	0.174232	0.0355971	0.0212326	0.0390345	0.0392721	0.0477382	0.0383059	0.0420261	0.0441338	0.0530112	0.0661765	0.0301102	0.0392748	0.0320169	0.0408199	0.0378964	0.0323757	0.0421925	0.0460769	0.0328287	0.0417764	0.031416	0.041268	0.0376496	0.0377302	0.0374099	0.03692
Mandible	Node 33	0.0576247	0.0578588	0.0590394	0.0578951	0.0589367	0.0608444	0.0597956	0.0593127	0.0602818	0.0609772	0.0611203	0.157043	0.0605338	0	0.0406109	0.0532808	0.0536544	0.0574519	0.0542644	0.0466747	0.170965	0.0479574	0.0503153	0.0601339	0.0578161	0.0489733	0.0506142	0.0605521	0.0533225	0.0665894	0.0717335	0.060349	0.0730827	0.0626585	0.0577499	0.0548636	0.0542989	0.0567816	0.0596272	0.0611107	0.0451292	0.049038	0.056934	0.0593936	0.0586307	0.0591958	0.0560907
Mandible	Node 32	0.0311997	0.0330504	0.0371744	0.0332249	0.0322552	0.0390641	0.0311026	0.0297688	0.0295151	0.027032	0.0261426	0.165505	0.0306961	0.0406109	0	0.0188862	0.0193765	0.0386677	0.0281577	0.0243625	0.172816	0.0255979	0.0174355	0.0341419	0.0315302	0.0359877	0.0302751	0.0344182	0.033563	0.0499039	0.0660212	0.0319153	0.0592956	0.0337495	0.0379244	0.0300301	0.0202458	0.0286555	0.0331598	0.0313204	0.0298281	0.0211275	0.0369298	0.0336054	0.0310753	0.0290761	0.0294557
Mandible	Node 31	0.0340465	0.0356908	0.0396268	0.0359862	0.0339604	0.0388076	0.0327391	0.0311191	0.0282091	0.0205209	0.0205536	0.165399	0.0241012	0.0532808	0.0188862	0	0.0092108	0.0413331	0.0346134	0.0329774	0.170739	0.0305284	0.014624	0.0356675	0.0346955	0.0415426	0.034893	0.0377398	0.0380569	0.0523703	0.0665737	0.0285042	0.0578496	0.01627	0.0389754	0.0343689	0.0284059	0.0314383	0.0390684	0.0244619	0.0392371	0.0273424	0.0347161	0.0350832	0.0329615	0.0319952	0.0310356
Mandible	Node 3	0.0327607	0.0345697	0.0388381	0.0351906	0.0331077	0.0378588	0.0315839	0.0300478	0.0268156	0.0190059	0.0174597	0.159828	0.0159086	0.0536544	0.0193765	0.0092108	0	0.0401706	0.0326254	0.0301162	0.172376	0.0270914	0.00956633	0.0346285	0.0339216	0.042034	0.0336037	0.0367474	0.0377981	0.050346	0.0655517	0.0259046	0.0506913	0.0217708	0.0375161	0.0331316	0.0264286	0.0328118	0.0378427	0.0251401	0.0368273	0.0247715	0.0354516	0.0337117	0.0318127	0.0321409	0.030459
Mandible	Node 40	0.0428965	0.0428161	0.0448157	0.0435444	0.044194	0.0442316	0.0471164	0.0450572	0.0416495	0.0415695	0.0413718	0.170675	0.0461354	0.0574519	0.0386677	0.0413331	0.0401706	0	0.0321415	0.0441849	0.161683	0.0340792	0.0362701	0.0485057	0.047939	0.0514144	0.0440859	0.0503547	0.0442027	0.0552631	0.0624229	0.0423125	0.0694292	0.049781	0.0429487	0.0423609	0.0397927	0.043046	0.0448885	0.0445093	0.0485175	0.0405677	0.0423625	0.0437846	0.0486187	0.0465939	0.0398195
Mandible	Node 39	0.0325674	0.0340457	0.0364791	0.0344143	0.0344337	0.0407002	0.0328142	0.0325439	0.0331341	0.0322963	0.0325105	0.173385	0.0412567	0.0542644	0.0281577	0.0346134	0.0326254	0.0321415	0	0.0280804	0.17429	0.0178125	0.0251297	0.0359553	0.0341529	0.0460013	0.035361	0.0365542	0.0336061	0.0455436	0.0652533	0.0355231	0.0681542	0.0455619	0.038295	0.0328333	0.0264432	0.0291915	0.0161625	0.0356792	0.0344259	0.0250367	0.0406983	0.0341147	0.0322007	0.0340468	0.0300018
Mandible	Node 45	0.0337682	0.0362831	0.0400429	0.036653	0.0358435	0.0436386	0.0307309	0.0316749	0.0340736	0.0313635	0.0312907	0.165572	0.0363049	0.0466747	0.0243625	0.0329774	0.0301162	0.0441849	0.0280804	0	0.175477	0.0246161	0.0250902	0.0339841	0.0328223	0.0438376	0.0350212	0.0342156	0.0358833	0.0496854	0.0676327	0.0334062	0.0611842	0.043847	0.0406397	0.0315079	0.0247797	0.032176	0.0315003	0.0348821	0.0118835	0.0133108	0.0441609	0.0356426	0.0283493	0.0331497	0.0309406
Mandible	Node 44	0.163171	0.163054	0.164266	0.163931	0.16423	0.156412	0.169046	0.168235	0.164965	0.1691	0.169533	0.237826	0.174232	0.170965	0.172816	0.170739	0.172376	0.161683	0.17429	0.175477	0	0.175009	0.173109	0.1661	0.169797	0.174006	0.167102	0.170596	0.164014	0.166328	0.142355	0.169634	0.181657	0.166856	0.157546	0.161164	0.171	0.16518	0.177994	0.164059	0.173956	0.172876	0.164819	0.162194	0.171537	0.172063	0.168604
Mandible	Node 38	0.0379989	0.0393678	0.0413381	0.0396114	0.0390243	0.0446822	0.0373306	0.0371485	0.03689	0.0316868	0.0328478	0.163396	0.0355971	0.0479574	0.0255979	0.0305284	0.0270914	0.0340792	0.0178125	0.0246161	0.175009	0	0.0175808	0.040547	0.0389935	0.0470219	0.0381214	0.0400315	0.0384103	0.0488368	0.0680757	0.0330391	0.0608357	0.0416419	0.0419172	0.0375787	0.030939	0.035397	0.0286807	0.0354673	0.0319906	0.0255262	0.0430059	0.0394836	0.035409	0.0425152	0.0354276
Mandible	Node 2	0.0321545	0.0339211	0.0375744	0.0344055	0.0327927	0.0383804	0.0310033	0.0299538	0.0278488	0.0203331	0.0201471	0.160855	0.0212326	0.0503153	0.0174355	0.014624	0.00956633	0.0362701	0.0251297	0.0250902	0.173109	0.0175808	0	0.0343825	0.0332769	0.0419225	0.0327517	0.035533	0.0358247	0.0481327	0.0654795	0.0255642	0.053134	0.0273847	0.0370686	0.0322817	0.0248295	0.0309584	0.0321378	0.0260478	0.0327959	0.0213411	0.0362418	0.0334565	0.0303473	0.0336995	0.0295459
Euclidean distances in pronotum test
Object	Group	Node 2	Node 3	Node 4	Node 5	Node 6	Node 7	Node 8	Node 9	Node 10	Node 11	Node 15	Node 20	Node 21	Node 25	Node 28	Node 33	Node 32	Node 31	Node 40	Node 39	Node 45	Node 44	Node 38	Aphodiini	Rhyparini	Aulacocyclinae	Passalinae	Euchirini	Hopliini	Melolonthini	Sericini	Liparochrinae	Amphicominae	Bolboceratinae	Cetoniinae	Dynastinae	Geotrupinae	Glaphyrinae	Glaresidae	Hybosorinae	Lampriminae	Lucaninae	Omorginae	Rutelinae	Scarabaeinae	Syndesinae	Troginae
Pronotum	Node 2	0	1.74511e-15	2.34687e-15	2.84439e-15	3.5083e-15	5.36608e-15	7.65746e-15	7.13287e-15	8.19455e-15	5.65473e-15	1.05138e-14	1.08416e-14	5.37328e-15	6.20404e-15	4.2908e-15	6.83887e-15	2.94758e-15	3.71223e-15	5.23736e-15	2.89639e-15	1.05799e-14	5.34577e-15	1.81269e-15	5.94935e-15	2.61589e-14	1.28993e-14	9.01341e-15	1.32334e-14	7.1251e-15	9.95976e-15	9.84755e-15	1.16377e-14	6.2134e-15	8.18908e-15	1.45683e-14	5.94609e-15	1.04645e-14	7.27942e-15	6.15825e-15	8.30179e-15	1.72283e-14	2.32772e-14	8.1364e-15	8.31404e-15	4.99398e-15	6.34001e-15	6.53399e-15
Pronotum	Node 3	1.74511e-15	0	1.46635e-15	2.24438e-15	4.49574e-15	5.08925e-15	7.47271e-15	6.59311e-15	7.37613e-15	4.79475e-15	1.0007e-14	1.20332e-14	6.49656e-15	4.95353e-15	3.77848e-15	7.66391e-15	2.02385e-15	2.19905e-15	6.04084e-15	3.6831e-15	1.20213e-14	6.84867e-15	3.50363e-15	6.87842e-15	2.71608e-14	1.38355e-14	9.63267e-15	1.32235e-14	6.0877e-15	8.8726e-15	9.08957e-15	1.04879e-14	5.58921e-15	6.7858e-15	1.37229e-14	5.86537e-15	9.32367e-15	6.97691e-15	5.73559e-15	7.21425e-15	1.71907e-14	2.45906e-14	8.74095e-15	7.19676e-15	4.84282e-15	7.19746e-15	7.01724e-15
Pronotum	Node 4	2.34687e-15	1.46635e-15	0	1.93792e-15	4.33364e-15	4.72854e-15	6.93982e-15	5.64649e-15	6.62247e-15	4.28141e-15	8.99967e-15	1.22295e-14	6.74553e-15	5.03317e-15	2.74876e-15	7.47346e-15	2.72525e-15	3.23175e-15	6.52129e-15	4.19464e-15	1.19895e-14	6.90771e-15	3.81993e-15	6.75671e-15	2.74393e-14	1.35866e-14	9.30027e-15	1.28378e-14	6.07276e-15	8.97996e-15	9.14747e-15	1.0725e-14	4.91329e-15	7.42744e-15	1.31589e-14	5.29638e-15	9.6017e-15	6.14955e-15	5.96842e-15	7.15401e-15	1.67412e-14	2.48565e-14	9.07201e-15	7.20619e-15	5.33372e-15	7.13536e-15	7.39368e-15
Pronotum	Node 5	2.84439e-15	2.24438e-15	1.93792e-15	0	3.7831e-15	3.62203e-15	6.80736e-15	5.58743e-15	7.04911e-15	4.69198e-15	8.58218e-15	1.24035e-14	7.31117e-15	4.10262e-15	4.47119e-15	8.03314e-15	3.66084e-15	3.59395e-15	6.39579e-15	4.1916e-15	1.22314e-14	7.31562e-15	4.17967e-15	7.49062e-15	2.77213e-14	1.39885e-14	9.9522e-15	1.30304e-14	6.64852e-15	8.39962e-15	8.26504e-15	1.03258e-14	6.49978e-15	7.4813e-15	1.36825e-14	6.30662e-15	1.01324e-14	7.36205e-15	5.90274e-15	6.49821e-15	1.70928e-14	2.50351e-14	9.10298e-15	6.92276e-15	6.17237e-15	7.8432e-15	7.10314e-15
Pronotum	Node 6	3.5083e-15	4.49574e-15	4.33364e-15	3.7831e-15	0	5.09047e-15	7.93404e-15	7.3367e-15	9.1187e-15	7.25439e-15	1.0094e-14	9.23544e-15	5.17661e-15	7.634e-15	6.06915e-15	6.6778e-15	5.72531e-15	6.28178e-15	6.27141e-15	4.24359e-15	1.02988e-14	5.47007e-15	3.34287e-15	6.0332e-15	2.48049e-14	1.21443e-14	8.65382e-15	1.37228e-14	8.67822e-15	1.08803e-14	1.02242e-14	1.3472e-14	8.28415e-15	1.03213e-14	1.54808e-14	7.61958e-15	1.28354e-14	8.28977e-15	7.02235e-15	9.15642e-15	1.75786e-14	2.28847e-14	9.2052e-15	9.7566e-15	7.24188e-15	6.74698e-15	7.28036e-15
Pronotum	Node 7	5.36608e-15	5.08925e-15	4.72854e-15	3.62203e-15	5.09047e-15	0	4.74925e-15	3.96772e-15	6.1756e-15	4.48729e-15	7.7212e-15	1.39611e-14	9.25988e-15	5.07438e-15	6.42425e-15	1.01612e-14	6.10947e-15	6.03144e-15	6.72982e-15	5.16097e-15	1.3451e-14	9.29872e-15	6.21466e-15	8.94855e-15	2.91584e-14	1.57385e-14	1.18516e-14	1.12629e-14	7.09606e-15	7.37774e-15	6.91186e-15	1.10217e-14	8.13365e-15	8.99998e-15	1.29082e-14	7.01694e-15	1.06129e-14	8.49731e-15	6.0029e-15	6.15322e-15	1.57626e-14	2.71554e-14	8.91067e-15	6.52102e-15	8.20192e-15	1.03535e-14	7.42137e-15
Pronotum	Node 8	7.65746e-15	7.47271e-15	6.93982e-15	6.80736e-15	7.93404e-15	4.74925e-15	0	3.9572e-15	6.22159e-15	5.06076e-15	9.28368e-15	1.61992e-14	1.14507e-14	7.95082e-15	7.42091e-15	1.26015e-14	8.26462e-15	8.43418e-15	8.0582e-15	7.51346e-15	1.39924e-14	1.08221e-14	8.24342e-15	1.10469e-14	3.14053e-14	1.8122e-14	1.43082e-14	6.73695e-15	8.9881e-15	1.00388e-14	1.02819e-14	1.28243e-14	8.38996e-15	1.13438e-14	1.31063e-14	6.50959e-15	1.15126e-14	9.67768e-15	8.99517e-15	9.31305e-15	1.43487e-14	2.89699e-14	9.24521e-15	8.78074e-15	1.00408e-14	1.26346e-14	9.69957e-15
Pronotum	Node 9	7.13287e-15	6.59311e-15	5.64649e-15	5.58743e-15	7.3367e-15	3.96772e-15	3.9572e-15	0	3.61129e-15	3.516e-15	6.26722e-15	1.57928e-14	1.0875e-14	6.48577e-15	5.67989e-15	1.12554e-14	7.31444e-15	7.53784e-15	8.77518e-15	7.32999e-15	1.45436e-14	1.07428e-14	8.03251e-15	9.90978e-15	3.08288e-14	1.67077e-14	1.25153e-14	9.96676e-15	7.11496e-15	8.26464e-15	8.33061e-15	1.14426e-14	6.63028e-15	9.94084e-15	1.05661e-14	5.9382e-15	1.03058e-14	7.203e-15	7.42595e-15	7.0473e-15	1.41217e-14	2.89081e-14	1.0267e-14	6.72428e-15	9.06939e-15	1.13771e-14	9.33671e-15
Pronotum	Node 10	8.19455e-15	7.37613e-15	6.62247e-15	7.04911e-15	9.1187e-15	6.1756e-15	6.22159e-15	3.61129e-15	0	3.5054e-15	8.27576e-15	1.6715e-14	1.15073e-14	7.14462e-15	6.02857e-15	1.24496e-14	7.90226e-15	7.82694e-15	9.56549e-15	8.06059e-15	1.62972e-14	1.22187e-14	9.25565e-15	1.05383e-14	3.1171e-14	1.78384e-14	1.33128e-14	1.12661e-14	6.09627e-15	8.10865e-15	8.28752e-15	1.11481e-14	6.06208e-15	9.27132e-15	7.58698e-15	6.66073e-15	8.99755e-15	6.88866e-15	6.89402e-15	6.67884e-15	1.41926e-14	3.02452e-14	1.07564e-14	5.86601e-15	8.70707e-15	1.22115e-14	9.81131e-15
Pronotum	Node 11	5.65473e-15	4.79475e-15	4.28141e-15	4.69198e-15	7.25439e-15	4.48729e-15	5.06076e-15	3.516e-15	3.5054e-15	0	8.36748e-15	1.53827e-14	9.84422e-15	5.06799e-15	4.51937e-15	1.07823e-14	5.23051e-15	5.31906e-15	7.59353e-15	5.93156e-15	1.43132e-14	1.00045e-14	6.86683e-15	9.16877e-15	3.03202e-14	1.66339e-14	1.22233e-14	1.07313e-14	5.35141e-15	7.4319e-15	7.97237e-15	9.86917e-15	5.22372e-15	7.84573e-15	1.04736e-14	4.65979e-15	8.01757e-15	6.69258e-15	6.0631e-15	6.11334e-15	1.45541e-14	2.83371e-14	9.32242e-15	5.0555e-15	6.93462e-15	1.04094e-14	8.22536e-15
Pronotum	Node 15	1.05138e-14	1.0007e-14	8.99967e-15	8.58218e-15	1.0094e-14	7.7212e-15	9.28368e-15	6.26722e-15	8.27576e-15	8.36748e-15	0	1.79382e-14	1.37193e-14	8.75591e-15	8.96531e-15	1.20799e-14	1.03324e-14	1.07563e-14	1.28257e-14	1.12936e-14	1.60597e-14	1.29505e-14	1.12488e-14	1.20656e-14	3.23681e-14	1.63722e-14	1.27855e-14	1.44317e-14	1.05013e-14	9.81547e-15	9.50417e-15	1.19861e-14	9.82216e-15	1.20983e-14	1.26804e-14	9.41226e-15	1.27127e-14	9.03131e-15	1.07425e-14	8.999e-15	1.52536e-14	2.93261e-14	1.41469e-14	9.22268e-15	1.22221e-14	1.27034e-14	1.22648e-14
Pronotum	Node 20	1.08416e-14	1.20332e-14	1.22295e-14	1.24035e-14	9.23544e-15	1.39611e-14	1.61992e-14	1.57928e-14	1.6715e-14	1.53827e-14	1.79382e-14	0	6.30126e-15	1.59413e-14	1.28771e-14	8.85596e-15	1.25523e-14	1.33304e-14	1.22513e-14	1.11044e-14	1.14059e-14	8.66558e-15	9.83377e-15	8.58463e-15	1.58065e-14	1.03139e-14	9.32666e-15	2.06505e-14	1.49321e-14	1.81396e-14	1.7337e-14	2.07542e-14	1.44958e-14	1.66602e-14	2.14101e-14	1.4449e-14	1.90863e-14	1.36419e-14	1.30825e-14	1.66921e-14	2.24833e-14	1.82246e-14	1.45156e-14	1.72999e-14	1.22418e-14	8.73098e-15	1.27976e-14
Pronotum	Node 21	5.37328e-15	6.49656e-15	6.74553e-15	7.31117e-15	5.17661e-15	9.25988e-15	1.14507e-14	1.0875e-14	1.15073e-14	9.84422e-15	1.37193e-14	6.30126e-15	0	1.07157e-14	7.3756e-15	5.27939e-15	6.92729e-15	7.87065e-15	7.15946e-15	5.65073e-15	1.01742e-14	5.34182e-15	4.61985e-15	3.58254e-15	2.12707e-14	9.86083e-15	6.6173e-15	1.63241e-14	9.57734e-15	1.32884e-14	1.27784e-14	1.54794e-14	9.07037e-15	1.15092e-14	1.67057e-14	8.99965e-15	1.36663e-14	8.57478e-15	7.97035e-15	1.17442e-14	1.89047e-14	2.07031e-14	9.58711e-15	1.20307e-14	6.33965e-15	5.37983e-15	7.74357e-15
Pronotum	Node 25	6.20404e-15	4.95353e-15	5.03317e-15	4.10262e-15	7.634e-15	5.07438e-15	7.95082e-15	6.48577e-15	7.14462e-15	5.06799e-15	8.75591e-15	1.59413e-14	1.07157e-14	0	6.82624e-15	1.12306e-14	5.524e-15	4.34187e-15	8.37414e-15	6.81763e-15	1.53041e-14	1.08324e-14	7.68121e-15	1.06032e-14	3.07794e-14	1.69612e-14	1.2859e-14	1.37964e-14	6.71645e-15	6.24626e-15	6.54349e-15	6.94937e-15	7.8855e-15	5.50983e-15	1.29121e-14	7.89597e-15	8.32177e-15	9.0853e-15	6.59225e-15	4.51568e-15	1.73559e-14	2.79109e-14	1.03257e-14	4.76265e-15	7.44994e-15	1.09476e-14	8.30729e-15
Pronotum	Node 28	4.2908e-15	3.77848e-15	2.74876e-15	4.47119e-15	6.06915e-15	6.42425e-15	7.42091e-15	5.67989e-15	6.02857e-15	4.51937e-15	8.96531e-15	1.28771e-14	7.3756e-15	6.82624e-15	0	7.60833e-15	4.09913e-15	5.08566e-15	7.86057e-15	5.81855e-15	1.23426e-14	7.61098e-15	5.25583e-15	6.68012e-15	2.76985e-14	1.34408e-14	8.94568e-15	1.27168e-14	6.13529e-15	1.00198e-14	1.03605e-14	1.15911e-14	2.80372e-15	8.46874e-15	1.20234e-14	4.45185e-15	9.54407e-15	4.3141e-15	6.88991e-15	8.24554e-15	1.59249e-14	2.53587e-14	9.8383e-15	7.95205e-15	5.69214e-15	7.28629e-15	8.5659e-15
Pronotum	Node 33	6.83887e-15	7.66391e-15	7.47346e-15	8.03314e-15	6.6778e-15	1.01612e-14	1.26015e-14	1.12554e-14	1.24496e-14	1.07823e-14	1.20799e-14	8.85596e-15	5.27939e-15	1.12306e-14	7.60833e-15	0	7.52139e-15	9.08189e-15	9.56273e-15	7.91393e-15	1.0888e-14	6.28353e-15	6.38854e-15	4.08909e-15	2.30274e-14	6.48546e-15	3.06647e-15	1.77792e-14	1.0477e-14	1.38108e-14	1.33952e-14	1.56826e-14	9.36706e-15	1.2551e-14	1.74305e-14	9.46945e-15	1.46101e-14	7.86474e-15	9.61746e-15	1.22276e-14	1.99236e-14	2.01944e-14	1.1715e-14	1.28818e-14	8.12567e-15	4.38563e-15	9.5014e-15
Pronotum	Node 32	2.94758e-15	2.02385e-15	2.72525e-15	3.66084e-15	5.72531e-15	6.10947e-15	8.26462e-15	7.31444e-15	7.90226e-15	5.23051e-15	1.03324e-14	1.25523e-14	6.92729e-15	5.524e-15	4.09913e-15	7.52139e-15	0	2.39351e-15	6.96997e-15	4.58331e-15	1.25771e-14	7.39207e-15	4.37741e-15	6.89744e-15	2.73601e-14	1.37987e-14	9.44972e-15	1.37596e-14	5.74608e-15	8.66048e-15	9.3301e-15	1.04669e-14	5.65497e-15	6.69482e-15	1.39079e-14	5.89942e-15	8.46117e-15	6.87942e-15	6.04882e-15	7.4862e-15	1.71279e-14	2.4914e-14	9.4746e-15	7.27331e-15	4.92111e-15	7.1435e-15	7.71758e-15
Pronotum	Node 31	3.71223e-15	2.19905e-15	3.23175e-15	3.59395e-15	6.28178e-15	6.03144e-15	8.43418e-15	7.53784e-15	7.82694e-15	5.31906e-15	1.07563e-14	1.33304e-14	7.87065e-15	4.34187e-15	5.08566e-15	9.08189e-15	2.39351e-15	0	7.10637e-15	4.97839e-15	1.36856e-14	8.62906e-15	5.39311e-15	8.35234e-15	2.80265e-14	1.52106e-14	1.08907e-14	1.39935e-14	5.74312e-15	8.052e-15	8.69147e-15	9.30789e-15	6.32371e-15	4.94242e-15	1.36866e-14	6.9867e-15	8.16352e-15	7.96097e-15	5.89134e-15	6.72394e-15	1.77393e-14	2.57825e-14	9.5436e-15	6.56225e-15	5.08166e-15	8.56757e-15	7.75051e-15
Pronotum	Node 40	5.23736e-15	6.04084e-15	6.52129e-15	6.39579e-15	6.27141e-15	6.72982e-15	8.0582e-15	8.77518e-15	9.56549e-15	7.59353e-15	1.28257e-14	1.22513e-14	7.15946e-15	8.37414e-15	7.86057e-15	9.56273e-15	6.96997e-15	7.10637e-15	0	3.26357e-15	1.14857e-14	7.93479e-15	4.97226e-15	7.57323e-15	2.71252e-14	1.44162e-14	1.15549e-14	1.24917e-14	9.06187e-15	1.13658e-14	1.05663e-14	1.28969e-14	9.21788e-15	1.03038e-14	1.53747e-14	8.18539e-15	1.23595e-14	9.92442e-15	7.03021e-15	9.87171e-15	1.79293e-14	2.39598e-14	3.79534e-15	9.76511e-15	6.31452e-15	1.01738e-14	3.96329e-15
Pronotum	Node 39	2.89639e-15	3.6831e-15	4.19464e-15	4.1916e-15	4.24359e-15	5.16097e-15	7.51346e-15	7.32999e-15	8.06059e-15	5.93156e-15	1.12936e-14	1.11044e-14	5.65073e-15	6.81763e-15	5.81855e-15	7.91393e-15	4.58331e-15	4.97839e-15	3.26357e-15	0	1.14929e-14	6.82803e-15	3.14117e-15	6.01467e-15	2.61896e-14	1.34901e-14	9.8605e-15	1.29562e-14	6.95234e-15	9.65741e-15	9.10034e-15	1.20772e-14	7.46218e-15	8.74518e-15	1.40566e-14	6.90444e-15	1.08039e-14	7.98596e-15	5.02375e-15	8.03883e-15	1.71976e-14	2.40921e-14	6.2741e-15	8.11916e-15	5.03056e-15	8.10991e-15	4.70101e-15
Pronotum	Node 45	1.05799e-14	1.20213e-14	1.19895e-14	1.22314e-14	1.02988e-14	1.3451e-14	1.39924e-14	1.45436e-14	1.62972e-14	1.43132e-14	1.60597e-14	1.14059e-14	1.01742e-14	1.53041e-14	1.23426e-14	1.0888e-14	1.25771e-14	1.36856e-14	1.14857e-14	1.14929e-14	0	5.99175e-15	9.092e-15	1.07892e-14	2.44348e-14	1.3049e-14	1.24885e-14	1.65425e-14	1.65944e-14	1.88382e-14	1.81384e-14	1.89976e-14	1.33499e-14	1.72142e-14	2.2102e-14	1.17432e-14	1.82806e-14	1.39176e-14	1.51555e-14	1.75917e-14	1.8664e-14	1.68167e-14	1.26407e-14	1.71567e-14	1.28329e-14	9.74862e-15	1.26789e-14
Pronotum	Node 44	5.34577e-15	6.84867e-15	6.90771e-15	7.31562e-15	5.47007e-15	9.29872e-15	1.08221e-14	1.07428e-14	1.22187e-14	1.00045e-14	1.29505e-14	8.66558e-15	5.34182e-15	1.08324e-14	7.61098e-15	6.28353e-15	7.39207e-15	8.62906e-15	7.93479e-15	6.82803e-15	5.99175e-15	0	3.8913e-15	6.35653e-15	2.36947e-14	1.0786e-14	8.45162e-15	1.51887e-14	1.17296e-14	1.45024e-14	1.40543e-14	1.55551e-14	9.20391e-15	1.27471e-14	1.83346e-14	8.24032e-15	1.44227e-14	9.75786e-15	1.04416e-14	1.29951e-14	1.82934e-14	1.88696e-14	1.02835e-14	1.29284e-14	8.38196e-15	4.74298e-15	9.32405e-15
Pronotum	Node 38	1.81269e-15	3.50363e-15	3.81993e-15	4.17967e-15	3.34287e-15	6.21466e-15	8.24342e-15	8.03251e-15	9.25565e-15	6.86683e-15	1.12488e-14	9.83377e-15	4.61985e-15	7.68121e-15	5.25583e-15	6.38854e-15	4.37741e-15	5.39311e-15	4.97226e-15	3.14117e-15	9.092e-15	3.8913e-15	0	5.4283e-15	2.5248e-14	1.21206e-14	8.69217e-15	1.34697e-14	8.48796e-15	1.12947e-14	1.09321e-14	1.2951e-14	7.1594e-15	9.73072e-15	1.55891e-14	6.46517e-15	1.17401e-14	7.96329e-15	7.13372e-15	9.70714e-15	1.73952e-14	2.19273e-14	7.89636e-15	9.67983e-15	5.74269e-15	5.83698e-15	6.59717e-15
Euclidean distances in elytron test
Object	Group	Node 2	Node 3	Node 4	Node 5	Node 6	Node 7	Node 8	Node 9	Node 10	Node 11	Node 15	Node 20	Node 21	Node 25	Node 28	Node 33	Node 32	Node 31	Node 40	Node 39	Node 45	Node 44	Node 38	Aphodiini	Rhyparini	Aulacocyclinae	Passalinae	Euchirini	Hopliini	Melolonthini	Sericini	Liparochrinae	Amphicominae	Bolboceratinae	Cetoniinae	Dynastinae	Geotrupinae	Glaphyrinae	Glaresidae	Hybosorinae	Lampriminae	Lucaninae	Omorginae	Rutelinae	Scarabaeinae	Syndesinae	Troginae
Elytron	Node 2	0	0.0040261	0.00337249	0.00360069	0.00511859	0.00645678	0.00642967	0.00834022	0.0110526	0.00698137	0.014129	0.00931723	0.00673812	0.00669769	0.00858867	0.0155665	0.0063544	0.00952796	0.00808071	0.00608422	0.00890843	0.0111789	0.00479261	0.00797179	0.0247585	0.0257202	0.0277129	0.00859315	0.0170989	0.0184816	0.0106026	0.0102964	0.0132017	0.0206223	0.0227746	0.00769768	0.0142336	0.0122529	0.00890022	0.00902655	0.0137756	0.0087483	0.0121404	0.00857096	0.0212636	0.0243196	0.00962933
Elytron	Node 3	0.0040261	0	0.00478081	0.00598751	0.00799719	0.00870257	0.00801914	0.00863432	0.0115926	0.0077688	0.0139213	0.0121187	0.00864047	0.00823516	0.0104604	0.0186509	0.00477784	0.00598342	0.0101179	0.00936964	0.0122407	0.0150489	0.00878082	0.00998834	0.0276145	0.0291789	0.0312099	0.0104692	0.0170955	0.0197911	0.0126969	0.0119978	0.0151645	0.0196127	0.023708	0.00937474	0.0132516	0.0145084	0.012102	0.0102027	0.0157387	0.0119419	0.013239	0.0098294	0.0227246	0.0280561	0.0117254
Elytron	Node 4	0.00337249	0.00478081	0	0.00296551	0.00443095	0.0052366	0.00445005	0.00629324	0.00907263	0.00525126	0.0135911	0.00924734	0.00859806	0.00702386	0.00593219	0.0169252	0.0080724	0.0102028	0.00798306	0.00667762	0.00837456	0.0121302	0.00610519	0.00713892	0.023998	0.0264652	0.0285456	0.00733378	0.0154138	0.017421	0.00984037	0.0109726	0.0108132	0.0201958	0.0212005	0.00707419	0.0140348	0.00997792	0.00939612	0.00905084	0.0121647	0.00808486	0.0117868	0.00723344	0.0231121	0.0254444	0.00930739
Elytron	Node 5	0.00360069	0.00598751	0.00296551	0	0.00331867	0.00398404	0.00397609	0.00732212	0.010158	0.00567658	0.014179	0.00883442	0.00798457	0.0045943	0.00727133	0.016124	0.00837452	0.0109812	0.00621452	0.00462013	0.00824811	0.0112564	0.00493275	0.0059191	0.023509	0.025361	0.0274713	0.00620245	0.0153433	0.0170966	0.00847197	0.00845241	0.0116285	0.0197844	0.0218772	0.00597025	0.0135371	0.0107389	0.00733171	0.006967	0.0129058	0.00735879	0.0105323	0.00687154	0.0221658	0.0243505	0.00754025
Elytron	Node 6	0.00511859	0.00799719	0.00443095	0.00331867	0	0.00385831	0.00466505	0.00708894	0.0100518	0.00691412	0.0137678	0.00588977	0.0081569	0.0073012	0.00665664	0.0144732	0.0100154	0.0132397	0.00800788	0.0055204	0.00720643	0.00969357	0.00462684	0.00754603	0.0205369	0.023409	0.0255397	0.00742474	0.0158395	0.0163668	0.0084553	0.0104802	0.0108729	0.0217183	0.0214179	0.00763859	0.0157283	0.00946663	0.00753588	0.00953639	0.0123593	0.00696058	0.0124572	0.00790691	0.022384	0.0225711	0.00872971
Elytron	Node 7	0.00645678	0.00870257	0.0052366	0.00398404	0.00385831	0	0.00261063	0.00718521	0.00991136	0.00576704	0.0135285	0.00934703	0.0107224	0.00657796	0.00696047	0.0165413	0.0112073	0.0134312	0.00595375	0.00496597	0.00855744	0.0114994	0.00617741	0.00648747	0.0224522	0.0247725	0.0270099	0.00493145	0.0142588	0.0147837	0.00509946	0.0100996	0.0102902	0.0205303	0.0211372	0.00621505	0.0151343	0.0100603	0.00702464	0.00773363	0.0127102	0.00773716	0.0102508	0.0059364	0.0242713	0.0240722	0.0065448
Elytron	Node 8	0.00642967	0.00801914	0.00445005	0.00397609	0.00466505	0.00261063	0	0.00570856	0.00844949	0.00412982	0.0133048	0.0101191	0.0106588	0.00668845	0.00624111	0.0181303	0.0110625	0.0125933	0.00621769	0.00584683	0.00869302	0.0126632	0.00707807	0.00601037	0.0235011	0.0265052	0.0286746	0.00452338	0.0129967	0.0152334	0.00694925	0.010507	0.00994879	0.0197864	0.0202265	0.00560526	0.0142999	0.00966711	0.0080397	0.00775676	0.0119008	0.00792223	0.0100099	0.00538314	0.0243653	0.0255652	0.00717322
Elytron	Node 9	0.00834022	0.00863432	0.00629324	0.00732212	0.00708894	0.00718521	0.00570856	0	0.00711105	0.00677332	0.010371	0.0104821	0.0116479	0.0106704	0.00765385	0.0196565	0.0117921	0.0127937	0.010827	0.0101512	0.0111267	0.0150862	0.0101335	0.00967757	0.023699	0.0284812	0.0306143	0.0100115	0.0131013	0.0162199	0.0112718	0.0143183	0.0114674	0.0217359	0.0198063	0.0100081	0.0164043	0.0109191	0.0120784	0.012174	0.0132968	0.010967	0.0136701	0.00941827	0.0257348	0.0277981	0.0119538
Elytron	Node 10	0.0110526	0.0115926	0.00907263	0.010158	0.0100518	0.00991136	0.00844949	0.00711105	0	0.00662016	0.0162982	0.0127527	0.0135568	0.0128461	0.00833332	0.0217927	0.0145195	0.0150477	0.0125231	0.0116748	0.0108274	0.0159603	0.0119296	0.0101012	0.0241391	0.029545	0.0316922	0.0111629	0.0155514	0.0200623	0.0131101	0.0158028	0.0102651	0.0210971	0.0130978	0.0104389	0.0161906	0.0109006	0.0127007	0.0139828	0.00963059	0.0120052	0.0145209	0.0100241	0.0260442	0.0283718	0.0139452
Elytron	Node 11	0.00698137	0.0077688	0.00525126	0.00567658	0.00691412	0.00576704	0.00412982	0.00677332	0.00662016	0	0.0151487	0.0117298	0.0104334	0.00775668	0.00706502	0.0197901	0.0107879	0.0114877	0.00780749	0.00724119	0.00924696	0.0138303	0.00830018	0.00613975	0.0252201	0.0282296	0.0303732	0.00603899	0.0132002	0.0175439	0.00921541	0.011301	0.0103847	0.0180629	0.0181722	0.00458412	0.0124105	0.0105534	0.00887404	0.00859711	0.0108279	0.00930142	0.0108161	0.00435786	0.0233588	0.0267907	0.00917485
Elytron	Node 15	0.014129	0.0139213	0.0135911	0.014179	0.0137678	0.0135285	0.0133048	0.010371	0.0162982	0.0151487	0	0.0158814	0.0172891	0.0166168	0.0155257	0.021889	0.0159665	0.0169356	0.0163044	0.0161667	0.0185199	0.0200441	0.0159219	0.017186	0.0274568	0.0308251	0.0328091	0.0167039	0.015615	0.0138656	0.015666	0.0198971	0.018682	0.0275734	0.0275951	0.0172802	0.0229272	0.0181783	0.0181154	0.0177087	0.0217552	0.0180375	0.0186699	0.0161929	0.0303458	0.0308572	0.0168535
Elytron	Node 20	0.00931723	0.0121187	0.00924734	0.00883442	0.00588977	0.00934703	0.0101191	0.0104821	0.0127527	0.0117298	0.0158814	0	0.00914475	0.0124052	0.00952548	0.0122504	0.0131022	0.0171403	0.013188	0.0100764	0.0083476	0.0087044	0.00771284	0.0122381	0.0161375	0.0207321	0.0226713	0.0125736	0.0192849	0.0186422	0.0130592	0.0145181	0.0129307	0.0255886	0.0224327	0.0125187	0.019684	0.0104228	0.0109937	0.0148568	0.0135656	0.00931739	0.0174118	0.0126883	0.0218404	0.0199409	0.0135398
Elytron	Node 21	0.00673812	0.00864047	0.00859806	0.00798457	0.0081569	0.0107224	0.0106588	0.0116479	0.0135568	0.0104334	0.0172891	0.00914475	0	0.00969489	0.0121949	0.0152265	0.00851032	0.012192	0.0122806	0.00922092	0.0101759	0.0109946	0.00731189	0.0105698	0.0243706	0.025025	0.0267687	0.0123272	0.0192389	0.0216997	0.0146968	0.0113704	0.016542	0.0216994	0.024009	0.0100739	0.0149379	0.014327	0.0102741	0.0122513	0.0154142	0.0100859	0.0162588	0.0118318	0.0156442	0.0227898	0.0134134
Elytron	Node 25	0.00669769	0.00823516	0.00702386	0.0045943	0.0073012	0.00657796	0.00668845	0.0106704	0.0128461	0.00775668	0.0166168	0.0124052	0.00969489	0	0.0108133	0.0179054	0.00961253	0.0114967	0.00496177	0.00508598	0.0108174	0.0131417	0.00727093	0.00580455	0.0262308	0.0265482	0.0286293	0.00646033	0.0159428	0.0184034	0.00897674	0.00451764	0.0142352	0.0181056	0.0235788	0.0058808	0.0119616	0.013818	0.00709391	0.00319739	0.0152036	0.00918163	0.00861646	0.00789068	0.0218001	0.0254054	0.00651079
Elytron	Node 28	0.00858867	0.0104604	0.00593219	0.00727133	0.00665664	0.00696047	0.00624111	0.00765385	0.00833332	0.00706502	0.0155257	0.00952548	0.0121949	0.0108133	0	0.0174268	0.0133674	0.0154006	0.0102268	0.00889904	0.00644407	0.0115694	0.00824109	0.00842455	0.0210143	0.025087	0.027117	0.0080607	0.0154629	0.016747	0.0103527	0.0139689	0.00544986	0.022047	0.0186585	0.00887553	0.016834	0.00459645	0.0106418	0.0121467	0.00860538	0.0069878	0.0134769	0.00806397	0.0252618	0.0241468	0.0108054
Elytron	Node 33	0.0155665	0.0186509	0.0169252	0.016124	0.0144732	0.0165413	0.0181303	0.0196565	0.0217927	0.0197901	0.021889	0.0122504	0.0152265	0.0179054	0.0174268	0	0.0172225	0.0228848	0.0185065	0.0155834	0.014142	0.00938439	0.0128275	0.0187637	0.0189912	0.0118035	0.0136004	0.0188724	0.0276702	0.023195	0.0178251	0.018217	0.0193316	0.0306421	0.0296311	0.0188373	0.0247826	0.0177401	0.0162092	0.0199932	0.0200807	0.0151546	0.0223396	0.0194907	0.0223784	0.0135903	0.0183533
Elytron	Node 32	0.0063544	0.00477784	0.0080724	0.00837452	0.0100154	0.0112073	0.0110625	0.0117921	0.0145195	0.0107879	0.0159665	0.0131022	0.00851032	0.00961253	0.0133674	0.0172225	0	0.00604656	0.0123106	0.0112673	0.013912	0.0154429	0.0101158	0.012425	0.028345	0.0281071	0.0301066	0.0129475	0.0198929	0.0218738	0.0146834	0.0121326	0.0177528	0.0196019	0.0259236	0.0113221	0.0125663	0.0170094	0.0137551	0.0118332	0.0177616	0.0139292	0.0153605	0.0121538	0.020763	0.0274672	0.0135901
Elytron	Node 31	0.00952796	0.00598342	0.0102028	0.0109812	0.0132397	0.0134312	0.0125933	0.0127937	0.0150477	0.0114877	0.0169356	0.0171403	0.012192	0.0114967	0.0154006	0.0228848	0.00604656	0	0.0138588	0.0140101	0.0172516	0.0199327	0.01392	0.0139216	0.0322479	0.0334698	0.0354785	0.0143535	0.0189031	0.0232771	0.0165892	0.0143287	0.0195312	0.017	0.0263204	0.0126879	0.011419	0.0193831	0.0164371	0.0127505	0.0197196	0.0168746	0.015642	0.0130262	0.0234166	0.032347	0.0154232
Elytron	Node 40	0.00808071	0.0101179	0.00798306	0.00621452	0.00800788	0.00595375	0.00621769	0.010827	0.0125231	0.00780749	0.0163044	0.013188	0.0122806	0.00496177	0.0102268	0.0185065	0.0123106	0.0138588	0	0.00429152	0.0103767	0.0129511	0.00751492	0.00564707	0.025804	0.026381	0.0284217	0.00498559	0.0153669	0.0167567	0.00702013	0.00776841	0.0126343	0.0193742	0.0225555	0.00628416	0.0143412	0.0131828	0.00676033	0.00441428	0.0142362	0.00907459	0.00554751	0.00739191	0.0243736	0.0250905	0.00375351
Elytron	Node 39	0.00608422	0.00936964	0.00667762	0.00462013	0.0055204	0.00496597	0.00584683	0.0101512	0.0116748	0.00724119	0.0161667	0.0100764	0.00922092	0.00508598	0.00889904	0.0155834	0.0112673	0.0140101	0.00429152	0	0.00752956	0.00946992	0.00385802	0.00514104	0.0233969	0.0237496	0.0257952	0.00572526	0.0162615	0.0170448	0.00732117	0.00765496	0.0119461	0.0205942	0.0218079	0.00564957	0.0149324	0.0114635	0.00363279	0.00635624	0.0128668	0.00660825	0.00922994	0.00726062	0.0217049	0.0220705	0.00563404
Elytron	Node 45	0.00890843	0.0122407	0.00837456	0.00824811	0.00720643	0.00855744	0.00869302	0.0111267	0.0108274	0.00924696	0.0185199	0.0083476	0.0101759	0.0108174	0.00644407	0.014142	0.013912	0.0172516	0.0103767	0.00752956	0	0.00653079	0.00580618	0.00834288	0.0195635	0.0212609	0.0230884	0.00908819	0.0186175	0.0191042	0.0113946	0.012693	0.00847629	0.0229966	0.0191947	0.00894508	0.0174369	0.00701256	0.00843477	0.0124007	0.00766779	0.00430338	0.0139859	0.00986969	0.0214013	0.0192916	0.0111065
Elytron	Node 44	0.0111789	0.0150489	0.0121302	0.0112564	0.00969357	0.0114994	0.0126632	0.0150862	0.0159603	0.0138303	0.0200441	0.0087044	0.0109946	0.0131417	0.0115694	0.00938439	0.0154429	0.0199327	0.0129511	0.00946992	0.00653079	0	0.00681919	0.0124236	0.0181161	0.0162859	0.0179123	0.0127923	0.0220062	0.0199819	0.0132351	0.0139092	0.0131877	0.0258827	0.0236076	0.0126323	0.0205005	0.0116128	0.00967133	0.0148812	0.0132818	0.00803202	0.0168812	0.0134828	0.0196345	0.0135428	0.0131969
Elytron	Node 38	0.00479261	0.00878082	0.00610519	0.00493275	0.00462684	0.00617741	0.00707807	0.0101335	0.0119296	0.00830018	0.0159219	0.00771284	0.00731189	0.00727093	0.00824109	0.0128275	0.0101158	0.01392	0.00751492	0.00385802	0.00580618	0.00681919	0	0.00738533	0.0218024	0.0218664	0.0238049	0.0079784	0.0178848	0.0178147	0.00937493	0.00965216	0.0117991	0.0219727	0.0222134	0.0075447	0.0159769	0.0106481	0.00601718	0.00933105	0.0123549	0.0059664	0.0120739	0.00872692	0.0202748	0.0200482	0.00855805
Euclidean distances in hindwing test
Object	Group	Node 11	Node 10	Node 15	Node 9	Node 8	Node 7	Node 21	Node 20	Node 6	Node 25	Node 5	Node 28	Node 4	Node 33	Node 32	Node 31	Node 3	Node 40	Node 39	Node 45	Node 44	Node 38	Node 2	Aphodiini	Rhyparini	Cetoniinae	Dynastinae	Bolboceratinae	Geotrupinae	Amphicominae	Glaphyrinae	Glaresidae	Hybosorinae	Liparochrinae	Lampriminae	Lucaninae	Syndesinae	Euchirini	Hopliini	Melolonthini	Sericini	Aulacocyclinae	Passalinae	Rutelinae	Scarabaeinae	Omorginae	Troginae
Hindwing	Node 11	0	4.07935e-16	8.17251e-16	6.73e-16	1.05245e-15	1.51492e-15	2.45651e-15	2.19476e-15	1.86983e-15	1.79579e-15	2.06916e-15	2.7181e-15	2.51759e-15	4.71395e-15	3.61655e-15	3.2971e-15	2.99723e-15	3.32105e-15	3.59709e-15	3.18055e-15	3.3724e-15	3.35332e-15	3.17724e-15	2.58074e-15	2.42321e-15	6.55164e-16	3.30606e-16	3.41234e-15	3.10931e-15	2.71017e-15	3.08191e-15	4.1669e-15	1.48515e-15	2.05372e-15	3.37038e-15	3.00206e-15	3.62322e-15	1.22636e-15	1.29664e-15	6.66969e-16	1.8005e-15	5.61605e-15	5.1796e-15	4.2917e-16	2.69076e-15	2.97882e-15	3.5782e-15
Hindwing	Node 10	4.07935e-16	0	5.77207e-16	4.67018e-16	9.12678e-16	1.33214e-15	2.14649e-15	1.91007e-15	1.61899e-15	1.63238e-15	1.86429e-15	2.50646e-15	2.29333e-15	4.54007e-15	3.41227e-15	3.06769e-15	2.77117e-15	3.09657e-15	3.36001e-15	2.9957e-15	3.18428e-15	3.14684e-15	2.94436e-15	2.29311e-15	2.14671e-15	3.88922e-16	4.85227e-16	3.17263e-15	2.92969e-15	2.54563e-15	2.87344e-15	3.92628e-15	1.32597e-15	1.94289e-15	3.21958e-15	2.796e-15	3.44835e-15	1.23774e-15	1.03285e-15	7.13411e-16	1.60174e-15	5.45056e-15	5.01085e-15	7.92415e-16	2.38512e-15	2.7807e-15	3.36731e-15
Hindwing	Node 15	8.17251e-16	5.77207e-16	0	2.77921e-16	5.02717e-16	8.76267e-16	1.75976e-15	1.55497e-15	1.18676e-15	1.17347e-15	1.37331e-15	2.02032e-15	1.82113e-15	4.04475e-15	2.93094e-15	2.5834e-15	2.28075e-15	2.61408e-15	2.87238e-15	2.50297e-15	2.68534e-15	2.65475e-15	2.45644e-15	1.85979e-15	1.82438e-15	7.7451e-16	7.34778e-16	2.69541e-15	2.44642e-15	2.07499e-15	2.40322e-15	3.43679e-15	8.49258e-16	1.47126e-15	2.72668e-15	2.29537e-15	2.95281e-15	9.26379e-16	5.75146e-16	6.51989e-16	1.11684e-15	4.95289e-15	4.51327e-15	1.13592e-15	2.00288e-15	2.30209e-15	2.87456e-15
Hindwing	Node 9	6.73e-16	4.67018e-16	2.77921e-16	0	4.65941e-16	9.11778e-16	1.84938e-15	1.61734e-15	1.24864e-15	1.21671e-15	1.45379e-15	2.12003e-15	1.89761e-15	4.13095e-15	3.01202e-15	2.66869e-15	2.37054e-15	2.69694e-15	2.96668e-15	2.57442e-15	2.7672e-15	2.73865e-15	2.55211e-15	1.95108e-15	1.88799e-15	7.17539e-16	6.15493e-16	2.78004e-15	2.51815e-15	2.15891e-15	2.49824e-15	3.53366e-15	9.00143e-16	1.51877e-15	2.80444e-15	2.38409e-15	3.03101e-15	8.94681e-16	7.13753e-16	6.03938e-16	1.20435e-15	5.04059e-15	4.59571e-15	1.0086e-15	2.08164e-15	2.37601e-15	2.9544e-15
Hindwing	Node 8	1.05245e-15	9.12678e-16	5.02717e-16	4.65941e-16	0	5.53471e-16	1.63813e-15	1.41744e-15	9.60705e-16	8.70123e-16	1.09064e-15	1.78151e-15	1.56201e-15	3.7354e-15	2.63942e-15	2.3093e-15	2.00867e-15	2.33775e-15	2.61382e-15	2.17583e-15	2.3769e-15	2.36067e-15	2.1957e-15	1.67562e-15	1.69469e-15	1.11589e-15	9.18804e-16	2.42469e-15	2.13934e-15	1.81583e-15	2.16466e-15	3.17954e-15	5.34841e-16	1.1366e-15	2.39836e-15	1.99633e-15	2.63465e-15	6.08139e-16	6.28996e-16	7.95027e-16	8.55947e-16	4.64082e-15	4.19496e-15	1.31781e-15	1.86174e-15	2.00381e-15	2.57569e-15
Hindwing	Node 7	1.51492e-15	1.33214e-15	8.76267e-16	9.11778e-16	5.53471e-16	0	1.22807e-15	1.05453e-15	5.36888e-16	6.15549e-16	6.61211e-16	1.42131e-15	1.15658e-15	3.30287e-15	2.18735e-15	1.84239e-15	1.54828e-15	1.87549e-15	2.15581e-15	1.7474e-15	1.94201e-15	1.89184e-15	1.74432e-15	1.22581e-15	1.3453e-15	1.48285e-15	1.37888e-15	1.95836e-15	1.71307e-15	1.52277e-15	1.81552e-15	2.72452e-15	4.15002e-16	8.93361e-16	2.0211e-15	1.55524e-15	2.21743e-15	9.59207e-16	6.71541e-16	1.23675e-15	4.76351e-16	4.23584e-15	3.77172e-15	1.80343e-15	1.47125e-15	1.54521e-15	2.12089e-15
Hindwing	Node 21	2.45651e-15	2.14649e-15	1.75976e-15	1.84938e-15	1.63813e-15	1.22807e-15	0	5.66144e-16	8.01331e-16	1.34671e-15	1.02091e-15	1.3706e-15	1.10165e-15	2.95098e-15	1.8141e-15	1.40453e-15	1.23377e-15	1.47594e-15	1.65947e-15	1.62504e-15	1.7415e-15	1.5795e-15	1.35055e-15	4.214e-16	1.01188e-15	2.16771e-15	2.34059e-15	1.39279e-15	1.58596e-15	1.70665e-15	1.63786e-15	2.16128e-15	1.38946e-15	1.62192e-15	2.02272e-15	1.36364e-15	2.03474e-15	2.0262e-15	1.34827e-15	2.22842e-15	1.13457e-15	3.89831e-15	3.41395e-15	2.794e-15	5.33188e-16	1.3747e-15	1.727e-15
Hindwing	Node 20	2.19476e-15	1.91007e-15	1.55497e-15	1.61734e-15	1.41744e-15	1.05453e-15	5.66144e-16	0	5.84815e-16	1.13717e-15	8.75696e-16	1.3312e-15	1.03491e-15	3.02424e-15	1.88946e-15	1.52251e-15	1.31793e-15	1.58665e-15	1.79926e-15	1.63286e-15	1.76876e-15	1.68009e-15	1.44658e-15	7.60807e-16	7.9874e-16	1.95556e-15	2.0558e-15	1.54829e-15	1.59454e-15	1.59463e-15	1.67068e-15	2.34276e-15	1.1872e-15	1.46014e-15	1.97213e-15	1.40879e-15	2.05596e-15	1.80032e-15	1.18009e-15	1.99585e-15	9.64278e-16	3.96358e-15	3.50819e-15	2.5353e-15	1.02707e-15	1.37892e-15	1.8669e-15
Hindwing	Node 6	1.86983e-15	1.61899e-15	1.18676e-15	1.24864e-15	9.60705e-16	5.36888e-16	8.01331e-16	5.84815e-16	0	6.56434e-16	4.66452e-16	1.16541e-15	8.35425e-16	3.03877e-15	1.87678e-15	1.50561e-15	1.22129e-15	1.55357e-15	1.81552e-15	1.50465e-15	1.68476e-15	1.60737e-15	1.39373e-15	8.23472e-16	9.66891e-16	1.72083e-15	1.71762e-15	1.59525e-15	1.47524e-15	1.36886e-15	1.57237e-15	2.39631e-15	6.79405e-16	9.97247e-16	1.83893e-15	1.29664e-15	1.97345e-15	1.35087e-15	8.32632e-16	1.60794e-15	5.14927e-16	3.98379e-15	3.52108e-15	2.18925e-15	1.14477e-15	1.28201e-15	1.83407e-15
Hindwing	Node 25	1.79579e-15	1.63238e-15	1.17347e-15	1.21671e-15	8.70123e-16	6.15549e-16	1.34671e-15	1.13717e-15	6.56434e-16	0	5.09691e-16	1.12141e-15	8.25327e-16	3.03284e-15	1.92237e-15	1.61179e-15	1.30492e-15	1.64771e-15	1.91711e-15	1.48928e-15	1.66221e-15	1.65842e-15	1.48449e-15	1.26193e-15	1.41511e-15	1.79842e-15	1.63617e-15	1.74968e-15	1.43382e-15	1.19501e-15	1.56738e-15	2.48688e-15	4.3782e-16	5.47537e-16	1.74007e-15	1.36058e-15	1.92456e-15	1.05979e-15	9.61537e-16	1.44774e-15	6.32565e-16	3.96326e-15	3.50044e-15	2.06042e-15	1.58517e-15	1.3547e-15	1.86237e-15
Hindwing	Node 5	2.06916e-15	1.86429e-15	1.37331e-15	1.45379e-15	1.09064e-15	6.61211e-16	1.02091e-15	8.75696e-16	4.66452e-16	5.09691e-16	0	8.52426e-16	5.83771e-16	2.75142e-15	1.63554e-15	1.27502e-15	9.6566e-16	1.34243e-15	1.59503e-15	1.20529e-15	1.36991e-15	1.34203e-15	1.167e-15	8.87491e-16	1.15599e-15	1.98097e-15	1.90244e-15	1.39613e-15	1.19472e-15	1.04963e-15	1.28614e-15	2.16357e-15	6.65976e-16	6.92025e-16	1.50226e-15	1.01798e-15	1.65828e-15	1.34056e-15	1.04149e-15	1.72564e-15	5.55286e-16	3.69523e-15	3.23235e-15	2.3528e-15	1.28002e-15	1.06508e-15	1.56993e-15
Hindwing	Node 28	2.7181e-15	2.50646e-15	2.02032e-15	2.12003e-15	1.78151e-15	1.42131e-15	1.3706e-15	1.3312e-15	1.16541e-15	1.12141e-15	8.52426e-16	0	5.08185e-16	2.24148e-15	1.25894e-15	9.77088e-16	7.31407e-16	1.15738e-15	1.26533e-15	9.24004e-16	1.03886e-15	1.08258e-15	8.8459e-16	1.09877e-15	1.36762e-15	2.60099e-15	2.53939e-15	1.05323e-15	9.90033e-16	4.96273e-16	5.81251e-16	1.74045e-15	1.3353e-15	1.13265e-15	1.14046e-15	7.53432e-16	1.26649e-15	1.91539e-15	1.6946e-15	2.35438e-15	1.21213e-15	3.11418e-15	2.71093e-15	2.98747e-15	1.5376e-15	1.09197e-15	1.2761e-15
Hindwing	Node 4	2.51759e-15	2.29333e-15	1.82113e-15	1.89761e-15	1.56201e-15	1.15658e-15	1.10165e-15	1.03491e-15	8.35425e-16	8.25327e-16	5.83771e-16	5.08185e-16	0	2.38252e-15	1.24698e-15	8.87161e-16	5.89912e-16	1.01105e-15	1.2173e-15	8.98352e-16	1.03936e-15	1.02046e-15	7.67575e-16	8.67663e-16	1.16852e-15	2.40852e-15	2.34924e-15	1.01208e-15	9.08861e-16	8.14738e-16	9.81783e-16	1.78339e-15	1.11681e-15	9.62707e-16	1.24455e-15	7.60732e-16	1.32167e-15	1.77076e-15	1.47607e-15	2.18065e-15	9.65598e-16	3.31445e-15	2.85977e-15	2.81024e-15	1.31373e-15	8.76811e-16	1.22638e-15
Hindwing	Node 33	4.71395e-15	4.54007e-15	4.04475e-15	4.13095e-15	3.7354e-15	3.30287e-15	2.95098e-15	3.02424e-15	3.03877e-15	3.03284e-15	2.75142e-15	2.24148e-15	2.38252e-15	0	1.23469e-15	1.68438e-15	1.93926e-15	1.71237e-15	1.5358e-15	1.70627e-15	1.543e-15	1.63191e-15	1.81912e-15	2.64833e-15	2.92159e-15	4.65031e-15	4.51291e-15	1.66955e-15	1.6959e-15	2.31338e-15	2.11037e-15	1.32501e-15	3.30056e-15	2.83405e-15	1.52717e-15	1.89178e-15	1.35145e-15	3.76463e-15	3.69905e-15	4.31419e-15	3.03824e-15	1.13661e-15	6.52378e-16	4.95997e-15	2.96451e-15	1.95306e-15	1.45094e-15
Hindwing	Node 32	3.61655e-15	3.41227e-15	2.93094e-15	3.01202e-15	2.63942e-15	2.18735e-15	1.8141e-15	1.88946e-15	1.87678e-15	1.92237e-15	1.63554e-15	1.25894e-15	1.24698e-15	1.23469e-15	0	5.46477e-16	8.01866e-16	6.76947e-16	6.5575e-16	7.69321e-16	6.91676e-16	6.73165e-16	7.06714e-16	1.51757e-15	1.86222e-15	3.52646e-15	3.43051e-15	6.52506e-16	6.57513e-16	1.46037e-15	1.32542e-15	9.90643e-16	2.20264e-15	1.82305e-15	9.16999e-16	9.05865e-16	7.40856e-16	2.7648e-15	2.57766e-15	3.24628e-15	1.9351e-15	2.25298e-15	1.73619e-15	3.89358e-15	1.88176e-15	8.88722e-16	5.60991e-16
Hindwing	Node 31	3.2971e-15	3.06769e-15	2.5834e-15	2.66869e-15	2.3093e-15	1.84239e-15	1.40453e-15	1.52251e-15	1.50561e-15	1.61179e-15	1.27502e-15	9.77088e-16	8.87161e-16	1.68438e-15	5.46477e-16	0	3.68897e-16	5.08593e-16	5.68798e-16	6.11035e-16	5.99741e-16	5.08485e-16	3.63347e-16	1.1014e-15	1.53453e-15	3.16979e-15	3.12539e-15	3.57727e-16	6.73124e-16	1.29412e-15	1.1391e-15	1.06705e-15	1.88221e-15	1.58542e-15	9.87317e-16	6.4248e-16	8.25028e-16	2.50025e-15	2.20644e-15	2.94824e-15	1.61732e-15	2.65137e-15	2.15333e-15	3.59105e-15	1.47961e-15	6.71299e-16	5.56237e-16
Hindwing	Node 3	2.99723e-15	2.77117e-15	2.28075e-15	2.37054e-15	2.00867e-15	1.54828e-15	1.23377e-15	1.31793e-15	1.22129e-15	1.30492e-15	9.6566e-16	7.31407e-16	5.89912e-16	1.93926e-15	8.01866e-16	3.68897e-16	0	5.71687e-16	7.33854e-16	5.40922e-16	6.24479e-16	5.23741e-16	2.71743e-16	9.27276e-16	1.36041e-15	2.87116e-15	2.82061e-15	5.47394e-16	6.66821e-16	1.06616e-15	9.99765e-16	1.29028e-15	1.57448e-15	1.29692e-15	9.79708e-16	4.96185e-16	9.14655e-16	2.19906e-15	1.90351e-15	2.64031e-15	1.33449e-15	2.88706e-15	2.41033e-15	3.28604e-15	1.35659e-15	5.94291e-16	7.52781e-16
Hindwing	Node 40	3.32105e-15	3.09657e-15	2.61408e-15	2.69694e-15	2.33775e-15	1.87549e-15	1.47594e-15	1.58665e-15	1.55357e-15	1.64771e-15	1.34243e-15	1.15738e-15	1.01105e-15	1.71237e-15	6.76947e-16	5.08593e-16	5.71687e-16	0	3.7019e-16	6.54469e-16	5.68507e-16	3.89017e-16	4.30443e-16	1.21937e-15	1.65333e-15	3.20394e-15	3.1492e-15	5.5384e-16	7.17706e-16	1.39989e-15	1.3481e-15	1.01301e-15	1.9184e-15	1.56621e-15	1.00976e-15	7.18266e-16	8.15994e-16	2.51405e-15	2.24297e-15	2.96585e-15	1.65189e-15	2.69413e-15	2.18273e-15	3.61327e-15	1.56415e-15	5.81095e-16	5.09677e-16
Hindwing	Node 39	3.59709e-15	3.36001e-15	2.87238e-15	2.96668e-15	2.61382e-15	2.15581e-15	1.65947e-15	1.79926e-15	1.81552e-15	1.91711e-15	1.59503e-15	1.26533e-15	1.2173e-15	1.5358e-15	6.5575e-16	5.68798e-16	7.33854e-16	3.7019e-16	0	7.59902e-16	5.96588e-16	4.59615e-16	5.39019e-16	1.39647e-15	1.82848e-15	3.45243e-15	3.42299e-15	5.42934e-16	9.18948e-16	1.5181e-15	1.36261e-15	6.821e-16	2.18912e-15	1.83002e-15	1.04266e-15	8.42503e-16	7.51646e-16	2.78464e-15	2.4858e-15	3.23698e-15	1.9212e-15	2.48469e-15	1.99753e-15	3.89487e-15	1.71666e-15	8.43119e-16	4.95653e-16
Hindwing	Node 45	3.18055e-15	2.9957e-15	2.50297e-15	2.57442e-15	2.17583e-15	1.7474e-15	1.62504e-15	1.63286e-15	1.50465e-15	1.48928e-15	1.20529e-15	9.24004e-16	8.98352e-16	1.70627e-15	7.69321e-16	6.11035e-16	5.40922e-16	6.54469e-16	7.59902e-16	0	3.35904e-16	4.62527e-16	5.55487e-16	1.3209e-15	1.64693e-15	3.1121e-15	2.98713e-15	7.22549e-16	6.74612e-16	1.08655e-15	1.09589e-15	1.20857e-15	1.75838e-15	1.35801e-15	5.55281e-16	4.31526e-16	5.5656e-16	2.27281e-15	2.15041e-15	2.80323e-15	1.53148e-15	2.59952e-15	2.1559e-15	3.44111e-15	1.7306e-15	6.03967e-16	7.17705e-16
Hindwing	Node 44	3.3724e-15	3.18428e-15	2.68534e-15	2.7672e-15	2.3769e-15	1.94201e-15	1.7415e-15	1.76876e-15	1.68476e-15	1.66221e-15	1.36991e-15	1.03886e-15	1.03936e-15	1.543e-15	6.91676e-16	5.99741e-16	6.24479e-16	5.68507e-16	5.96588e-16	3.35904e-16	0	3.66927e-16	5.60567e-16	1.45056e-15	1.79291e-15	3.30188e-15	3.18265e-15	6.94393e-16	7.26152e-16	1.20936e-15	1.18412e-15	1.0423e-15	1.94215e-15	1.5177e-15	5.65103e-16	6.1078e-16	3.66413e-16	2.47017e-15	2.33038e-15	2.99592e-15	1.72343e-15	2.47388e-15	2.01274e-15	3.64064e-15	1.84363e-15	6.89557e-16	6.06458e-16
Hindwing	Node 38	3.35332e-15	3.14684e-15	2.65475e-15	2.73865e-15	2.36067e-15	1.89184e-15	1.5795e-15	1.68009e-15	1.60737e-15	1.65842e-15	1.34203e-15	1.08258e-15	1.02046e-15	1.63191e-15	6.73165e-16	5.08485e-16	5.23741e-16	3.89017e-16	4.59615e-16	4.62527e-16	3.66927e-16	0	4.35884e-16	1.29316e-15	1.719e-15	3.24651e-15	3.17406e-15	5.48788e-16	7.37201e-16	1.30597e-15	1.20311e-15	9.60748e-16	1.92877e-15	1.53954e-15	8.36295e-16	6.19362e-16	6.04824e-16	2.49679e-15	2.27747e-15	2.977e-15	1.70034e-15	2.58932e-15	2.10077e-15	3.63281e-15	1.65013e-15	6.49746e-16	5.07624e-16
Hindwing	Node 2	3.17724e-15	2.94436e-15	2.45644e-15	2.55211e-15	2.1957e-15	1.74432e-15	1.35055e-15	1.44658e-15	1.39373e-15	1.48449e-15	1.167e-15	8.8459e-16	7.67575e-16	1.81912e-15	7.06714e-16	3.63347e-16	2.71743e-16	4.30443e-16	5.39019e-16	5.55487e-16	5.60567e-16	4.35884e-16	0	1.06576e-15	1.46842e-15	3.0435e-15	2.99432e-15	4.95043e-16	7.26407e-16	1.18988e-15	1.11331e-15	1.12801e-15	1.7633e-15	1.46427e-15	9.62088e-16	5.76909e-16	8.22808e-16	2.37543e-15	2.07267e-15	2.82235e-15	1.50547e-15	2.76567e-15	2.29493e-15	3.46915e-15	1.47325e-15	6.25302e-16	6.73875e-16

## Sheet: DR of Mahala. distances
Deformation rate of each lineage based on test characters (Mahalanobis distance)
Mandible test				Pronotum test				Elytron test				Hindwing test
Test groups	Timeline	Deformation rate		Test groups	Timeline	Deformation rate		Test groups	Timeline	Deformation rate		Test groups	Timeline	Deformation rate
Dynastinae	-1.8012	41.122		Dynastinae	-1.8012	5.514		Dynastinae	-1.8012	10.6328		Dynastinae	-1.8012	18.9654
Dynastinae	-1.7086	57.3701		Dynastinae	-1.7086	4.5119		Dynastinae	-1.7086	9.1336		Dynastinae	-1.7086	16.7989
Dynastinae	-1.5619	100.32		Dynastinae	-1.5619	11.3882		Dynastinae	-1.5619	13.4523		Dynastinae	-1.5619	25.7681
Dynastinae	-1.4666	58.2482		Dynastinae	-1.4666	15.7001		Dynastinae	-1.4666	15.3738		Dynastinae	-1.4666	26.9293
Dynastinae	-1.3719	14.4574		Dynastinae	-1.3719	4.4907		Dynastinae	-1.3719	4.9618		Dynastinae	-1.3719	8.1721
Dynastinae	-1.0267	77.2129		Dynastinae	-1.0267	27.5329		Dynastinae	-1.0267	17.9186		Dynastinae	-1.0267	40.0729
Dynastinae	-0.9567	48.6926		Dynastinae	-0.9567	17.3507		Dynastinae	-0.9567	29.0818		Dynastinae	-0.9567	23.6729
Dynastinae	-0.8552	31.5197		Dynastinae	-0.8552	14.3008		Dynastinae	-0.8552	19.6677		Dynastinae	-0.8552	17.3079
Dynastinae	-0.7282	17.8696		Dynastinae	-0.7282	7.8206		Dynastinae	-0.7282	15.0329		Dynastinae	-0.7282	11.2398
Dynastinae	-0.561	5.716		Dynastinae	-0.561	2.7736		Dynastinae	-0.561	2.9166		Dynastinae	-0.561	3.7932
Rutelinae	-1.8012	41.122		Rutelinae	-1.8012	5.514		Rutelinae	-1.8012	10.6328		Rutelinae	-1.8012	18.9654
Rutelinae	-1.7086	57.3701		Rutelinae	-1.7086	4.5119		Rutelinae	-1.7086	9.1336		Rutelinae	-1.7086	16.7989
Rutelinae	-1.5619	100.32		Rutelinae	-1.5619	11.3882		Rutelinae	-1.5619	13.4523		Rutelinae	-1.5619	25.7681
Rutelinae	-1.4666	58.2482		Rutelinae	-1.4666	15.7001		Rutelinae	-1.4666	15.3738		Rutelinae	-1.4666	26.9293
Rutelinae	-1.3719	14.4574		Rutelinae	-1.3719	4.4907		Rutelinae	-1.3719	4.9618		Rutelinae	-1.3719	8.1721
Rutelinae	-1.0267	77.2129		Rutelinae	-1.0267	27.5329		Rutelinae	-1.0267	17.9186		Rutelinae	-1.0267	40.0729
Rutelinae	-0.9567	48.6926		Rutelinae	-0.9567	17.3507		Rutelinae	-0.9567	29.0818		Rutelinae	-0.9567	23.6729
Rutelinae	-0.8552	31.5197		Rutelinae	-0.8552	14.3008		Rutelinae	-0.8552	19.6677		Rutelinae	-0.8552	17.3079
Rutelinae	-0.7282	17.8696		Rutelinae	-0.7282	7.8206		Rutelinae	-0.7282	15.0329		Rutelinae	-0.7282	11.2398
Rutelinae	-0.561	5.7487		Rutelinae	-0.561	2.985		Rutelinae	-0.561	2.5348		Rutelinae	-0.561	4.3189
Cetoniinae	-1.8012	41.122		Cetoniinae	-1.8012	5.514		Cetoniinae	-1.8012	10.6328		Cetoniinae	-1.8012	18.9654
Cetoniinae	-1.7086	57.3701		Cetoniinae	-1.7086	4.5119		Cetoniinae	-1.7086	9.1336		Cetoniinae	-1.7086	16.7989
Cetoniinae	-1.5619	100.32		Cetoniinae	-1.5619	11.3882		Cetoniinae	-1.5619	13.4523		Cetoniinae	-1.5619	25.7681
Cetoniinae	-1.4666	58.2482		Cetoniinae	-1.4666	15.7001		Cetoniinae	-1.4666	15.3738		Cetoniinae	-1.4666	26.9293
Cetoniinae	-1.3719	14.4574		Cetoniinae	-1.3719	4.4907		Cetoniinae	-1.3719	4.9618		Cetoniinae	-1.3719	8.1721
Cetoniinae	-1.0267	77.2129		Cetoniinae	-1.0267	27.5329		Cetoniinae	-1.0267	17.9186		Cetoniinae	-1.0267	40.0729
Cetoniinae	-0.9567	48.6926		Cetoniinae	-0.9567	17.3507		Cetoniinae	-0.9567	29.0818		Cetoniinae	-0.9567	23.6729
Cetoniinae	-0.8552	31.5197		Cetoniinae	-0.8552	14.3008		Cetoniinae	-0.8552	19.6677		Cetoniinae	-0.8552	17.3079
Cetoniinae	-0.7282	5.2733		Cetoniinae	-0.7282	2.4955		Cetoniinae	-0.7282	5.2725		Cetoniinae	-0.7282	4.2016
Melolonthinae-Hopliini	-1.8012	41.122		Melolonthinae-Hopliini	-1.8012	5.514		Melolonthinae-Hopliini	-1.8012	10.6328		Melolonthinae-Hopliini	-1.8012	18.9654
Melolonthinae-Hopliini	-1.7086	57.3701		Melolonthinae-Hopliini	-1.7086	4.5119		Melolonthinae-Hopliini	-1.7086	9.1336		Melolonthinae-Hopliini	-1.7086	16.7989
Melolonthinae-Hopliini	-1.5619	100.32		Melolonthinae-Hopliini	-1.5619	11.3882		Melolonthinae-Hopliini	-1.5619	13.4523		Melolonthinae-Hopliini	-1.5619	25.7681
Melolonthinae-Hopliini	-1.4666	58.2482		Melolonthinae-Hopliini	-1.4666	15.7001		Melolonthinae-Hopliini	-1.4666	15.3738		Melolonthinae-Hopliini	-1.4666	26.9293
Melolonthinae-Hopliini	-1.3719	14.4574		Melolonthinae-Hopliini	-1.3719	4.4907		Melolonthinae-Hopliini	-1.3719	4.9618		Melolonthinae-Hopliini	-1.3719	8.1721
Melolonthinae-Hopliini	-1.0267	77.2129		Melolonthinae-Hopliini	-1.0267	27.5329		Melolonthinae-Hopliini	-1.0267	17.9186		Melolonthinae-Hopliini	-1.0267	40.0729
Melolonthinae-Hopliini	-0.9567	48.6926		Melolonthinae-Hopliini	-0.9567	17.3507		Melolonthinae-Hopliini	-0.9567	29.0818		Melolonthinae-Hopliini	-0.9567	23.6729
Melolonthinae-Hopliini	-0.8552	53.1076		Melolonthinae-Hopliini	-0.8552	27.8494		Melolonthinae-Hopliini	-0.8552	38.784		Melolonthinae-Hopliini	-0.8552	15.1644
Melolonthinae-Hopliini	-0.739	12.9045		Melolonthinae-Hopliini	-0.739	8.1608		Melolonthinae-Hopliini	-0.739	9.1392		Melolonthinae-Hopliini	-0.739	7.0338
Melolonthinae-Melolonthini	-1.8012	41.122		Melolonthinae-Melolonthini	-1.8012	5.514		Melolonthinae-Melolonthini	-1.8012	10.6328		Melolonthinae-Melolonthini	-1.8012	18.9654
Melolonthinae-Melolonthini	-1.7086	57.3701		Melolonthinae-Melolonthini	-1.7086	4.5119		Melolonthinae-Melolonthini	-1.7086	9.1336		Melolonthinae-Melolonthini	-1.7086	16.7989
Melolonthinae-Melolonthini	-1.5619	100.32		Melolonthinae-Melolonthini	-1.5619	11.3882		Melolonthinae-Melolonthini	-1.5619	13.4523		Melolonthinae-Melolonthini	-1.5619	25.7681
Melolonthinae-Melolonthini	-1.4666	58.2482		Melolonthinae-Melolonthini	-1.4666	15.7001		Melolonthinae-Melolonthini	-1.4666	15.3738		Melolonthinae-Melolonthini	-1.4666	26.9293
Melolonthinae-Melolonthini	-1.3719	14.4574		Melolonthinae-Melolonthini	-1.3719	4.4907		Melolonthinae-Melolonthini	-1.3719	4.9618		Melolonthinae-Melolonthini	-1.3719	8.1721
Melolonthinae-Melolonthini	-1.0267	77.2129		Melolonthinae-Melolonthini	-1.0267	27.5329		Melolonthinae-Melolonthini	-1.0267	17.9186		Melolonthinae-Melolonthini	-1.0267	40.0729
Melolonthinae-Melolonthini	-0.9567	48.6926		Melolonthinae-Melolonthini	-0.9567	17.3507		Melolonthinae-Melolonthini	-0.9567	29.0818		Melolonthinae-Melolonthini	-0.9567	23.6729
Melolonthinae-Melolonthini	-0.8552	53.1076		Melolonthinae-Melolonthini	-0.8552	27.8494		Melolonthinae-Melolonthini	-0.8552	38.784		Melolonthinae-Melolonthini	-0.8552	15.1644
Melolonthinae-Melolonthini	-0.739	16.7601		Melolonthinae-Melolonthini	-0.739	7.2747		Melolonthinae-Melolonthini	-0.739	8.1688		Melolonthinae-Melolonthini	-0.739	6.567
Melolonthinae-Euchirini	-1.8012	41.122		Melolonthinae-Euchirini	-1.8012	5.514		Melolonthinae-Euchirini	-1.8012	10.6328		Melolonthinae-Euchirini	-1.8012	18.9654
Melolonthinae-Euchirini	-1.7086	57.3701		Melolonthinae-Euchirini	-1.7086	4.5119		Melolonthinae-Euchirini	-1.7086	9.1336		Melolonthinae-Euchirini	-1.7086	16.7989
Melolonthinae-Euchirini	-1.5619	100.32		Melolonthinae-Euchirini	-1.5619	11.3882		Melolonthinae-Euchirini	-1.5619	13.4523		Melolonthinae-Euchirini	-1.5619	25.7681
Melolonthinae-Euchirini	-1.4666	58.2482		Melolonthinae-Euchirini	-1.4666	15.7001		Melolonthinae-Euchirini	-1.4666	15.3738		Melolonthinae-Euchirini	-1.4666	26.9293
Melolonthinae-Euchirini	-1.3719	14.4574		Melolonthinae-Euchirini	-1.3719	4.4907		Melolonthinae-Euchirini	-1.3719	4.9618		Melolonthinae-Euchirini	-1.3719	8.1721
Melolonthinae-Euchirini	-1.0267	77.2129		Melolonthinae-Euchirini	-1.0267	27.5329		Melolonthinae-Euchirini	-1.0267	17.9186		Melolonthinae-Euchirini	-1.0267	40.0729
Melolonthinae-Euchirini	-0.9567	8.0234		Melolonthinae-Euchirini	-0.9567	3.1505		Melolonthinae-Euchirini	-0.9567	2.2332		Melolonthinae-Euchirini	-0.9567	4.0218
Melolonthinae-Serichini	-1.8012	41.122		Melolonthinae-Serichini	-1.8012	5.514		Melolonthinae-Serichini	-1.8012	10.6328		Melolonthinae-Serichini	-1.8012	18.9654
Melolonthinae-Serichini	-1.7086	57.3701		Melolonthinae-Serichini	-1.7086	4.5119		Melolonthinae-Serichini	-1.7086	9.1336		Melolonthinae-Serichini	-1.7086	16.7989
Melolonthinae-Serichini	-1.5619	100.32		Melolonthinae-Serichini	-1.5619	11.3882		Melolonthinae-Serichini	-1.5619	13.4523		Melolonthinae-Serichini	-1.5619	25.7681
Melolonthinae-Serichini	-1.4666	58.2482		Melolonthinae-Serichini	-1.4666	15.7001		Melolonthinae-Serichini	-1.4666	15.3738		Melolonthinae-Serichini	-1.4666	26.9293
Melolonthinae-Serichini	-1.3719	14.4574		Melolonthinae-Serichini	-1.3719	4.4907		Melolonthinae-Serichini	-1.3719	4.9618		Melolonthinae-Serichini	-1.3719	8.1721
Melolonthinae-Serichini	-1.0267	4.9921		Melolonthinae-Serichini	-1.0267	2.2884		Melolonthinae-Serichini	-1.0267	1.9941		Melolonthinae-Serichini	-1.0267	3.4135
Scarabaeinae	-1.8012	41.122		Scarabaeinae	-1.8012	5.514		Scarabaeinae	-1.8012	10.6328		Scarabaeinae	-1.8012	18.9654
Scarabaeinae	-1.7086	57.3701		Scarabaeinae	-1.7086	4.5119		Scarabaeinae	-1.7086	9.1336		Scarabaeinae	-1.7086	16.7989
Scarabaeinae	-1.5619	100.32		Scarabaeinae	-1.5619	11.3882		Scarabaeinae	-1.5619	13.4523		Scarabaeinae	-1.5619	25.7681
Scarabaeinae	-1.4666	58.2482		Scarabaeinae	-1.4666	15.7001		Scarabaeinae	-1.4666	15.3738		Scarabaeinae	-1.4666	26.9293
Scarabaeinae	-1.3719	10.8777		Scarabaeinae	-1.3719	9.2871		Scarabaeinae	-1.3719	8.1161		Scarabaeinae	-1.3719	11.6318
Scarabaeinae	-1.0514	20.2834		Scarabaeinae	-1.0514	23.673		Scarabaeinae	-1.0514	30.2957		Scarabaeinae	-1.0514	30.2109
Scarabaeinae	-0.93	4.0302		Scarabaeinae	-0.93	2.161		Scarabaeinae	-0.93	4.7481		Scarabaeinae	-0.93	3.864
Aphodiinae-Aphodiini	-1.8012	41.122		Aphodiinae-Aphodiini	-1.8012	5.514		Aphodiinae-Aphodiini	-1.8012	10.6328		Aphodiinae-Aphodiini	-1.8012	18.9654
Aphodiinae-Aphodiini	-1.7086	57.3701		Aphodiinae-Aphodiini	-1.7086	4.5119		Aphodiinae-Aphodiini	-1.7086	9.1336		Aphodiinae-Aphodiini	-1.7086	16.7989
Aphodiinae-Aphodiini	-1.5619	100.32		Aphodiinae-Aphodiini	-1.5619	11.3882		Aphodiinae-Aphodiini	-1.5619	13.4523		Aphodiinae-Aphodiini	-1.5619	25.7681
Aphodiinae-Aphodiini	-1.4666	58.2482		Aphodiinae-Aphodiini	-1.4666	15.7001		Aphodiinae-Aphodiini	-1.4666	15.3738		Aphodiinae-Aphodiini	-1.4666	26.9293
Aphodiinae-Aphodiini	-1.3719	10.8777		Aphodiinae-Aphodiini	-1.3719	9.2871		Aphodiinae-Aphodiini	-1.3719	8.1161		Aphodiinae-Aphodiini	-1.3719	11.6318
Aphodiinae-Aphodiini	-1.0514	20.2834		Aphodiinae-Aphodiini	-1.0514	23.673		Aphodiinae-Aphodiini	-1.0514	30.2957		Aphodiinae-Aphodiini	-1.0514	30.2109
Aphodiinae-Aphodiini	-0.93	3.5139		Aphodiinae-Aphodiini	-0.93	1.7022		Aphodiinae-Aphodiini	-0.93	3.8358		Aphodiinae-Aphodiini	-0.93	3.0396
Aphodiinae-Rhyparini	-1.8012	41.122		Aphodiinae-Rhyparini	-1.8012	5.514		Aphodiinae-Rhyparini	-1.8012	10.6328		Aphodiinae-Rhyparini	-1.8012	18.9654
Aphodiinae-Rhyparini	-1.7086	57.3701		Aphodiinae-Rhyparini	-1.7086	4.5119		Aphodiinae-Rhyparini	-1.7086	9.1336		Aphodiinae-Rhyparini	-1.7086	16.7989
Aphodiinae-Rhyparini	-1.5619	100.32		Aphodiinae-Rhyparini	-1.5619	11.3882		Aphodiinae-Rhyparini	-1.5619	13.4523		Aphodiinae-Rhyparini	-1.5619	25.7681
Aphodiinae-Rhyparini	-1.4666	58.2482		Aphodiinae-Rhyparini	-1.4666	15.7001		Aphodiinae-Rhyparini	-1.4666	15.3738		Aphodiinae-Rhyparini	-1.4666	26.9293
Aphodiinae-Rhyparini	-1.3719	10.8777		Aphodiinae-Rhyparini	-1.3719	9.2871		Aphodiinae-Rhyparini	-1.3719	8.1161		Aphodiinae-Rhyparini	-1.3719	11.6318
Aphodiinae-Rhyparini	-1.0514	3.4122		Aphodiinae-Rhyparini	-1.0514	5.3583		Aphodiinae-Rhyparini	-1.0514	5.6087		Aphodiinae-Rhyparini	-1.0514	5.7088

## Sheet: SGR of Mahala. distances
SGR of DR based on Mahalanobis distance
Test characters	Timeline (Ma)	SGR
Mandible	-1.8012	0
Mandible	-1.7086	0.395119
Mandible	-1.5619	0.748646
Mandible	-1.4666	-0.419376
Mandible	-1.3719	-0.751797
Mandible	-1.0267	4.34072
Mandible	-0.9567	-0.369372
Mandible	-0.8552	-0.35268
Mandible	-0.7282	-0.433066
Mandible	-0.561	-0.680127
Mandible	-1.8012	0
Mandible	-1.7086	0.395119
Mandible	-1.5619	0.748646
Mandible	-1.4666	-0.419376
Mandible	-1.3719	-0.751797
Mandible	-1.0267	4.34072
Mandible	-0.9567	-0.369372
Mandible	-0.8552	-0.35268
Mandible	-0.7282	-0.433066
Mandible	-0.561	-0.678297
Mandible	-1.8012	0
Mandible	-1.7086	0.395119
Mandible	-1.5619	0.748646
Mandible	-1.4666	-0.419376
Mandible	-1.3719	-0.751797
Mandible	-1.0267	4.34072
Mandible	-0.9567	-0.369372
Mandible	-0.8552	-0.35268
Mandible	-0.7282	-0.832698
Mandible	-1.8012	0
Mandible	-1.7086	0.395119
Mandible	-1.5619	0.748646
Mandible	-1.4666	-0.419376
Mandible	-1.3719	-0.751797
Mandible	-1.0267	4.34072
Mandible	-0.9567	-0.369372
Mandible	-0.8552	0.0906709
Mandible	-0.739	-0.757012
Mandible	-1.8012	0
Mandible	-1.7086	0.395119
Mandible	-1.5619	0.748646
Mandible	-1.4666	-0.419376
Mandible	-1.3719	-0.751797
Mandible	-1.0267	4.34072
Mandible	-0.9567	-0.369372
Mandible	-0.8552	0.0906709
Mandible	-0.739	-0.684412
Mandible	-1.8012	0
Mandible	-1.7086	0.395119
Mandible	-1.5619	0.748646
Mandible	-1.4666	-0.419376
Mandible	-1.3719	-0.751797
Mandible	-1.0267	4.34072
Mandible	-0.9567	-0.896087
Mandible	-1.8012	0
Mandible	-1.7086	0.395119
Mandible	-1.5619	0.748646
Mandible	-1.4666	-0.419376
Mandible	-1.3719	-0.751797
Mandible	-1.0267	-0.654703
Mandible	-1.8012	0
Mandible	-1.7086	0.395119
Mandible	-1.5619	0.748646
Mandible	-1.4666	-0.419376
Mandible	-1.3719	-0.813253
Mandible	-1.0514	0.864677
Mandible	-0.93	-0.801306
Mandible	-1.8012	0
Mandible	-1.7086	0.395119
Mandible	-1.5619	0.748646
Mandible	-1.4666	-0.419376
Mandible	-1.3719	-0.813253
Mandible	-1.0514	0.864677
Mandible	-0.93	-0.82676
Mandible	-1.8012	0
Mandible	-1.7086	0.395119
Mandible	-1.5619	0.748646
Mandible	-1.4666	-0.419376
Mandible	-1.3719	-0.813253
Mandible	-1.0514	-0.686312
Pronotum	-1.8012	0
Pronotum	-1.7086	-0.181737
Pronotum	-1.5619	1.52404
Pronotum	-1.4666	0.378629
Pronotum	-1.3719	-0.71397
Pronotum	-1.0267	5.13109
Pronotum	-0.9567	-0.369819
Pronotum	-0.8552	-0.17578
Pronotum	-0.7282	-0.453135
Pronotum	-0.561	-0.645347
Pronotum	-1.8012	0
Pronotum	-1.7086	-0.181737
Pronotum	-1.5619	1.52404
Pronotum	-1.4666	0.378629
Pronotum	-1.3719	-0.71397
Pronotum	-1.0267	5.13109
Pronotum	-0.9567	-0.369819
Pronotum	-0.8552	-0.17578
Pronotum	-0.7282	-0.453135
Pronotum	-0.561	-0.618316
Pronotum	-1.8012	0
Pronotum	-1.7086	-0.181737
Pronotum	-1.5619	1.52404
Pronotum	-1.4666	0.378629
Pronotum	-1.3719	-0.71397
Pronotum	-1.0267	5.13109
Pronotum	-0.9567	-0.369819
Pronotum	-0.8552	-0.17578
Pronotum	-0.7282	-0.825499
Pronotum	-1.8012	0
Pronotum	-1.7086	-0.181737
Pronotum	-1.5619	1.52404
Pronotum	-1.4666	0.378629
Pronotum	-1.3719	-0.71397
Pronotum	-1.0267	5.13109
Pronotum	-0.9567	-0.369819
Pronotum	-0.8552	0.605088
Pronotum	-0.739	-0.706967
Pronotum	-1.8012	0
Pronotum	-1.7086	-0.181737
Pronotum	-1.5619	1.52404
Pronotum	-1.4666	0.378629
Pronotum	-1.3719	-0.71397
Pronotum	-1.0267	5.13109
Pronotum	-0.9567	-0.369819
Pronotum	-0.8552	0.605088
Pronotum	-0.739	-0.738784
Pronotum	-1.8012	0
Pronotum	-1.7086	-0.181737
Pronotum	-1.5619	1.52404
Pronotum	-1.4666	0.378629
Pronotum	-1.3719	-0.71397
Pronotum	-1.0267	5.13109
Pronotum	-0.9567	-0.885573
Pronotum	-1.8012	0
Pronotum	-1.7086	-0.181737
Pronotum	-1.5619	1.52404
Pronotum	-1.4666	0.378629
Pronotum	-1.3719	-0.71397
Pronotum	-1.0267	-0.490414
Pronotum	-1.8012	0
Pronotum	-1.7086	-0.181737
Pronotum	-1.5619	1.52404
Pronotum	-1.4666	0.378629
Pronotum	-1.3719	-0.408469
Pronotum	-1.0514	1.54902
Pronotum	-0.93	-0.908715
Pronotum	-1.8012	0
Pronotum	-1.7086	-0.181737
Pronotum	-1.5619	1.52404
Pronotum	-1.4666	0.378629
Pronotum	-1.3719	-0.408469
Pronotum	-1.0514	1.54902
Pronotum	-0.93	-0.928095
Pronotum	-1.8012	0
Pronotum	-1.7086	-0.181737
Pronotum	-1.5619	1.52404
Pronotum	-1.4666	0.378629
Pronotum	-1.3719	-0.408469
Pronotum	-1.0514	-0.423038
Elytron	-1.8012	0
Elytron	-1.7086	-0.140998
Elytron	-1.5619	0.472837
Elytron	-1.4666	0.142838
Elytron	-1.3719	-0.677256
Elytron	-1.0267	2.61131
Elytron	-0.9567	0.622995
Elytron	-0.8552	-0.323711
Elytron	-0.7282	-0.235655
Elytron	-0.561	-0.805986
Elytron	-1.8012	0
Elytron	-1.7086	-0.140998
Elytron	-1.5619	0.472837
Elytron	-1.4666	0.142838
Elytron	-1.3719	-0.677256
Elytron	-1.0267	2.61131
Elytron	-0.9567	0.622995
Elytron	-0.8552	-0.323711
Elytron	-0.7282	-0.235655
Elytron	-0.561	-0.831383
Elytron	-1.8012	0
Elytron	-1.7086	-0.140998
Elytron	-1.5619	0.472837
Elytron	-1.4666	0.142838
Elytron	-1.3719	-0.677256
Elytron	-1.0267	2.61131
Elytron	-0.9567	0.622995
Elytron	-0.8552	-0.323711
Elytron	-0.7282	-0.731921
Elytron	-1.8012	0
Elytron	-1.7086	-0.140998
Elytron	-1.5619	0.472837
Elytron	-1.4666	0.142838
Elytron	-1.3719	-0.677256
Elytron	-1.0267	2.61131
Elytron	-0.9567	0.622995
Elytron	-0.8552	0.333618
Elytron	-0.739	-0.764356
Elytron	-1.8012	0
Elytron	-1.7086	-0.140998
Elytron	-1.5619	0.472837
Elytron	-1.4666	0.142838
Elytron	-1.3719	-0.677256
Elytron	-1.0267	2.61131
Elytron	-0.9567	0.622995
Elytron	-0.8552	0.333618
Elytron	-0.739	-0.789377
Elytron	-1.8012	0
Elytron	-1.7086	-0.140998
Elytron	-1.5619	0.472837
Elytron	-1.4666	0.142838
Elytron	-1.3719	-0.677256
Elytron	-1.0267	2.61131
Elytron	-0.9567	-0.87537
Elytron	-1.8012	0
Elytron	-1.7086	-0.140998
Elytron	-1.5619	0.472837
Elytron	-1.4666	0.142838
Elytron	-1.3719	-0.677256
Elytron	-1.0267	-0.59811
Elytron	-1.8012	0
Elytron	-1.7086	-0.140998
Elytron	-1.5619	0.472837
Elytron	-1.4666	0.142838
Elytron	-1.3719	-0.472082
Elytron	-1.0514	2.73279
Elytron	-0.93	-0.843275
Elytron	-1.8012	0
Elytron	-1.7086	-0.140998
Elytron	-1.5619	0.472837
Elytron	-1.4666	0.142838
Elytron	-1.3719	-0.472082
Elytron	-1.0514	2.73279
Elytron	-0.93	-0.873388
Elytron	-1.8012	0
Elytron	-1.7086	-0.140998
Elytron	-1.5619	0.472837
Elytron	-1.4666	0.142838
Elytron	-1.3719	-0.472082
Elytron	-1.0514	-0.308941
Hindwing	-1.8012	0
Hindwing	-1.7086	-0.114234
Hindwing	-1.5619	0.533916
Hindwing	-1.4666	0.0450635
Hindwing	-1.3719	-0.696535
Hindwing	-1.0267	3.90362
Hindwing	-0.9567	-0.409254
Hindwing	-0.8552	-0.268873
Hindwing	-0.7282	-0.350597
Hindwing	-0.561	-0.662521
Hindwing	-1.8012	0
Hindwing	-1.7086	-0.114234
Hindwing	-1.5619	0.533916
Hindwing	-1.4666	0.0450635
Hindwing	-1.3719	-0.696535
Hindwing	-1.0267	3.90362
Hindwing	-0.9567	-0.409254
Hindwing	-0.8552	-0.268873
Hindwing	-0.7282	-0.350597
Hindwing	-0.561	-0.615749
Hindwing	-1.8012	0
Hindwing	-1.7086	-0.114234
Hindwing	-1.5619	0.533916
Hindwing	-1.4666	0.0450635
Hindwing	-1.3719	-0.696535
Hindwing	-1.0267	3.90362
Hindwing	-0.9567	-0.409254
Hindwing	-0.8552	-0.268873
Hindwing	-0.7282	-0.757244
Hindwing	-1.8012	0
Hindwing	-1.7086	-0.114234
Hindwing	-1.5619	0.533916
Hindwing	-1.4666	0.0450635
Hindwing	-1.3719	-0.696535
Hindwing	-1.0267	3.90362
Hindwing	-0.9567	-0.409254
Hindwing	-0.8552	-0.359419
Hindwing	-0.739	-0.536164
Hindwing	-1.8012	0
Hindwing	-1.7086	-0.114234
Hindwing	-1.5619	0.533916
Hindwing	-1.4666	0.0450635
Hindwing	-1.3719	-0.696535
Hindwing	-1.0267	3.90362
Hindwing	-0.9567	-0.409254
Hindwing	-0.8552	-0.359419
Hindwing	-0.739	-0.566946
Hindwing	-1.8012	0
Hindwing	-1.7086	-0.114234
Hindwing	-1.5619	0.533916
Hindwing	-1.4666	0.0450635
Hindwing	-1.3719	-0.696535
Hindwing	-1.0267	3.90362
Hindwing	-0.9567	-0.899638
Hindwing	-1.8012	0
Hindwing	-1.7086	-0.114234
Hindwing	-1.5619	0.533916
Hindwing	-1.4666	0.0450635
Hindwing	-1.3719	-0.696535
Hindwing	-1.0267	-0.582298
Hindwing	-1.8012	0
Hindwing	-1.7086	-0.114234
Hindwing	-1.5619	0.533916
Hindwing	-1.4666	0.0450635
Hindwing	-1.3719	-0.568062
Hindwing	-1.0514	1.59727
Hindwing	-0.93	-0.872099
Hindwing	-1.8012	0
Hindwing	-1.7086	-0.114234
Hindwing	-1.5619	0.533916
Hindwing	-1.4666	0.0450635
Hindwing	-1.3719	-0.568062
Hindwing	-1.0514	1.59727
Hindwing	-0.93	-0.899387
Hindwing	-1.8012	0
Hindwing	-1.7086	-0.114234
Hindwing	-1.5619	0.533916
Hindwing	-1.4666	0.0450635
Hindwing	-1.3719	-0.568062
Hindwing	-1.0514	-0.509208

## Sheet: DR of Euclid. distances
Deformation rate of each lineage based on test characters (Euclidean distance)
Mandible test				Pronotum test				Elytron test				Hindwing test
Test groups	Timeline	Deformation rate		Test groups	Timeline	Deformation rate		Test groups	Timeline	Deformation rate		Test groups	Timeline	Deformation rate
Dynastinae	-1.8012	103.308		Dynastinae	-1.8012	18.8456		Dynastinae	-1.8012	0.0432		Dynastinae	-1.8012	2.9341
Dynastinae	-1.7086	108.443		Dynastinae	-1.7086	6.8166		Dynastinae	-1.7086	0.0327		Dynastinae	-1.7086	4.0211
Dynastinae	-1.5619	228.344		Dynastinae	-1.5619	20.3347		Dynastinae	-1.5619	0.0315		Dynastinae	-1.5619	6.1259
Dynastinae	-1.4666	149.785		Dynastinae	-1.4666	39.9483		Dynastinae	-1.4666	0.0317		Dynastinae	-1.4666	4.9261
Dynastinae	-1.3719	50.8204		Dynastinae	-1.3719	14.7465		Dynastinae	-1.3719	0.0113		Dynastinae	-1.3719	1.5553
Dynastinae	-1.0267	221.97		Dynastinae	-1.0267	67.8471		Dynastinae	-1.0267	0.0371		Dynastinae	-1.0267	7.9071
Dynastinae	-0.9567	86.2345		Dynastinae	-0.9567	38.9872		Dynastinae	-0.9567	0.0562		Dynastinae	-0.9567	4.5901
Dynastinae	-0.8552	59.0614		Dynastinae	-0.8552	28.4354		Dynastinae	-0.8552	0.0559		Dynastinae	-0.8552	3.6772
Dynastinae	-0.7282	43.0885		Dynastinae	-0.7282	20.9653		Dynastinae	-0.7282	0.0395		Dynastinae	-0.7282	2.4396
Dynastinae	-0.561	14.698		Dynastinae	-0.561	8.3062		Dynastinae	-0.561	0.0082		Dynastinae	-0.561	0.5893
Rutelinae	-1.8012	103.308		Rutelinae	-1.8012	18.8456		Rutelinae	-1.8012	0.0432		Rutelinae	-1.8012	2.9341
Rutelinae	-1.7086	108.443		Rutelinae	-1.7086	6.8166		Rutelinae	-1.7086	0.0327		Rutelinae	-1.7086	4.0211
Rutelinae	-1.5619	228.344		Rutelinae	-1.5619	20.3347		Rutelinae	-1.5619	0.0315		Rutelinae	-1.5619	6.1259
Rutelinae	-1.4666	149.785		Rutelinae	-1.4666	39.9483		Rutelinae	-1.4666	0.0317		Rutelinae	-1.4666	4.9261
Rutelinae	-1.3719	50.8204		Rutelinae	-1.3719	14.7465		Rutelinae	-1.3719	0.0113		Rutelinae	-1.3719	1.5553
Rutelinae	-1.0267	221.97		Rutelinae	-1.0267	67.8471		Rutelinae	-1.0267	0.0371		Rutelinae	-1.0267	7.9071
Rutelinae	-0.9567	86.2345		Rutelinae	-0.9567	38.9872		Rutelinae	-0.9567	0.0562		Rutelinae	-0.9567	4.5901
Rutelinae	-0.8552	59.0614		Rutelinae	-0.8552	28.4354		Rutelinae	-0.8552	0.0559		Rutelinae	-0.8552	3.6772
Rutelinae	-0.7282	43.0885		Rutelinae	-0.7282	20.9653		Rutelinae	-0.7282	0.0395		Rutelinae	-0.7282	2.4396
Rutelinae	-0.561	14.051		Rutelinae	-0.561	9.0118		Rutelinae	-0.561	0.0078		Rutelinae	-0.561	0.7651
Cetoniinae	-1.8012	103.308		Cetoniinae	-1.8012	18.8456		Cetoniinae	-1.8012	0.0432		Cetoniinae	-1.8012	2.9341
Cetoniinae	-1.7086	108.443		Cetoniinae	-1.7086	6.8166		Cetoniinae	-1.7086	0.0327		Cetoniinae	-1.7086	4.0211
Cetoniinae	-1.5619	228.344		Cetoniinae	-1.5619	20.3347		Cetoniinae	-1.5619	0.0315		Cetoniinae	-1.5619	6.1259
Cetoniinae	-1.4666	149.785		Cetoniinae	-1.4666	39.9483		Cetoniinae	-1.4666	0.0317		Cetoniinae	-1.4666	4.9261
Cetoniinae	-1.3719	50.8204		Cetoniinae	-1.3719	14.7465		Cetoniinae	-1.3719	0.0113		Cetoniinae	-1.3719	1.5553
Cetoniinae	-1.0267	221.97		Cetoniinae	-1.0267	67.8471		Cetoniinae	-1.0267	0.0371		Cetoniinae	-1.0267	7.9071
Cetoniinae	-0.9567	86.2345		Cetoniinae	-0.9567	38.9872		Cetoniinae	-0.9567	0.0562		Cetoniinae	-0.9567	4.5901
Cetoniinae	-0.8552	59.0614		Cetoniinae	-0.8552	28.4354		Cetoniinae	-0.8552	0.0559		Cetoniinae	-0.8552	3.6772
Cetoniinae	-0.7282	16.5255		Cetoniinae	-0.7282	10.4188		Cetoniinae	-0.7282	0.018		Cetoniinae	-0.7282	0.5341
Melolonthinae-Hopliini	-1.8012	103.308		Melolonthinae-Hopliini	-1.8012	18.8456		Melolonthinae-Hopliini	-1.8012	0.0432		Melolonthinae-Hopliini	-1.8012	2.9341
Melolonthinae-Hopliini	-1.7086	108.443		Melolonthinae-Hopliini	-1.7086	6.8166		Melolonthinae-Hopliini	-1.7086	0.0327		Melolonthinae-Hopliini	-1.7086	4.0211
Melolonthinae-Hopliini	-1.5619	228.344		Melolonthinae-Hopliini	-1.5619	20.3347		Melolonthinae-Hopliini	-1.5619	0.0315		Melolonthinae-Hopliini	-1.5619	6.1259
Melolonthinae-Hopliini	-1.4666	149.785		Melolonthinae-Hopliini	-1.4666	39.9483		Melolonthinae-Hopliini	-1.4666	0.0317		Melolonthinae-Hopliini	-1.4666	4.9261
Melolonthinae-Hopliini	-1.3719	50.8204		Melolonthinae-Hopliini	-1.3719	14.7465		Melolonthinae-Hopliini	-1.3719	0.0113		Melolonthinae-Hopliini	-1.3719	1.5553
Melolonthinae-Hopliini	-1.0267	221.97		Melolonthinae-Hopliini	-1.0267	67.8471		Melolonthinae-Hopliini	-1.0267	0.0371		Melolonthinae-Hopliini	-1.0267	7.9071
Melolonthinae-Hopliini	-0.9567	86.2345		Melolonthinae-Hopliini	-0.9567	38.9872		Melolonthinae-Hopliini	-0.9567	0.0562		Melolonthinae-Hopliini	-0.9567	4.5901
Melolonthinae-Hopliini	-0.8552	92.7797		Melolonthinae-Hopliini	-0.8552	53.9346		Melolonthinae-Hopliini	-0.8552	0.0895		Melolonthinae-Hopliini	-0.8552	2.3916
Melolonthinae-Hopliini	-0.739	27.6681		Melolonthinae-Hopliini	-0.739	1.421		Melolonthinae-Hopliini	-0.739	0.0211		Melolonthinae-Hopliini	-0.739	0.7783
Melolonthinae-Melolonthini	-1.8012	103.308		Melolonthinae-Melolonthini	-1.8012	18.8456		Melolonthinae-Melolonthini	-1.8012	0.0432		Melolonthinae-Melolonthini	-1.8012	2.9341
Melolonthinae-Melolonthini	-1.7086	108.443		Melolonthinae-Melolonthini	-1.7086	6.8166		Melolonthinae-Melolonthini	-1.7086	0.0327		Melolonthinae-Melolonthini	-1.7086	4.0211
Melolonthinae-Melolonthini	-1.5619	228.344		Melolonthinae-Melolonthini	-1.5619	20.3347		Melolonthinae-Melolonthini	-1.5619	0.0315		Melolonthinae-Melolonthini	-1.5619	6.1259
Melolonthinae-Melolonthini	-1.4666	149.785		Melolonthinae-Melolonthini	-1.4666	39.9483		Melolonthinae-Melolonthini	-1.4666	0.0317		Melolonthinae-Melolonthini	-1.4666	4.9261
Melolonthinae-Melolonthini	-1.3719	50.8204		Melolonthinae-Melolonthini	-1.3719	14.7465		Melolonthinae-Melolonthini	-1.3719	0.0113		Melolonthinae-Melolonthini	-1.3719	1.5553
Melolonthinae-Melolonthini	-1.0267	221.97		Melolonthinae-Melolonthini	-1.0267	67.8471		Melolonthinae-Melolonthini	-1.0267	0.0371		Melolonthinae-Melolonthini	-1.0267	7.9071
Melolonthinae-Melolonthini	-0.9567	86.2345		Melolonthinae-Melolonthini	-0.9567	38.9872		Melolonthinae-Melolonthini	-0.9567	0.0562		Melolonthinae-Melolonthini	-0.9567	4.5901
Melolonthinae-Melolonthini	-0.8552	92.7797		Melolonthinae-Melolonthini	-0.8552	53.9346		Melolonthinae-Melolonthini	-0.8552	0.0895		Melolonthinae-Melolonthini	-0.8552	2.3916
Melolonthinae-Melolonthini	-0.739	28.9637		Melolonthinae-Melolonthini	-0.739	13.2821		Melolonthinae-Melolonthini	-0.739	0.0188		Melolonthinae-Melolonthini	-0.739	0.8823
Melolonthinae-Euchirini	-1.8012	103.308		Melolonthinae-Euchirini	-1.8012	18.8456		Melolonthinae-Euchirini	-1.8012	0.0432		Melolonthinae-Euchirini	-1.8012	2.9341
Melolonthinae-Euchirini	-1.7086	108.443		Melolonthinae-Euchirini	-1.7086	6.8166		Melolonthinae-Euchirini	-1.7086	0.0327		Melolonthinae-Euchirini	-1.7086	4.0211
Melolonthinae-Euchirini	-1.5619	228.344		Melolonthinae-Euchirini	-1.5619	20.3347		Melolonthinae-Euchirini	-1.5619	0.0315		Melolonthinae-Euchirini	-1.5619	6.1259
Melolonthinae-Euchirini	-1.4666	149.785		Melolonthinae-Euchirini	-1.4666	39.9483		Melolonthinae-Euchirini	-1.4666	0.0317		Melolonthinae-Euchirini	-1.4666	4.9261
Melolonthinae-Euchirini	-1.3719	50.8204		Melolonthinae-Euchirini	-1.3719	14.7465		Melolonthinae-Euchirini	-1.3719	0.0113		Melolonthinae-Euchirini	-1.3719	1.5553
Melolonthinae-Euchirini	-1.0267	221.97		Melolonthinae-Euchirini	-1.0267	67.8471		Melolonthinae-Euchirini	-1.0267	0.0371		Melolonthinae-Euchirini	-1.0267	7.9071
Melolonthinae-Euchirini	-0.9567	17.5517		Melolonthinae-Euchirini	-0.9567	7.0418		Melolonthinae-Euchirini	-0.9567	0.0047		Melolonthinae-Euchirini	-0.9567	0.6356
Melolonthinae-Serichini	-1.8012	103.308		Melolonthinae-Serichini	-1.8012	18.8456		Melolonthinae-Serichini	-1.8012	0.0432		Melolonthinae-Serichini	-1.8012	2.9341
Melolonthinae-Serichini	-1.7086	108.443		Melolonthinae-Serichini	-1.7086	6.8166		Melolonthinae-Serichini	-1.7086	0.0327		Melolonthinae-Serichini	-1.7086	4.0211
Melolonthinae-Serichini	-1.5619	228.344		Melolonthinae-Serichini	-1.5619	20.3347		Melolonthinae-Serichini	-1.5619	0.0315		Melolonthinae-Serichini	-1.5619	6.1259
Melolonthinae-Serichini	-1.4666	149.785		Melolonthinae-Serichini	-1.4666	39.9483		Melolonthinae-Serichini	-1.4666	0.0317		Melolonthinae-Serichini	-1.4666	4.9261
Melolonthinae-Serichini	-1.3719	50.8204		Melolonthinae-Serichini	-1.3719	14.7465		Melolonthinae-Serichini	-1.3719	0.0113		Melolonthinae-Serichini	-1.3719	1.5553
Melolonthinae-Serichini	-1.0267	32.8947		Melolonthinae-Serichini	-1.0267	6.7322		Melolonthinae-Serichini	-1.0267	0.005		Melolonthinae-Serichini	-1.0267	0.464
Scarabaeinae	-1.8012	103.308		Scarabaeinae	-1.8012	18.8456		Scarabaeinae	-1.8012	0.0432		Scarabaeinae	-1.8012	2.9341
Scarabaeinae	-1.7086	108.443		Scarabaeinae	-1.7086	6.8166		Scarabaeinae	-1.7086	0.0327		Scarabaeinae	-1.7086	4.0211
Scarabaeinae	-1.5619	228.344		Scarabaeinae	-1.5619	20.3347		Scarabaeinae	-1.5619	0.0315		Scarabaeinae	-1.5619	6.1259
Scarabaeinae	-1.4666	149.785		Scarabaeinae	-1.4666	39.9483		Scarabaeinae	-1.4666	0.0317		Scarabaeinae	-1.4666	4.9261
Scarabaeinae	-1.3719	30.6456		Scarabaeinae	-1.3719	28.8156		Scarabaeinae	-1.3719	0.0184		Scarabaeinae	-1.3719	1.8246
Scarabaeinae	-1.0514	51.0593		Scarabaeinae	-1.0514	51.9053		Scarabaeinae	-1.0514	0.075		Scarabaeinae	-1.0514	4.6631
Scarabaeinae	-0.93	10.2369		Scarabaeinae	-0.93	6.8168		Scarabaeinae	-0.93	0.0168		Scarabaeinae	-0.93	0.5733
Aphodiinae-Aphodiini	-1.8012	103.308		Aphodiinae-Aphodiini	-1.8012	18.8456		Aphodiinae-Aphodiini	-1.8012	0.0432		Aphodiinae-Aphodiini	-1.8012	2.9341
Aphodiinae-Aphodiini	-1.7086	108.443		Aphodiinae-Aphodiini	-1.7086	6.8166		Aphodiinae-Aphodiini	-1.7086	0.0327		Aphodiinae-Aphodiini	-1.7086	4.0211
Aphodiinae-Aphodiini	-1.5619	228.344		Aphodiinae-Aphodiini	-1.5619	20.3347		Aphodiinae-Aphodiini	-1.5619	0.0315		Aphodiinae-Aphodiini	-1.5619	6.1259
Aphodiinae-Aphodiini	-1.4666	149.785		Aphodiinae-Aphodiini	-1.4666	39.9483		Aphodiinae-Aphodiini	-1.4666	0.0317		Aphodiinae-Aphodiini	-1.4666	4.9261
Aphodiinae-Aphodiini	-1.3719	30.6456		Aphodiinae-Aphodiini	-1.3719	28.8156		Aphodiinae-Aphodiini	-1.3719	0.0184		Aphodiinae-Aphodiini	-1.3719	1.8246
Aphodiinae-Aphodiini	-1.0514	51.0593		Aphodiinae-Aphodiini	-1.0514	51.9053		Aphodiinae-Aphodiini	-1.0514	0.075		Aphodiinae-Aphodiini	-1.0514	4.6631
Aphodiinae-Aphodiini	-0.93	9.2898		Aphodiinae-Aphodiini	-0.93	3.8522		Aphodiinae-Aphodiini	-0.93	0.0114		Aphodiinae-Aphodiini	-0.93	0.4531
Aphodiinae-Rhyparini	-1.8012	103.308		Aphodiinae-Rhyparini	-1.8012	18.8456		Aphodiinae-Rhyparini	-1.8012	0.0432		Aphodiinae-Rhyparini	-1.8012	2.9341
Aphodiinae-Rhyparini	-1.7086	108.443		Aphodiinae-Rhyparini	-1.7086	6.8166		Aphodiinae-Rhyparini	-1.7086	0.0327		Aphodiinae-Rhyparini	-1.7086	4.0211
Aphodiinae-Rhyparini	-1.5619	228.344		Aphodiinae-Rhyparini	-1.5619	20.3347		Aphodiinae-Rhyparini	-1.5619	0.0315		Aphodiinae-Rhyparini	-1.5619	6.1259
Aphodiinae-Rhyparini	-1.4666	149.785		Aphodiinae-Rhyparini	-1.4666	39.9483		Aphodiinae-Rhyparini	-1.4666	0.0317		Aphodiinae-Rhyparini	-1.4666	4.9261
Aphodiinae-Rhyparini	-1.3719	30.6456		Aphodiinae-Rhyparini	-1.3719	28.8156		Aphodiinae-Rhyparini	-1.3719	0.0184		Aphodiinae-Rhyparini	-1.3719	1.8246
Aphodiinae-Rhyparini	-1.0514	8.2579		Aphodiinae-Rhyparini	-1.0514	1.5034		Aphodiinae-Rhyparini	-1.0514	0.0153		Aphodiinae-Rhyparini	-1.0514	0.7597

## Sheet: SGR of Euclid. distances
SGR of DR based on Euclidean distance
Test characters	Timeline (Ma)	SGR
Mandible	-1.8012	0
Mandible	-1.7086	0.0497087
Mandible	-1.5619	1.10566
Mandible	-1.4666	-0.34404
Mandible	-1.3719	-0.66071
Mandible	-1.0267	3.36773
Mandible	-0.9567	-0.611504
Mandible	-0.8552	-0.315107
Mandible	-0.7282	-0.270446
Mandible	-0.561	-0.658888
Mandible	-1.8012	0
Mandible	-1.7086	0.0497087
Mandible	-1.5619	1.10566
Mandible	-1.4666	-0.34404
Mandible	-1.3719	-0.66071
Mandible	-1.0267	3.36773
Mandible	-0.9567	-0.611504
Mandible	-0.8552	-0.315107
Mandible	-0.7282	-0.270446
Mandible	-0.561	-0.673904
Mandible	-1.8012	0
Mandible	-1.7086	0.0497087
Mandible	-1.5619	1.10566
Mandible	-1.4666	-0.34404
Mandible	-1.3719	-0.66071
Mandible	-1.0267	3.36773
Mandible	-0.9567	-0.611504
Mandible	-0.8552	-0.315107
Mandible	-0.7282	-0.720198
Mandible	-1.8012	0
Mandible	-1.7086	0.0497087
Mandible	-1.5619	1.10566
Mandible	-1.4666	-0.34404
Mandible	-1.3719	-0.66071
Mandible	-1.0267	3.36773
Mandible	-0.9567	-0.611504
Mandible	-0.8552	0.0759
Mandible	-0.739	-0.701787
Mandible	-1.8012	0
Mandible	-1.7086	0.0497087
Mandible	-1.5619	1.10566
Mandible	-1.4666	-0.34404
Mandible	-1.3719	-0.66071
Mandible	-1.0267	3.36773
Mandible	-0.9567	-0.611504
Mandible	-0.8552	0.0759
Mandible	-0.739	-0.687823
Mandible	-1.8012	0
Mandible	-1.7086	0.0497087
Mandible	-1.5619	1.10566
Mandible	-1.4666	-0.34404
Mandible	-1.3719	-0.66071
Mandible	-1.0267	3.36773
Mandible	-0.9567	-0.920928
Mandible	-1.8012	0
Mandible	-1.7086	0.0497087
Mandible	-1.5619	1.10566
Mandible	-1.4666	-0.34404
Mandible	-1.3719	-0.66071
Mandible	-1.0267	-0.352726
Mandible	-1.8012	0
Mandible	-1.7086	0.0497087
Mandible	-1.5619	1.10566
Mandible	-1.4666	-0.34404
Mandible	-1.3719	-0.795402
Mandible	-1.0514	0.666122
Mandible	-0.93	-0.79951
Mandible	-1.8012	0
Mandible	-1.7086	0.0497087
Mandible	-1.5619	1.10566
Mandible	-1.4666	-0.34404
Mandible	-1.3719	-0.795402
Mandible	-1.0514	0.666122
Mandible	-0.93	-0.818059
Mandible	-1.8012	0
Mandible	-1.7086	0.0497087
Mandible	-1.5619	1.10566
Mandible	-1.4666	-0.34404
Mandible	-1.3719	-0.795402
Mandible	-1.0514	-0.730536
Pronotum	-1.8012	0
Pronotum	-1.7086	-0.638292
Pronotum	-1.5619	1.98311
Pronotum	-1.4666	0.964538
Pronotum	-1.3719	-0.63086
Pronotum	-1.0267	3.6009
Pronotum	-0.9567	-0.425367
Pronotum	-0.8552	-0.270648
Pronotum	-0.7282	-0.262704
Pronotum	-0.561	-0.603812
Pronotum	-1.8012	0
Pronotum	-1.7086	-0.638292
Pronotum	-1.5619	1.98311
Pronotum	-1.4666	0.964538
Pronotum	-1.3719	-0.63086
Pronotum	-1.0267	3.6009
Pronotum	-0.9567	-0.425367
Pronotum	-0.8552	-0.270648
Pronotum	-0.7282	-0.262704
Pronotum	-0.561	-0.570156
Pronotum	-1.8012	0
Pronotum	-1.7086	-0.638292
Pronotum	-1.5619	1.98311
Pronotum	-1.4666	0.964538
Pronotum	-1.3719	-0.63086
Pronotum	-1.0267	3.6009
Pronotum	-0.9567	-0.425367
Pronotum	-0.8552	-0.270648
Pronotum	-0.7282	-0.633598
Pronotum	-1.8012	0
Pronotum	-1.7086	-0.638292
Pronotum	-1.5619	1.98311
Pronotum	-1.4666	0.964538
Pronotum	-1.3719	-0.63086
Pronotum	-1.0267	3.6009
Pronotum	-0.9567	-0.425367
Pronotum	-0.8552	0.383392
Pronotum	-0.739	-0.973653
Pronotum	-1.8012	0
Pronotum	-1.7086	-0.638292
Pronotum	-1.5619	1.98311
Pronotum	-1.4666	0.964538
Pronotum	-1.3719	-0.63086
Pronotum	-1.0267	3.6009
Pronotum	-0.9567	-0.425367
Pronotum	-0.8552	0.383392
Pronotum	-0.739	-0.753737
Pronotum	-1.8012	0
Pronotum	-1.7086	-0.638292
Pronotum	-1.5619	1.98311
Pronotum	-1.4666	0.964538
Pronotum	-1.3719	-0.63086
Pronotum	-1.0267	3.6009
Pronotum	-0.9567	-0.896211
Pronotum	-1.8012	0
Pronotum	-1.7086	-0.638292
Pronotum	-1.5619	1.98311
Pronotum	-1.4666	0.964538
Pronotum	-1.3719	-0.63086
Pronotum	-1.0267	-0.543471
Pronotum	-1.8012	0
Pronotum	-1.7086	-0.638292
Pronotum	-1.5619	1.98311
Pronotum	-1.4666	0.964538
Pronotum	-1.3719	-0.278678
Pronotum	-1.0514	0.801292
Pronotum	-0.93	-0.868669
Pronotum	-1.8012	0
Pronotum	-1.7086	-0.638292
Pronotum	-1.5619	1.98311
Pronotum	-1.4666	0.964538
Pronotum	-1.3719	-0.278678
Pronotum	-1.0514	0.801292
Pronotum	-0.93	-0.925784
Pronotum	-1.8012	0
Pronotum	-1.7086	-0.638292
Pronotum	-1.5619	1.98311
Pronotum	-1.4666	0.964538
Pronotum	-1.3719	-0.278678
Pronotum	-1.0514	-0.947827
Elytron	-1.8012	0
Elytron	-1.7086	-0.243056
Elytron	-1.5619	-0.0366972
Elytron	-1.4666	0.00634921
Elytron	-1.3719	-0.643533
Elytron	-1.0267	2.28319
Elytron	-0.9567	0.514825
Elytron	-0.8552	-0.00533808
Elytron	-0.7282	-0.293381
Elytron	-0.561	-0.792405
Elytron	-1.8012	0
Elytron	-1.7086	-0.243056
Elytron	-1.5619	-0.0366972
Elytron	-1.4666	0.00634921
Elytron	-1.3719	-0.643533
Elytron	-1.0267	2.28319
Elytron	-0.9567	0.514825
Elytron	-0.8552	-0.00533808
Elytron	-0.7282	-0.293381
Elytron	-0.561	-0.802532
Elytron	-1.8012	0
Elytron	-1.7086	-0.243056
Elytron	-1.5619	-0.0366972
Elytron	-1.4666	0.00634921
Elytron	-1.3719	-0.643533
Elytron	-1.0267	2.28319
Elytron	-0.9567	0.514825
Elytron	-0.8552	-0.00533808
Elytron	-0.7282	-0.677996
Elytron	-1.8012	0
Elytron	-1.7086	-0.243056
Elytron	-1.5619	-0.0366972
Elytron	-1.4666	0.00634921
Elytron	-1.3719	-0.643533
Elytron	-1.0267	2.28319
Elytron	-0.9567	0.514825
Elytron	-0.8552	0.592527
Elytron	-0.739	-0.764246
Elytron	-1.8012	0
Elytron	-1.7086	-0.243056
Elytron	-1.5619	-0.0366972
Elytron	-1.4666	0.00634921
Elytron	-1.3719	-0.643533
Elytron	-1.0267	2.28319
Elytron	-0.9567	0.514825
Elytron	-0.8552	0.592527
Elytron	-0.739	-0.789944
Elytron	-1.8012	0
Elytron	-1.7086	-0.243056
Elytron	-1.5619	-0.0366972
Elytron	-1.4666	0.00634921
Elytron	-1.3719	-0.643533
Elytron	-1.0267	2.28319
Elytron	-0.9567	-0.873315
Elytron	-1.8012	0
Elytron	-1.7086	-0.243056
Elytron	-1.5619	-0.0366972
Elytron	-1.4666	0.00634921
Elytron	-1.3719	-0.643533
Elytron	-1.0267	-0.557522
Elytron	-1.8012	0
Elytron	-1.7086	-0.243056
Elytron	-1.5619	-0.0366972
Elytron	-1.4666	0.00634921
Elytron	-1.3719	-0.419558
Elytron	-1.0514	3.07609
Elytron	-0.93	-0.776
Elytron	-1.8012	0
Elytron	-1.7086	-0.243056
Elytron	-1.5619	-0.0366972
Elytron	-1.4666	0.00634921
Elytron	-1.3719	-0.419558
Elytron	-1.0514	3.07609
Elytron	-0.93	-0.848
Elytron	-1.8012	0
Elytron	-1.7086	-0.243056
Elytron	-1.5619	-0.0366972
Elytron	-1.4666	0.00634921
Elytron	-1.3719	-0.419558
Elytron	-1.0514	-0.168478
Hindwing	-1.8012	0
Hindwing	-1.7086	0.370471
Hindwing	-1.5619	0.523439
Hindwing	-1.4666	-0.195857
Hindwing	-1.3719	-0.684274
Hindwing	-1.0267	4.08397
Hindwing	-0.9567	-0.419496
Hindwing	-0.8552	-0.198885
Hindwing	-0.7282	-0.33656
Hindwing	-0.561	-0.758444
Hindwing	-1.8012	0
Hindwing	-1.7086	0.370471
Hindwing	-1.5619	0.523439
Hindwing	-1.4666	-0.195857
Hindwing	-1.3719	-0.684274
Hindwing	-1.0267	4.08397
Hindwing	-0.9567	-0.419496
Hindwing	-0.8552	-0.198885
Hindwing	-0.7282	-0.33656
Hindwing	-0.561	-0.686383
Hindwing	-1.8012	0
Hindwing	-1.7086	0.370471
Hindwing	-1.5619	0.523439
Hindwing	-1.4666	-0.195857
Hindwing	-1.3719	-0.684274
Hindwing	-1.0267	4.08397
Hindwing	-0.9567	-0.419496
Hindwing	-0.8552	-0.198885
Hindwing	-0.7282	-0.854754
Hindwing	-1.8012	0
Hindwing	-1.7086	0.370471
Hindwing	-1.5619	0.523439
Hindwing	-1.4666	-0.195857
Hindwing	-1.3719	-0.684274
Hindwing	-1.0267	4.08397
Hindwing	-0.9567	-0.419496
Hindwing	-0.8552	-0.478966
Hindwing	-0.739	-0.674569
Hindwing	-1.8012	0
Hindwing	-1.7086	0.370471
Hindwing	-1.5619	0.523439
Hindwing	-1.4666	-0.195857
Hindwing	-1.3719	-0.684274
Hindwing	-1.0267	4.08397
Hindwing	-0.9567	-0.419496
Hindwing	-0.8552	-0.478966
Hindwing	-0.739	-0.631084
Hindwing	-1.8012	0
Hindwing	-1.7086	0.370471
Hindwing	-1.5619	0.523439
Hindwing	-1.4666	-0.195857
Hindwing	-1.3719	-0.684274
Hindwing	-1.0267	4.08397
Hindwing	-0.9567	-0.919617
Hindwing	-1.8012	0
Hindwing	-1.7086	0.370471
Hindwing	-1.5619	0.523439
Hindwing	-1.4666	-0.195857
Hindwing	-1.3719	-0.684274
Hindwing	-1.0267	-0.701665
Hindwing	-1.8012	0
Hindwing	-1.7086	0.370471
Hindwing	-1.5619	0.523439
Hindwing	-1.4666	-0.195857
Hindwing	-1.3719	-0.629606
Hindwing	-1.0514	1.55568
Hindwing	-0.93	-0.877056
Hindwing	-1.8012	0
Hindwing	-1.7086	0.370471
Hindwing	-1.5619	0.523439
Hindwing	-1.4666	-0.195857
Hindwing	-1.3719	-0.629606
Hindwing	-1.0514	1.55568
Hindwing	-0.93	-0.902833
Hindwing	-1.8012	0
Hindwing	-1.7086	0.370471
Hindwing	-1.5619	0.523439
Hindwing	-1.4666	-0.195857
Hindwing	-1.3719	-0.629606
Hindwing	-1.0514	-0.583635
