# Supplementary material for: Evolutionary radiation strategy revealed in the Scarabaeidae with evidence of continuous spatiotemporal morphology and phylogenesis
Source: Commun Biol. 2024 Jun 5;7:690. doi: 10.1038/s42003-024-06250-1 (PMC11153540; doi:10.1038/s42003-024-06250-1)
Supplement: Supplementary file 8 — Supplementary table 4 [file 42003_2024_6250_MOESM8_ESM.xls]

## Sheet: Mandible test
List of samples in Mandible Test
No.	Test Family	Test Subfamily	Test Tribe	Testing sepcies
1	Scarabaeidae	Aphodiinae	Aphodiini	Aphodius	elegans
2	Scarabaeidae	Aphodiinae	Aphodiini	Aphodius	elegans
3	Scarabaeidae	Aphodiinae	Aphodiini	Paracrossidius	instigator
4	Scarabaeidae	Aphodiinae	Aphodiini	Paracrossidius	instigator
5	Scarabaeidae	Aphodiinae	Aphodiini	Acrossus	histrio
6	Scarabaeidae	Aphodiinae	Aphodiini	Acrossus	histrio
7	Scarabaeidae	Aphodiinae	Rhyparini	Rhyparus	loebli
8	Scarabaeidae	Aphodiinae	Rhyparini	Rhyparus	chinensis
9	Passalidae	Aulacocyclinae		Aulacocyclus	yorkensis
10	Passalidae	Aulacocyclinae		Aulacocyclus	yorkensis
11	Passalidae	Aulacocyclinae		Aulacocyclus	yorkensis
12	Passalidae	Passalinae		Didimus	sansibaricus
13	Passalidae	Passalinae		Odontotaenius	disjunctus
14	Passalidae	Passalinae		Proculejus	pubicostis
15	Passalidae	Passalinae		Ogyges	laevissimus
16	Passalidae	Passalinae		Passalus	canoi
17	Passalidae	Passalinae		Paxillus	martinezi
18	Passalidae	Passalinae		Ogyges	monzoni
19	Passalidae	Passalinae		Ogyges	coxchicopi
20	Passalidae	Passalinae		Passalus	deuterocerus
21	Passalidae	Passalinae		Passalus	halffterorum
22	Passalidae	Passalinae		Passalus	cleidecostae
23	Passalidae	Passalinae		Ogyges	laurae
24	Passalidae	Passalinae		Ogyges	crassulus
25	Passalidae	Passalinae		Passalus	nodifer
26	Passalidae	Passalinae		Passalus	rzedowskiorum
27	Passalidae	Passalinae		Passalus	canoi
28	Passalidae	Passalinae		Didimus	sansibaricus
29	Passalidae	Passalinae		Passalus	bolivianus
30	Passalidae	Passalinae		Passalus	gonzalezae
31	Passalidae	Passalinae		Odontotaenius	disjunctus
32	Passalidae	Passalinae		Oileus	gasparilomi
33	Passalidae	Passalinae		Ogyges	sandinoi
34	Scarabaeidae	Melolonthinae	Euchirini	Cheirotonus	jansoni
35	Scarabaeidae	Melolonthinae	Hopliini	Gymnolomma	sp.
36	Scarabaeidae	Melolonthinae	Hopliini	Hoplia	sp.
37	Scarabaeidae	Melolonthinae	Hopliini	Peritrichia	sp.
38	Scarabaeidae	Melolonthinae	Hopliini	Hoplia	sp.
39	Scarabaeidae	Melolonthinae	Melolonthini	Melolontha	frater
40	Scarabaeidae	Melolonthinae	Sericini	Maladera	orientalis
41	Scarabaeidae	Melolonthinae	Sericini	Trochalus	sp.
42	Hybosoridae	Liparochrinae		Liparochrus	matthewsi
43	Hybosoridae	Liparochrinae		Liparochrus	matthewsi
44	Glaphyridae	Amphicominae		Amphicoma	vulpes
45	Geotrupidae	Bolboceratinae		Bolbocerastes	serratus
46	Geotrupidae	Bolboceratinae		Meridiobolbus	sp.
47	Geotrupidae	Bolboceratinae		Mimobolbus	sp.
48	Geotrupidae	Bolboceratinae		Parathyreus	trituberculatus
49	Geotrupidae	Bolboceratinae		Prototrupes	sp.
50	Geotrupidae	Bolboceratinae		Bolbocerolex	sp.
51	Geotrupidae	Bolboceratinae		Prototrupes	sp.
52	Geotrupidae	Bolboceratinae		Bolboceratex	sp.
53	Geotrupidae	Bolboceratinae		Meridiobolbus	sp.
54	Geotrupidae	Bolboceratinae		Bolbocerastes	serratus
55	Geotrupidae	Bolboceratinae		Mimobolbus	sp.
56	Geotrupidae	Bolboceratinae		Parathyreus	trituberculatus
57	Scarabaeidae	Cetoniinae		Cetonia	viridiopata
58	Scarabaeidae	Cetoniinae		Clinterocera	mandarina
59	Scarabaeidae	Cetoniinae		Cymophorus	pulchellus
60	Scarabaeidae	Cetoniinae		Dicronorrhina	sp.
61	Scarabaeidae	Cetoniinae		Gametis	jucunda
62	Scarabaeidae	Cetoniinae		Genuches	sp.
63	Scarabaeidae	Cetoniinae		Neophadimus	auzouxi
64	Scarabaeidae	Cetoniinae		ampsiura	javanica
65	Scarabaeidae	Cetoniinae		ampsiura	mirabilis
66	Scarabaeidae	Cetoniinae		Campulipus	sp.
67	Scarabaeidae	Cetoniinae		Gnorimella	sp.
68	Scarabaeidae	Cetoniinae		Pantodinus	sp.
69	Scarabaeidae	Cetoniinae		asiotrichius	succinctus
70	Scarabaeidae	Cetoniinae		Valgus	californicus
71	Scarabaeidae	Cetoniinae		Dicronorrhina	sp.
72	Scarabaeidae	Dynastinae		Allomyrina	dichotoma
73	Scarabaeidae	Dynastinae		Allomyrina	dichotoma
74	Scarabaeidae	Dynastinae		Ancognatha	sp.
75	Scarabaeidae	Dynastinae		Aphonides	sp.
76	Scarabaeidae	Dynastinae		Temnorrhyncus	sp.
77	Scarabaeidae	Dynastinae		Chalcasthenes	divinus
78	Scarabaeidae	Dynastinae		Ancognatha	sp.
79	Scarabaeidae	Dynastinae		Temnorrhynchus	sp.
80	Scarabaeidae	Dynastinae		Aphonides	sp.
81	Geotrupidae	Geotrupinae		Anoplotrupes	stercorosus
82	Geotrupidae	Geotrupinae		Geotrupes	sterlorarius
83	Geotrupidae	Geotrupinae		Lethrus	geminatus
84	Geotrupidae	Geotrupinae		Tropocopris	vernalis
85	Geotrupidae	Geotrupinae		Anoplotrupes	stercorosus
86	Geotrupidae	Geotrupinae		Trypocopris	vernalis
87	Geotrupidae	Geotrupinae		Lethrus	geminatus
88	Glaphyridae	Glaphyrinae		Lichnanthe	apina
89	Glaresidae			Glaresis	impressicollis
90	Glaresidae			Glaresis	sp.
91	Glaresidae			Glaresis	impressicollis
92	Hybosoridae	Hybosorinae		Apalonychus	waterhousei
93	Hybosoridae	Hybosorinae		Dicraeodon	fimbriatus
94	Hybosoridae	Hybosorinae		Metachaetodus	discus
95	Hybosoridae	Hybosorinae		Phaeochrous	mashunus
96	Hybosoridae	Hybosorinae		Phaeochrous	sp.
97	Hybosoridae	Hybosorinae		Hybosorus	illigeri
98	Hybosoridae	Hybosorinae		Phaeochrous	mashunus
99	Hybosoridae	Hybosorinae		Apalonychus	waterhousei
100	Hybosoridae	Hybosorinae		Coilodes	gibbus
101	Hybosoridae	Hybosorinae		Hybosorus	illigeri
102	Hybosoridae	Hybosorinae		Araeotanypus	sp.
103	Hybosoridae	Hybosorinae		Phaeochridius	uniformis
104	Hybosoridae	Hybosorinae		Metachaetodus	discus
105	Hybosoridae	Hybosorinae		Dicraeodon	fimbriatus
106	Lucanidae	Lampriminae		Phalacrognathus	muelleri
107	Lucanidae	Lampriminae		Lamprima	aurata
108	Lucanidae	Lampriminae		Lamprima	sp.
109	Lucanidae	Lampriminae		Phalacrognathus	sp.
110	Lucanidae	Lampriminae		Phalacrognathus	sp.
111	Lucanidae	Lampriminae		Phalacrognathus	muelleri
112	Lucanidae	Lampriminae		Lamprima	sp.
113	Lucanidae	Lampriminae		Lamprima	aenea
114	Lucanidae	Lampriminae		Lamprima	sp.
115	Lucanidae	Lampriminae		Lamprima	aurata
116	Lucanidae	Lampriminae		Lamprima	aurata
117	Lucanidae	Lampriminae		Lamprima	sp.
118	Lucanidae	Lampriminae		Lamprima	sp.
119	Lucanidae	Lampriminae		Lamprima	sp.
120	Lucanidae	Lampriminae		Lamprima	sp.
121	Lucanidae	Lampriminae		Lamprima	aurata
122	Lucanidae	Lampriminae		Lamprima	aurata
123	Lucanidae	Lampriminae		Lamprima	adolphinae
124	Lucanidae	Lampriminae		Lamprima	sp.
125	Lucanidae	Lampriminae		Lamprima	aurata
126	Lucanidae	Lampriminae		Lamprima	sp.
127	Lucanidae	Lucaninae		Aegus	taurus
128	Lucanidae	Lucaninae		Cyclommatus	multidentatus
129	Lucanidae	Lucaninae		Cyclommorus	zuberi
130	Lucanidae	Lucaninae		Dorcus	paralleloplpedus
131	Lucanidae	Lucaninae		Hexarthrius	buqueti
132	Lucanidae	Lucaninae		Lamprima	sp.
133	Lucanidae	Lucaninae		Lucanus	angusticornis.bmp'
134	Lucanidae	Lucaninae		Lucanus	capreolus
135	Lucanidae	Lucaninae		Metopodontus	bison
136	Lucanidae	Lucaninae		Nigidius	sp.
137	Lucanidae	Lucaninae		Odontolab	sinensis
138	Lucanidae	Lucaninae		Odontolabis	bellicosus
139	Lucanidae	Lucaninae		Prosopocoilus	bison
140	Lucanidae	Lucaninae		Nigidius	sp.
141	Lucanidae	Lucaninae		Eurytrachelus	bucephalus
142	Lucanidae	Lucaninae		Hexarthrius	buqueti
143	Lucanidae	Lucaninae		Dorcus	paralleloplpedus
144	Lucanidae	Lucaninae		Lucanus	capreolus
145	Lucanidae	Lucaninae		Cyclommatus	zuberi
146	Lucanidae	Lucaninae		Prosopocoilus	sp.
147	Lucanidae	Lucaninae		Cyclommatus	zuberi
148	Lucanidae	Lucaninae		Dorcus	paralleloplpedus
149	Lucanidae	Lucaninae		Chiasognathus	grantii
150	Lucanidae	Lucaninae		Odontolabis	bellicosus
151	Lucanidae	Lucaninae		Eurytrachelus	bucephalus
152	Trogidae	Omorginae		Omorgus	melancholicus
153	Trogidae	Omorginae		Polynoncus	bullatus
154	Trogidae	Omorginae		Omorgus	melancholicus
155	Scarabaeidae	Rutelinae		Anomala	corpulenta
156	Scarabaeidae	Rutelinae		Anomala	sp.
157	Scarabaeidae	Rutelinae		Anoplognathus	sp.
158	Scarabaeidae	Rutelinae		Popillia	mutans
159	Scarabaeidae	Rutelinae		Ganganomala	saltini
160	Scarabaeidae	Rutelinae		Anomala	sp.
161	Scarabaeidae	Rutelinae		Anoplognathus	sp.
162	Scarabaeidae	Scarabaeinae		Ateuchus	latus
163	Scarabaeidae	Scarabaeinae		Dichotomius	pelamon
164	Scarabaeidae	Scarabaeinae		Parrachorius	globosus
165	Scarabaeidae	Scarabaeinae		Parrachorius	thomsomi
166	Scarabaeidae	Scarabaeinae		Catharsius	granulatus
167	Scarabaeidae	Scarabaeinae		Catharsius	molossus
168	Scarabaeidae	Scarabaeinae		Copris	hispanus
169	Scarabaeidae	Scarabaeinae		Copris	lunaris
170	Scarabaeidae	Scarabaeinae		Heliocopris	bucephalus
171	Scarabaeidae	Scarabaeinae		Heliocopris	dominus
172	Scarabaeidae	Scarabaeinae		Microcopris	apicepunctatus
173	Scarabaeidae	Scarabaeinae		Paracopris	punctulatus
174	Scarabaeidae	Scarabaeinae		Synapsis	brahminus
175	Scarabaeidae	Scarabaeinae		Synapsis	yunnanus
176	Scarabaeidae	Scarabaeinae		Canthon	histrio
177	Scarabaeidae	Scarabaeinae		Cassolus	humeralis
178	Scarabaeidae	Scarabaeinae		Cassolus	nudus
179	Scarabaeidae	Scarabaeinae		Panelus	assamensis
180	Scarabaeidae	Scarabaeinae		Anomiopsoides	heteroclyta
181	Scarabaeidae	Scarabaeinae		Eucranium	arachnoides
182	Scarabaeidae	Scarabaeinae		Eucranium	planicolle
183	Scarabaeidae	Scarabaeinae		Glyphoderus	centralis
184	Scarabaeidae	Scarabaeinae		Garreta	morosus
185	Scarabaeidae	Scarabaeinae		Garreta	mundus
186	Scarabaeidae	Scarabaeinae		Gymnopleurus	aciculatus
187	Scarabaeidae	Scarabaeinae		Gymnopleurus	flagellatus
188	Scarabaeidae	Scarabaeinae		Paragymnopleurus	melanarius
189	Scarabaeidae	Scarabaeinae		Paragymnopleurus	sinuatus
190	Scarabaeidae	Scarabaeinae		Euoniiticellus	fulvus
191	Scarabaeidae	Scarabaeinae		Euoniticellus	pallipe
192	Scarabaeidae	Scarabaeinae		Eurysternus	hypocrita
193	Scarabaeidae	Scarabaeinae		Ixodina	runicus
194	Scarabaeidae	Scarabaeinae		Liatongus	gagatinus
195	Scarabaeidae	Scarabaeinae		Oniticellus	cinctus
196	Scarabaeidae	Scarabaeinae		Oniticellus	rahadmistus
197	Scarabaeidae	Scarabaeinae		Sinodrepanus	rex
198	Scarabaeidae	Scarabaeinae		Tibiodrepanus	sinicus
199	Scarabaeidae	Scarabaeinae		Anoctus	laevis
200	Scarabaeidae	Scarabaeinae		Anoctus	myrmecophilus
201	Scarabaeidae	Scarabaeinae		Caccobius	denticollis
202	Scarabaeidae	Scarabaeinae		Caccobius	jessoensis
203	Scarabaeidae	Scarabaeinae		Caccobius	himalayanus
204	Scarabaeidae	Scarabaeinae		Digitonphagus	gazella
205	Scarabaeidae	Scarabaeinae		Euonthophagus	amyntas
206	Scarabaeidae	Scarabaeinae		Euonthophagus	gibbosus
207	Scarabaeidae	Scarabaeinae		Onthophagus	cupreiceps
208	Scarabaeidae	Scarabaeinae		Onthophagus	tibetanus
209	Scarabaeidae	Scarabaeinae		Onthophagus	armatus
210	Scarabaeidae	Scarabaeinae		Onthophagus	tragus
211	Scarabaeidae	Scarabaeinae		Onthophagus	dapcauensis
212	Scarabaeidae	Scarabaeinae		Onthophagus	diabolicus
213	Scarabaeidae	Scarabaeinae		Onthophagus	manipurensis
214	Scarabaeidae	Scarabaeinae		Onthophagus	gracilipes
215	Scarabaeidae	Scarabaeinae		Onthophagus	kuluensis
216	Scarabaeidae	Scarabaeinae		Onthophagus	hystrix
217	Scarabaeidae	Scarabaeinae		Onthophagus	vigilans
218	Scarabaeidae	Scarabaeinae		Onthophagus	crassicollis
219	Scarabaeidae	Scarabaeinae		Onthophagus	bivertex
220	Scarabaeidae	Scarabaeinae		Onthophagus	taurus
221	Scarabaeidae	Scarabaeinae		Onthophagus	gibbulus
222	Scarabaeidae	Scarabaeinae		Onthophagus	vacca
223	Scarabaeidae	Scarabaeinae		Onthophagus	argyropygus
224	Scarabaeidae	Scarabaeinae		Onthophagus	trituber
225	Scarabaeidae	Scarabaeinae		Onthophagus	discedens
226	Scarabaeidae	Scarabaeinae		Onthophagus	funebris
227	Scarabaeidae	Scarabaeinae		Onthophagus	fodiens
228	Scarabaeidae	Scarabaeinae		Onthophagus	sycophanta
229	Scarabaeidae	Scarabaeinae		Onthophagus	yunnanus
230	Scarabaeidae	Scarabaeinae		Chironitis	arrowi
231	Scarabaeidae	Scarabaeinae		Chironitis	pamphlius
232	Scarabaeidae	Scarabaeinae		Onitis	philemon
233	Scarabaeidae	Scarabaeinae		Phanaeus	cambeforti
234	Scarabaeidae	Scarabaeinae		Phanaeus	palaeno
235	Scarabaeidae	Scarabaeinae		Sulcophanaeus	faunus
236	Scarabaeidae	Scarabaeinae		Scarabaeus	devotus
237	Scarabaeidae	Scarabaeinae		Scarabaeus	erichsoni
238	Scarabaeidae	Scarabaeinae		Scarabaeus	sacer
239	Scarabaeidae	Scarabaeinae		Scarabaeus	typhon
240	Scarabaeidae	Scarabaeinae		Sisyphus	bowringi
241	Scarabaeidae	Scarabaeinae		Sisyphus	spinipes
242	Scarabaeidae	Scarabaeinae		Sisyphus	schaefferi
243	Lucanidae	Syndesinae		Ceruchus	chrysomelinus
244	Lucanidae	Syndesinae		Sinodendron	cylindricum
245	Lucanidae	Syndesinae		Ceruchus	chrysomelinus
246	Lucanidae	Syndesinae		Sinodendron	cylindricum
247	Trogidae	Troginae		Polynoncus	bullatus
248	Trogidae	Troginae		Trox	cadareinus
249	Trogidae	Troginae		Trox	monlanus
250	Trogidae	Troginae		Trox	monlanus

## Sheet: Pronotum test
List of samples in Pronotum Test
No.	Test Family	Test Subfamily	Test Tribe	Testing species
1	Scarabaeidae	Aphodiinae	Aphodiini	Acanthaphodius	bruchi
2	Scarabaeidae	Aphodiinae	Aphodiini	Acrossidius	tasmaniae
3	Scarabaeidae	Aphodiinae	Aphodiini	Acrossidius	sp.
4	Scarabaeidae	Aphodiinae	Aphodiini	Agoliinus	aquilonarius
5	Scarabaeidae	Aphodiinae	Aphodiini	Agoliinus	ashworthi
6	Scarabaeidae	Aphodiinae	Aphodiini	Agoliinus	bidentatus
7	Scarabaeidae	Aphodiinae	Aphodiini	Agoliinus	canadensis
8	Scarabaeidae	Aphodiinae	Aphodiini	Agoliinus	congregatus
9	Scarabaeidae	Aphodiinae	Aphodiini	Agoliinus	congregatus
10	Scarabaeidae	Aphodiinae	Aphodiini	Agoliinus	corruptor
11	Scarabaeidae	Aphodiinae	Aphodiini	Agoliinus	cruentatus
12	Scarabaeidae	Aphodiinae	Aphodiini	Agoliinus	incommunis
13	Scarabaeidae	Aphodiinae	Aphodiini	Agoliinus	leopardus
14	Scarabaeidae	Aphodiinae	Aphodiini	Agoliinus	manitobensis
15	Scarabaeidae	Aphodiinae	Aphodiini	Agoliinus	nemoralis
16	Scarabaeidae	Aphodiinae	Aphodiini	Agoliinus	piceus
17	Scarabaeidae	Aphodiinae	Aphodiini	Agoliinus	poudreus
18	Scarabaeidae	Aphodiinae	Aphodiini	Agoliinus	ragusai
19	Scarabaeidae	Aphodiinae	Aphodiini	Agoliinus	satyrus
20	Scarabaeidae	Aphodiinae	Aphodiini	Agoliinus	sigmoideus
21	Scarabaeidae	Aphodiinae	Aphodiini	Agoliinus	wickhami
22	Scarabaeidae	Aphodiinae	Aphodiini	Aphodius	ater
23	Scarabaeidae	Aphodiinae	Aphodiini	Aphodius	atratus
24	Scarabaeidae	Aphodiinae	Aphodiini	Aphodius	atsushii
25	Scarabaeidae	Aphodiinae	Aphodiini	Aphodius	atsusii
26	Scarabaeidae	Aphodiinae	Aphodiini	Aphodius	biguttatus
27	Scarabaeidae	Aphodiinae	Aphodiini	Aphodius	botulus
28	Scarabaeidae	Aphodiinae	Aphodiini	Aphodius	brachysomus
29	Scarabaeidae	Aphodiinae	Aphodiini	Aphodius	breviusculus
30	Scarabaeidae	Aphodiinae	Aphodiini	Aphodius	comatus
31	Scarabaeidae	Aphodiinae	Aphodiini	Aphodius	contaminatus
32	Scarabaeidae	Aphodiinae	Aphodiini	Aphodius	corvinus
33	Scarabaeidae	Aphodiinae	Aphodiini	Aphodius	depressus
34	Scarabaeidae	Aphodiinae	Aphodiini	Aphodius	distinctus
35	Scarabaeidae	Aphodiinae	Aphodiini	Aphodius	eccoptus
36	Scarabaeidae	Aphodiinae	Aphodiini	Aphodius	elegans
37	Scarabaeidae	Aphodiinae	Aphodiini	Aphodius	erraticus
38	Scarabaeidae	Aphodiinae	Aphodiini	Aphodius	fasciatus
39	Scarabaeidae	Aphodiinae	Aphodiini	Aphodius	fimetarius
40	Scarabaeidae	Aphodiinae	Aphodiini	Aphodius	fossor
41	Scarabaeidae	Aphodiinae	Aphodiini	Aphodius	gotoi
42	Scarabaeidae	Aphodiinae	Aphodiini	Aphodius	granarius
43	Scarabaeidae	Aphodiinae	Aphodiini	Aphodius	haemorrhoidalis
44	Scarabaeidae	Aphodiinae	Aphodiini	Aphodius	haemorrhoidalis
45	Scarabaeidae	Aphodiinae	Aphodiini	Aphodius	haroldianus
46	Scarabaeidae	Aphodiinae	Aphodiini	Aphodius	hasegawai
47	Scarabaeidae	Aphodiinae	Aphodiini	Aphodius	hibernalis
48	Scarabaeidae	Aphodiinae	Aphodiini	Aphodius	igai
49	Scarabaeidae	Aphodiinae	Aphodiini	Aphodius	impunctatus
50	Scarabaeidae	Aphodiinae	Aphodiini	Aphodius	inouei
51	Scarabaeidae	Aphodiinae	Aphodiini	Aphodius	ishidai
52	Scarabaeidae	Aphodiinae	Aphodiini	Aphodius	japonicus
53	Scarabaeidae	Aphodiinae	Aphodiini	Aphodius	kiuchii
54	Scarabaeidae	Aphodiinae	Aphodiini	Aphodius	languidulus
55	Scarabaeidae	Aphodiinae	Aphodiini	Aphodius	lewisii
56	Scarabaeidae	Aphodiinae	Aphodiini	Aphodius	luridus
57	Scarabaeidae	Aphodiinae	Aphodiini	Aphodius	madara
58	Scarabaeidae	Aphodiinae	Aphodiini	Aphodius	maderi
59	Scarabaeidae	Aphodiinae	Aphodiini	Aphodius	marginellus
60	Scarabaeidae	Aphodiinae	Aphodiini	Aphodius	mizo
61	Scarabaeidae	Aphodiinae	Aphodiini	Aphodius	morii
62	Scarabaeidae	Aphodiinae	Aphodiini	Aphodius	naraensis
63	Scarabaeidae	Aphodiinae	Aphodiini	Aphodius	nigrotessellatus
64	Scarabaeidae	Aphodiinae	Aphodiini	Aphodius	obliteratus
65	Scarabaeidae	Aphodiinae	Aphodiini	Aphodius	ohishii
66	Scarabaeidae	Aphodiinae	Aphodiini	Aphodius	okadai
67	Scarabaeidae	Aphodiinae	Aphodiini	Aphodius	pallidiligonis
68	Scarabaeidae	Aphodiinae	Aphodiini	Aphodius	postpilosus
69	Scarabaeidae	Aphodiinae	Aphodiini	Aphodius	pratensis
70	Scarabaeidae	Aphodiinae	Aphodiini	Aphodius	prodromus
71	Scarabaeidae	Aphodiinae	Aphodiini	Aphodius	propraetor
72	Scarabaeidae	Aphodiinae	Aphodiini	Aphodius	punctatus
73	Scarabaeidae	Aphodiinae	Aphodiini	Aphodius	pusillus
74	Scarabaeidae	Aphodiinae	Aphodiini	Aphodius	quadratus
75	Scarabaeidae	Aphodiinae	Aphodiini	Aphodius	quadrimaculatus
76	Scarabaeidae	Aphodiinae	Aphodiini	Aphodius	rectus
77	Scarabaeidae	Aphodiinae	Aphodiini	Aphodius	rufipes
78	Scarabaeidae	Aphodiinae	Aphodiini	Aphodius	rufipes
79	Scarabaeidae	Aphodiinae	Aphodiini	Aphodius	rufus
80	Scarabaeidae	Aphodiinae	Aphodiini	Aphodius	rugosostriatus
81	Scarabaeidae	Aphodiinae	Aphodiini	Aphodius	satellitius
82	Scarabaeidae	Aphodiinae	Aphodiini	Aphodius	scrofa
83	Scarabaeidae	Aphodiinae	Aphodiini	Aphodius	scrutator
84	Scarabaeidae	Aphodiinae	Aphodiini	Aphodius	setchan
85	Scarabaeidae	Aphodiinae	Aphodiini	Aphodius	shibatai
86	Scarabaeidae	Aphodiinae	Aphodiini	Aphodius	sordidus
87	Scarabaeidae	Aphodiinae	Aphodiini	Aphodius	sticticus
88	Scarabaeidae	Aphodiinae	Aphodiini	Aphodius	sturmi
89	Scarabaeidae	Aphodiinae	Aphodiini	Aphodius	sublimbatus
90	Scarabaeidae	Aphodiinae	Aphodiini	Aphodius	superatratus
91	Scarabaeidae	Aphodiinae	Aphodiini	Aphodius	tanakai
92	Scarabaeidae	Aphodiinae	Aphodiini	Aphodius	troitzkyi
93	Scarabaeidae	Aphodiinae	Aphodiini	Aphodius	unifasciatus
94	Scarabaeidae	Aphodiinae	Aphodiini	Aphodius	uniformis
95	Scarabaeidae	Aphodiinae	Aphodiini	Aphodius	uniplagialus
96	Scarabaeidae	Aphodiinae	Aphodiini	Aphodius	uniplagiatus
97	Scarabaeidae	Aphodiinae	Aphodiini	Aphodius	urostigma
98	Scarabaeidae	Aphodiinae	Aphodiini	Aphodius	variabilis
99	Scarabaeidae	Aphodiinae	Aphodiini	Aphodius	yamato
100	Scarabaeidae	Aphodiinae	Aphodiini	Aphodius	yasutakai
101	Scarabaeidae	Aphodiinae	Aphodiini	Aphodius	zenkeri
102	Scarabaeidae	Aphodiinae	Aphodiini	Aphodius	badipes
103	Scarabaeidae	Aphodiinae	Aphodiini	Aphodius	coloradensis
104	Scarabaeidae	Aphodiinae	Aphodiini	Aphodius	congregatus
105	Scarabaeidae	Aphodiinae	Aphodiini	Aphodius	coniugatus
106	Scarabaeidae	Aphodiinae	Aphodiini	Aphodius	denticulatus
107	Scarabaeidae	Aphodiinae	Aphodiini	Aphodius	desertus
108	Scarabaeidae	Aphodiinae	Aphodiini	Aphodius	fimetarius
109	Scarabaeidae	Aphodiinae	Aphodiini	Aphodius	fimetarius
110	Scarabaeidae	Aphodiinae	Aphodiini	Aphodius	fimetarius
111	Scarabaeidae	Aphodiinae	Aphodiini	Aphodius	fimetarius
112	Scarabaeidae	Aphodiinae	Aphodiini	Aphodius	foetidus
113	Scarabaeidae	Aphodiinae	Aphodiini	Aphodius	guangdongensis
114	Scarabaeidae	Aphodiinae	Aphodiini	Aphodius	hamatus
115	Scarabaeidae	Aphodiinae	Aphodiini	Aphodius	militaris
116	Scarabaeidae	Aphodiinae	Aphodiini	Aphodius	walshi
117	Scarabaeidae	Aphodiinae	Aphodiini	Aphodoharmogaster	costata
118	Scarabaeidae	Aphodiinae	Aphodiini	Apsteiniella	georgii
119	Scarabaeidae	Aphodiinae	Aphodiini	Apsteiniella	georgii
120	Scarabaeidae	Aphodiinae	Aphodiini	Cephalocyclus	fuliginosus
121	Scarabaeidae	Aphodiinae	Aphodiini	Cephalocyclus	hogei
122	Scarabaeidae	Aphodiinae	Aphodiini	Cephalocyclus	luteolus
123	Scarabaeidae	Aphodiinae	Aphodiini	Cnemargulus	krulikowskyi
124	Scarabaeidae	Aphodiinae	Aphodiini	Cnemargulus	krulikowskyi
125	Scarabaeidae	Aphodiinae	Aphodiini	Cnemisus	rufescens
126	Scarabaeidae	Aphodiinae	Aphodiini	Cnemisus	rufescens
127	Scarabaeidae	Aphodiinae	Aphodiini	Coelotrachelus	kuntzeni
128	Scarabaeidae	Aphodiinae	Aphodiini	Coelotrachelus	rudis
129	Scarabaeidae	Aphodiinae	Aphodiini	Coptochirus	pteropus
130	Scarabaeidae	Aphodiinae	Aphodiini	Dialytellus	humeralis
131	Scarabaeidae	Aphodiinae	Aphodiini	Dialytes	criddlei
132	Scarabaeidae	Aphodiinae	Aphodiini	Dialytes	dialytoides
133	Scarabaeidae	Aphodiinae	Aphodiini	Dialytes	striatulus
134	Scarabaeidae	Aphodiinae	Aphodiini	Dialytes	striatulus
135	Scarabaeidae	Aphodiinae	Aphodiini	Dialytes	tragicus
136	Scarabaeidae	Aphodiinae	Aphodiini	Dialytes	truncatus
137	Scarabaeidae	Aphodiinae	Aphodiini	Dialytes	ulkei
138	Scarabaeidae	Aphodiinae	Aphodiini	Dialytes	foveatus
139	Scarabaeidae	Aphodiinae	Aphodiini	Doaphius	gracilioides
140	Scarabaeidae	Aphodiinae	Aphodiini	Euheptaulacus	carinatus
141	Scarabaeidae	Aphodiinae	Aphodiini	Euheptaulacus	carinatus
142	Scarabaeidae	Aphodiinae	Aphodiini	Euheptaulacus	sus
143	Scarabaeidae	Aphodiinae	Aphodiini	Euheptaulacus	villosus
144	Scarabaeidae	Aphodiinae	Aphodiini	Exaphodius	excellens
145	Scarabaeidae	Aphodiinae	Aphodiini	Geomyphilus	alabama
146	Scarabaeidae	Aphodiinae	Aphodiini	Geomyphilus	insolitus
147	Scarabaeidae	Aphodiinae	Aphodiini	Geomyphilus	kiowensis
148	Scarabaeidae	Aphodiinae	Aphodiini	Geomyphilus	leptotarsis
149	Scarabaeidae	Aphodiinae	Aphodiini	Geomyphilus	russeus
150	Scarabaeidae	Aphodiinae	Aphodiini	Geomyphilus	ungulatus
151	Scarabaeidae	Aphodiinae	Aphodiini	Gilletianus	proclivis
152	Scarabaeidae	Aphodiinae	Aphodiini	Harmodactylus	oscitans
153	Scarabaeidae	Aphodiinae	Aphodiini	Haroldiellus	sallei
154	Scarabaeidae	Aphodiinae	Aphodiini	Haroldiellus	sallei
155	Scarabaeidae	Aphodiinae	Aphodiini	Heptaulacus	rasettii
156	Scarabaeidae	Aphodiinae	Aphodiini	Heptaulacus	testudinarius
157	Scarabaeidae	Aphodiinae	Aphodiini	Heptaulacus	testudinarius
158	Scarabaeidae	Aphodiinae	Aphodiini	Hornietus	ventralis
159	Scarabaeidae	Aphodiinae	Aphodiini	Koreoxyomus	koreanus
160	Scarabaeidae	Aphodiinae	Aphodiini	Lorditomaeus	opatroides
161	Scarabaeidae	Aphodiinae	Aphodiini	Macroretrus	singularis
162	Scarabaeidae	Aphodiinae	Aphodiini	Mothon	sarmaticus
163	Scarabaeidae	Aphodiinae	Aphodiini	Mozartius	jugosus
164	Scarabaeidae	Aphodiinae	Aphodiini	Mozartius	kyushuensis
165	Scarabaeidae	Aphodiinae	Aphodiini	Mozartius	shikokuensis
166	Scarabaeidae	Aphodiinae	Aphodiini	Mozartius	testacens
167	Scarabaeidae	Aphodiinae	Aphodiini	Mozartius	testaceus
168	Scarabaeidae	Aphodiinae	Aphodiini	Mozartius	uenoi
169	Scarabaeidae	Aphodiinae	Aphodiini	Mozartius	testaceus
170	Scarabaeidae	Aphodiinae	Aphodiini	Orodaliscoides	rugosiceps
171	Scarabaeidae	Aphodiinae	Aphodiini	Oscarinus	abusus
172	Scarabaeidae	Aphodiinae	Aphodiini	Oscarinus	bottimeri
173	Scarabaeidae	Aphodiinae	Aphodiini	Oscarinus	crassulus
174	Scarabaeidae	Aphodiinae	Aphodiini	Oscarinus	matiganae
175	Scarabaeidae	Aphodiinae	Aphodiini	Oscarinus	odocoilis
176	Scarabaeidae	Aphodiinae	Aphodiini	Oscarinus	silvanicus
177	Scarabaeidae	Aphodiinae	Aphodiini	Oscarinus	stuessyi
178	Scarabaeidae	Aphodiinae	Aphodiini	Oscarinus	texensis
179	Scarabaeidae	Aphodiinae	Aphodiini	Oscarinus	welderi
180	Scarabaeidae	Aphodiinae	Aphodiini	Osmanius	balthasari
181	Scarabaeidae	Aphodiinae	Aphodiini	Oxycorythus	morawitzi
182	Scarabaeidae	Aphodiinae	Aphodiini	Oxyomus	sylvestris
183	Scarabaeidae	Aphodiinae	Aphodiini	Oxyomus	sylvestris
184	Scarabaeidae	Aphodiinae	Aphodiini	Oxyomus	sylvestris
185	Scarabaeidae	Aphodiinae	Aphodiini	Oxyomus	ishidai
186	Scarabaeidae	Aphodiinae	Aphodiini	Oxyomus	sylvestris
187	Scarabaeidae	Aphodiinae	Aphodiini	Paracoptochirus	singularis
188	Scarabaeidae	Aphodiinae	Aphodiini	Paracoptochirus	singularis
189	Scarabaeidae	Aphodiinae	Aphodiini	Planolinellus	vittatus
190	Scarabaeidae	Aphodiinae	Aphodiini	Planolinellus	vittatus
191	Scarabaeidae	Aphodiinae	Aphodiini	Planolinellus	vittatus
192	Scarabaeidae	Aphodiinae	Aphodiini	Planolinoides	aenictus
193	Scarabaeidae	Aphodiinae	Aphodiini	Planolinoides	borealis
194	Scarabaeidae	Aphodiinae	Aphodiini	Planolinoides	borealis
195	Scarabaeidae	Aphodiinae	Aphodiini	Planolinoides	borealis
196	Scarabaeidae	Aphodiinae	Aphodiini	Planolinoides	duplex
197	Scarabaeidae	Aphodiinae	Aphodiini	Planolinoides	neotomae
198	Scarabaeidae	Aphodiinae	Aphodiini	Planolinoides	pectoralis
199	Scarabaeidae	Aphodiinae	Aphodiini	Planolinus	fasciatus
200	Scarabaeidae	Aphodiinae	Aphodiini	Planolinus	tenellus
201	Scarabaeidae	Aphodiinae	Aphodiini	Planolinus	uliginosus
202	Scarabaeidae	Aphodiinae	Aphodiini	Podotenus	insignior
203	Scarabaeidae	Aphodiinae	Aphodiini	Sugrames	hauseri
204	Scarabaeidae	Aphodiinae	Aphodiini	Sybax	sulcicollis
205	Scarabaeidae	Aphodiinae	Aphodiini	Symphodon	anomalum
206	Scarabaeidae	Aphodiinae	Aphodiini	Turanella	latevittis
207	Scarabaeidae	Aphodiinae	Aphodiini	Xenoheptaulacus	tricostatus
208	Scarabaeidae	Aphodiinae	Aphodiini	Xeropsamobeus	acerbus
209	Scarabaeidae	Aphodiinae	Aphodiini	Xeropsamobeus	ambiguus
210	Scarabaeidae	Aphodiinae	Aphodiini	Xeropsamobeus	arenicolus
211	Scarabaeidae	Aphodiinae	Aphodiini	Xeropsamobeus	asellus
212	Scarabaeidae	Aphodiinae	Aphodiini	Xeropsamobeus	desertus
213	Scarabaeidae	Aphodiinae	Aphodiini	Xeropsamobeus	desertus
214	Scarabaeidae	Aphodiinae	Aphodiini	Xeropsamobeus	doyeni
215	Scarabaeidae	Aphodiinae	Aphodiini	Aidophus	paraguayanus
216	Scarabaeidae	Aphodiinae	Aphodiini	Didactylia	pallicolor
217	Scarabaeidae	Aphodiinae	Aphodiini	Didactylia	pallicolor
218	Scarabaeidae	Aphodiinae	Aphodiini	Pseudomothon	arabicus
219	Scarabaeidae	Aphodiinae	Aphodiini	Pseudoxyomus	rubescens
220	Scarabaeidae	Aphodiinae	Aphodiini	Trigonoscelus	coelebs
221	Scarabaeidae	Aphodiinae	Aphodiini	Australaphodius	frenchi
222	Scarabaeidae	Aphodiinae	Aphodiini	Australaphodius	frenchi
223	Scarabaeidae	Aphodiinae	Aphodiini	Drepanocanthus	lineatus
224	Scarabaeidae	Aphodiinae	Aphodiini	Harmogaster	exarata
225	Scarabaeidae	Aphodiinae	Aphodiini	Proctophanes	sculptus
226	Scarabaeidae	Aphodiinae	Aphodiini	Proctophanes	sculptus
227	Scarabaeidae	Aphodiinae	Rhyparini	Aschnarhyparus	peregrinus
228	Scarabaeidae	Aphodiinae	Rhyparini	Rhyparus	australiae
229	Scarabaeidae	Aphodiinae	Rhyparini	Rhyparus	ironensis
230	Scarabaeidae	Aphodiinae	Rhyparini	Rhyparus	azumai
231	Scarabaeidae	Aphodiinae	Rhyparini	Rhyparus	helophoroides
232	Scarabaeidae	Aphodiinae	Rhyparini	Rhyparus	kitanoi
233	Scarabaeidae	Aphodiinae	Rhyparini	Termitodiellus	luzonensis
234	Scarabaeidae	Aphodiinae	Rhyparini	Termitodius	araujoi
235	Passalidae	Aulacocyclinae		Aulacocyclus	tricuspis
236	Passalidae	Aulacocyclinae		Aulacocyclus	edentulus
237	Passalidae	Aulacocyclinae		Aulacocyclus	edentulus
238	Passalidae	Aulacocyclinae		Aulacocyclus	edentulus
239	Passalidae	Aulacocyclinae		Aulacocyclus	edentulus
240	Passalidae	Aulacocyclinae		Aulacocyclus	edentulus
241	Passalidae	Aulacocyclinae		Aulacocyclus	edentulus
242	Passalidae	Aulacocyclinae		Aulacocyclus	edentulus
243	Passalidae	Aulacocyclinae		Aulacocyclus	edentulus
244	Passalidae	Aulacocyclinae		Aulacocyclus	edentulus
245	Passalidae	Aulacocyclinae		Aulacocyclus	edentulus
246	Passalidae	Aulacocyclinae		Aulacocyclus	edentulus
247	Passalidae	Aulacocyclinae		Aulacocyclus	edentulus
248	Passalidae	Aulacocyclinae		Aulacocyclus	edentulus
249	Passalidae	Aulacocyclinae		Aulacocyclus	edentulus
250	Passalidae	Aulacocyclinae		Aulacocyclus	edentulus
251	Passalidae	Aulacocyclinae		Aulacocyclus	edentulus
252	Passalidae	Aulacocyclinae		Aulacocyclus	edentulus
253	Passalidae	Aulacocyclinae		Aulacocyclus	edentulus
254	Passalidae	Aulacocyclinae		Aulacocyclus	edentulus
255	Passalidae	Aulacocyclinae		Aulacocyclus	edentulus
256	Passalidae	Aulacocyclinae		Aulacocyclus	edentulus
257	Passalidae	Aulacocyclinae		Aulacocyclus	edentulus
258	Passalidae	Aulacocyclinae		Aulacocyclus	edentulus
259	Passalidae	Aulacocyclinae		Aulacocyclus	edentulus
260	Passalidae	Aulacocyclinae		Aulacocyclus	edentulus
261	Passalidae	Aulacocyclinae		Aulacocyclus	edentulus
262	Passalidae	Aulacocyclinae		Aulacocyclus	edentulus
263	Passalidae	Aulacocyclinae		Aulacocyclus	edentulus
264	Passalidae	Aulacocyclinae		Aulacocyclus	edentulus
265	Passalidae	Aulacocyclinae		Aulacocyclus	edentulus
266	Passalidae	Aulacocyclinae		Aulacocyclus	edentulus
267	Passalidae	Aulacocyclinae		Aulacocyclus	edentulus
268	Passalidae	Aulacocyclinae		Aulacocyclus	edentulus
269	Passalidae	Aulacocyclinae		Aulacocyclus	edentulus
270	Passalidae	Aulacocyclinae		Aulacocyclus	edentulus
271	Passalidae	Aulacocyclinae		Aulacocyclus	edentulus
272	Passalidae	Aulacocyclinae		Aulacocyclus	edentulus
273	Passalidae	Aulacocyclinae		Aulacocyclus	edentulus
274	Passalidae	Aulacocyclinae		Aulacocyclus	edentulus
275	Passalidae	Aulacocyclinae		Aulacocyclus	edentulus
276	Passalidae	Aulacocyclinae		Aulacocyclus	edentulus
277	Passalidae	Aulacocyclinae		Aulacocyclus	edentulus
278	Passalidae	Aulacocyclinae		Aulacocyclus	edentulus
279	Passalidae	Aulacocyclinae		Aulacocyclus	edentulus
280	Passalidae	Aulacocyclinae		Aulacocyclus	edentulus
281	Passalidae	Aulacocyclinae		Aulacocyclus	edentulus
282	Passalidae	Aulacocyclinae		Aulacocyclus	edentulus
283	Passalidae	Aulacocyclinae		Aulacocyclus	edentulus
284	Passalidae	Aulacocyclinae		Aulacocyclus	edentulus
285	Passalidae	Aulacocyclinae		Aulacocyclus	edentulus
286	Passalidae	Aulacocyclinae		Aulacocyclus	edentulus
287	Passalidae	Aulacocyclinae		Aulacocyclus	edentulus
288	Passalidae	Aulacocyclinae		Aulacocyclus	edentulus
289	Passalidae	Aulacocyclinae		Aulacocyclus	edentulus
290	Passalidae	Aulacocyclinae		Aulacocyclus	edentulus
291	Passalidae	Aulacocyclinae		Aulacocyclus	edentulus
292	Passalidae	Aulacocyclinae		Aulacocyclus	tricuspis
293	Passalidae	Aulacocyclinae		Aulacocyclus	edentulus
294	Passalidae	Aulacocyclinae		Aulacocyclus	gravelyi
295	Passalidae	Aulacocyclinae		Aulacocyclus	zangi
296	Passalidae	Aulacocyclinae		Ceracupes	arrowi
297	Passalidae	Aulacocyclinae		Ceracupes	fronticornis
298	Passalidae	Aulacocyclinae		Ceracupes	sp.
299	Passalidae	Aulacocyclinae		Ceracupes	sp.
300	Passalidae	Aulacocyclinae		Ceracupes	austeni
301	Passalidae	Aulacocyclinae		Ceracupes	arrowi
302	Passalidae	Aulacocyclinae		Ceracupes	arrowi
303	Passalidae	Aulacocyclinae		Ceracupes	arrowi
304	Passalidae	Aulacocyclinae		Ceracupes	arrowi
305	Passalidae	Aulacocyclinae		Ceracupes	arrowi
306	Passalidae	Aulacocyclinae		Ceracupes	arrowi
307	Passalidae	Aulacocyclinae		Ceracupes	arrowi
308	Passalidae	Aulacocyclinae		Ceracupes	sp.
309	Passalidae	Aulacocyclinae		Cylindrocaulus	bucerus
310	Passalidae	Aulacocyclinae		Cylindrocaulus	patalis
311	Passalidae	Aulacocyclinae		Cylindrocaulus	patalis
312	Passalidae	Aulacocyclinae		Cylindrocaulus	patalis
313	Passalidae	Aulacocyclinae		Cylindrocaulus	patalis
314	Passalidae	Aulacocyclinae		Cylindrocaulus	patalis
315	Passalidae	Aulacocyclinae		Cylindrocaulus	patalis
316	Passalidae	Aulacocyclinae		Taeniocerus	bicanthams
317	Passalidae	Passalinae		Leptaulax	cyclotaenius
318	Passalidae	Passalinae		Leptaulax	dentatus
319	Passalidae	Passalinae		Leptaulax	sp.
320	Passalidae	Passalinae		Leptaulax	sp.
321	Passalidae	Passalinae		Leptaulax	bicolor
322	Passalidae	Passalinae		Leptaulax	bicolor
323	Passalidae	Passalinae		Leptaulax	roepstorffi
324	Passalidae	Passalinae		Leptaulax	arrowi
325	Passalidae	Passalinae		Leptaulax	bicolor
326	Passalidae	Passalinae		Leptaulax	bicolor
327	Passalidae	Passalinae		Leptaulax	bicolor
328	Passalidae	Passalinae		Leptaulax	crockerensis
329	Passalidae	Passalinae		Leptaulax	cyclotaenius
330	Passalidae	Passalinae		Leptaulax	dentatus
331	Passalidae	Passalinae		Leptaulax	dentatus
332	Passalidae	Passalinae		Leptaulax	dentatus
333	Passalidae	Passalinae		Leptaulax	dentatus
334	Passalidae	Passalinae		Leptaulax	formosanus
335	Passalidae	Passalinae		Leptaulax	formosanus
336	Passalidae	Passalinae		Leptaulax	jenisi
337	Passalidae	Passalinae		Leptaulax	koreanus
338	Passalidae	Passalinae		Leptaulax	korearnus
339	Passalidae	Passalinae		Leptaulax	laevis
340	Passalidae	Passalinae		Leptaulax	loebli
341	Passalidae	Passalinae		Leptaulax	loebli
342	Passalidae	Passalinae		Leptaulax	loebli
343	Passalidae	Passalinae		Leptaulax	pacholatkoi
344	Passalidae	Passalinae		Leptaulax	pacholatkoi
345	Passalidae	Passalinae		Leptaulax	pacholatkoi
346	Passalidae	Passalinae		Leptaulax	pacholatkoi
347	Passalidae	Passalinae		Leptaulax	schillhammeri
348	Passalidae	Passalinae		Leptaulax	schoedli
349	Passalidae	Passalinae		Leptaulax	strbai
350	Passalidae	Passalinae		Leptaulax	bicolor
351	Passalidae	Passalinae		Odontotaenius	disjunctus
352	Passalidae	Passalinae		Odontotaenius	disjunctus
353	Passalidae	Passalinae		Odontotaenius	disjunctus
354	Passalidae	Passalinae		Odontotaenius	disjunctus
355	Passalidae	Passalinae		Odontotaenius	disjunctus
356	Passalidae	Passalinae		Odontotaenius	disjunctus
357	Passalidae	Passalinae		Odontotaenius	disjunctus
358	Passalidae	Passalinae		Odontotaenius	disjunctus
359	Passalidae	Passalinae		Odontotaenius	disjunctus
360	Passalidae	Passalinae		Odontotaenius	disjunctus
361	Passalidae	Passalinae		Odontotaenius	disjunctus
362	Passalidae	Passalinae		Odontotaenius	disjunctus
363	Passalidae	Passalinae		Odontotaenius	disjunctus
364	Passalidae	Passalinae		Odontotaenius	disjunctus
365	Passalidae	Passalinae		Odontotaenius	disjunctus
366	Passalidae	Passalinae		Odontotaenius	disjunctus
367	Passalidae	Passalinae		Odontotaenius	disjunctus
368	Passalidae	Passalinae		Odontotaenius	disjunctus
369	Passalidae	Passalinae		Odontotaenius	disjunctus
370	Passalidae	Passalinae		Odontotaenius	disjunctus
371	Passalidae	Passalinae		Odontotaenius	disjunctus
372	Passalidae	Passalinae		Odontotaenius	disjunctus
373	Passalidae	Passalinae		Odontotaenius	disjunctus
374	Passalidae	Passalinae		Odontotaenius	floridanus
375	Passalidae	Passalinae		Odontotaenius	striatopunctatus
376	Passalidae	Passalinae		Odontotaenius	striatopunctatus
377	Passalidae	Passalinae		Odontotaenius	striatopunctatus
378	Passalidae	Passalinae		Passalus	cleidecostae
379	Passalidae	Passalinae		Passalus	punctiger
380	Passalidae	Passalinae		Passalus	punctiger
381	Passalidae	Passalinae		Passalus	canoi
382	Passalidae	Passalinae		Passalus	cuneatus
383	Passalidae	Passalinae		Passalus	deuterocerus
384	Passalidae	Passalinae		Passalus	deuterocerus
385	Passalidae	Passalinae		Passalus	punctatostriatus
386	Passalidae	Passalinae		Passalus	nigidioides
387	Passalidae	Passalinae		Passalus	beneshi
388	Passalidae	Passalinae		Passalus	luederwaldti
389	Passalidae	Passalinae		Passalus	mancus
390	Passalidae	Passalinae		Passalus	nigidioides
391	Passalidae	Passalinae		Passalus	plicatus
392	Passalidae	Passalinae		Passalus	procerus
393	Passalidae	Passalinae		Passalus	punctiger
394	Passalidae	Passalinae		Passalus	umbriensis
395	Passalidae	Passalinae		Passalus	interruptus
396	Passalidae	Passalinae		Passalus	interruptus
397	Passalidae	Passalinae		Proculus	goryi
398	Passalidae	Passalinae		Proculus	goryi
399	Passalidae	Passalinae		Heliscus	tropicus
400	Passalidae	Passalinae		Heliscus	tropicus
401	Passalidae	Passalinae		Aceraius	helferi
402	Passalidae	Passalinae		Aceraius	aequalis
403	Passalidae	Passalinae		Aceraius	grandis
404	Passalidae	Passalinae		Aceraius	helferi
405	Passalidae	Passalinae		Aceraius	helferi
406	Passalidae	Passalinae		Aceraius	parvulus
407	Passalidae	Passalinae		Cetejus	lateralis
408	Passalidae	Passalinae		Gonatas	sp.
409	Passalidae	Passalinae		Labienus	horrelli
410	Passalidae	Passalinae		Labienus	inaequalis
411	Passalidae	Passalinae		Labienus	protomocoeloides
412	Passalidae	Passalinae		Labienus	trigonophorus
413	Passalidae	Passalinae		Macrolinus	medongensis
414	Passalidae	Passalinae		Ophrygonius	birmanicus
415	Passalidae	Passalinae		Ophrygonius	birmanicus
416	Passalidae	Passalinae		Ophrygonius	singapurae
417	Passalidae	Passalinae		Pharochilus	dilatatus
418	Passalidae	Passalinae		Pharochilus	sp.
419	Passalidae	Passalinae		Protomocoelus	australis
420	Passalidae	Passalinae		Tiberioides	borealis
421	Passalidae	Passalinae		Tiberioides	kuwerti
422	Passalidae	Passalinae		Paxillus	leachi
423	Passalidae	Passalinae		Ptichopus	angulatus
424	Passalidae	Passalinae		Ptichopus	angulatus
425	Passalidae	Passalinae		Ptichopus	angulatus
426	Passalidae	Passalinae		Ptichopus	angulatus
427	Passalidae	Passalinae		Ptichopus	angulatus
428	Passalidae	Passalinae		Ogyges	cavei
429	Passalidae	Passalinae		Ogyges	championi
430	Passalidae	Passalinae		Ogyges	handali
431	Passalidae	Passalinae		Ogyges	laevissimus
432	Passalidae	Passalinae		Ogyges	llama
433	Passalidae	Passalinae		Ogyges	menchuae
434	Passalidae	Passalinae		Ogyges	monzoni
435	Passalidae	Passalinae		Ogyges	mutenroshii
436	Passalidae	Passalinae		Ogyges	ratcliffei
437	Passalidae	Passalinae		Ogyges	sandinoi
438	Passalidae	Passalinae		Ogyges	toriyamai
439	Passalidae	Passalinae		Oileus	gasparilomi
440	Passalidae	Passalinae		Petrejoides	jalapensis
441	Passalidae	Passalinae		Petrejoides	orizabae
442	Passalidae	Passalinae		Petrejoides	sp.
443	Passalidae	Passalinae		Petrejoides	sp.
444	Passalidae	Passalinae		Petrejoides	sp.
445	Passalidae	Passalinae		Petrejoides	sp.
446	Passalidae	Passalinae		Petrejoides	sp.
447	Passalidae	Passalinae		Popilius	eclipticus
448	Passalidae	Passalinae		Verres	hageni
449	Passalidae	Passalinae		veturius	aspina
450	Passalidae	Passalinae		Veturius	transversus
451	Passalidae	Passalinae		Veturius	transversus
452	Passalidae	Passalinae		Veturius	transversus
453	Passalidae	Passalinae		Veturius	transversus
454	Passalidae	Passalinae		Veturius	transversus
455	Passalidae	Passalinae		Veturius	transversus
456	Passalidae	Passalinae		Veturius	transversus
457	Passalidae	Passalinae		Veturius	transversus
458	Passalidae	Passalinae		Veturius	transversus
459	Passalidae	Passalinae		Veturius	transversus
460	Passalidae	Passalinae		Veturius	transversus
461	Passalidae	Passalinae		Veturius	transversus
462	Passalidae	Passalinae		Veturius	transversus
463	Passalidae	Passalinae		Veturius	transversus
464	Passalidae	Passalinae		Veturius	transversus
465	Passalidae	Passalinae		Veturius	transversus
466	Passalidae	Passalinae		Veturius	transversus
467	Passalidae	Passalinae		Veturius	transversus
468	Passalidae	Passalinae		Veturius	transversus
469	Passalidae	Passalinae		Veturius	transversus
470	Passalidae	Passalinae		Veturius	transversus
471	Passalidae	Passalinae		Veturius	transversus
472	Passalidae	Passalinae		Veturius	transversus
473	Passalidae	Passalinae		Veturius	transversus
474	Passalidae	Passalinae		Veturius	transversus
475	Passalidae	Passalinae		Veturius	transversus
476	Passalidae	Passalinae		Veturius	transversus
477	Passalidae	Passalinae		Veturius	transversus
478	Passalidae	Passalinae		Veturius	transversus
479	Passalidae	Passalinae		Veturius	transversus
480	Passalidae	Passalinae		Veturius	transversus
481	Passalidae	Passalinae		Veturius	transversus
482	Passalidae	Passalinae		Veturius	transversus
483	Passalidae	Passalinae		Veturius	transversus
484	Passalidae	Passalinae		Veturius	transversus
485	Passalidae	Passalinae		Veturius	transversus
486	Passalidae	Passalinae		Veturius	transversus
487	Passalidae	Passalinae		Veturius	transversus
488	Passalidae	Passalinae		Veturius	transversus
489	Passalidae	Passalinae		Veturius	transversus
490	Passalidae	Passalinae		Veturius	transversus
491	Passalidae	Passalinae		Veturius	transversus
492	Passalidae	Passalinae		Veturius	transversus
493	Passalidae	Passalinae		Veturius	transversus
494	Passalidae	Passalinae		Veturius	transversus
495	Passalidae	Passalinae		Veturius	transversus
496	Passalidae	Passalinae		Veturius	transversus
497	Passalidae	Passalinae		Veturius	transversus
498	Passalidae	Passalinae		Veturius	transversus
499	Passalidae	Passalinae		Veturius	transversus
500	Passalidae	Passalinae		Veturius	transversus
501	Passalidae	Passalinae		Veturius	transversus
502	Passalidae	Passalinae		Veturius	transversus
503	Passalidae	Passalinae		Veturius	transversus
504	Passalidae	Passalinae		Veturius	transversus
505	Passalidae	Passalinae		Veturius	transversus
506	Passalidae	Passalinae		Veturius	transversus
507	Passalidae	Passalinae		Veturius	transversus
508	Passalidae	Passalinae		Veturius	transversus
509	Passalidae	Passalinae		Veturius	transversus
510	Passalidae	Passalinae		Veturius	transversus
511	Passalidae	Passalinae		Veturius	transversus
512	Passalidae	Passalinae		Veturius	transversus
513	Passalidae	Passalinae		Veturius	transversus
514	Passalidae	Passalinae		Veturius	transversus
515	Passalidae	Passalinae		Veturius	transversus
516	Passalidae	Passalinae		Veturius	transversus
517	Passalidae	Passalinae		Veturius	transversus
518	Passalidae	Passalinae		Veturius	transversus
519	Passalidae	Passalinae		Veturius	transversus
520	Passalidae	Passalinae		Veturius	transversus
521	Passalidae	Passalinae		Veturius	transversus
522	Passalidae	Passalinae		Veturius	transversus
523	Passalidae	Passalinae		Veturius	transversus
524	Passalidae	Passalinae		Veturius	transversus
525	Passalidae	Passalinae		Veturius	transversus
526	Passalidae	Passalinae		Veturius	transverses
527	Passalidae	Passalinae		Yumtaax	cameliae
528	Passalidae	Passalinae		Yumtaax	jimenezi
529	Passalidae	Passalinae		Yumtaax	laticornis
530	Passalidae	Passalinae		Yumtaax	recticornis
531	Passalidae	Passalinae		Yumtaax	veracrucensis
532	Passalidae	Passalinae		Erionomus	latericrinitus
533	Passalidae	Passalinae		Erionomus	pilosus
534	Passalidae	Passalinae		Solenocyclus	exaratus
535	Scarabaeidae	Melolonthinae	Euchirini	Cheilotonus	macleayi
536	Scarabaeidae	Melolonthinae	Euchirini	Cheirotonus	gestroi
537	Scarabaeidae	Melolonthinae	Euchirini	Cheirotonus	jambar
538	Scarabaeidae	Melolonthinae	Euchirini	Cheirotonus	macleayi
539	Scarabaeidae	Melolonthinae	Euchirini	Cheirotonus	parryi
540	Scarabaeidae	Melolonthinae	Euchirini	Cheirotonus	battareli
541	Scarabaeidae	Melolonthinae	Euchirini	Cheirotonus	formosanus
542	Scarabaeidae	Melolonthinae	Euchirini	Cheirotonus	gestroi
543	Scarabaeidae	Melolonthinae	Euchirini	Cheirotonus	jansoni
544	Scarabaeidae	Melolonthinae	Euchirini	Cheirotonus	parryi
545	Scarabaeidae	Melolonthinae	Euchirini	Cheirotonus	peracanus
546	Scarabaeidae	Melolonthinae	Euchirini	Cheirotonus	peracanus
547	Scarabaeidae	Melolonthinae	Euchirini	Cheirotonus	peracanus
548	Scarabaeidae	Melolonthinae	Euchirini	Cheirotonus	peracanus
549	Scarabaeidae	Melolonthinae	Euchirini	Cheirotonus	peracanus
550	Scarabaeidae	Melolonthinae	Euchirini	Cheirotonus	peracanus
551	Scarabaeidae	Melolonthinae	Euchirini	Cheirotonus	terunumai
552	Scarabaeidae	Melolonthinae	Euchirini	Euchirus	dupontianus
553	Scarabaeidae	Melolonthinae	Euchirini	Euchirus	longimanus
554	Scarabaeidae	Melolonthinae	Euchirini	Propomacrus	bimucronatus
555	Scarabaeidae	Melolonthinae	Euchirini	Propomacrus	bimucronatus
556	Scarabaeidae	Melolonthinae	Euchirini	Propomacrus	bimucronatus
557	Scarabaeidae	Melolonthinae	Euchirini	Propomacrus	davidi
558	Scarabaeidae	Melolonthinae	Euchirini	Propomacrus	davidi
559	Scarabaeidae	Melolonthinae	Euchirini	Propomacrus	davidi
560	Scarabaeidae	Melolonthinae	Hopliini	Anisonyx	ditus
561	Scarabaeidae	Melolonthinae	Hopliini	Anisonyx	ditus
562	Scarabaeidae	Melolonthinae	Hopliini	Heterochelus	bivittatus
563	Scarabaeidae	Melolonthinae	Hopliini	Heterochelus	bivittatus
564	Scarabaeidae	Melolonthinae	Hopliini	Heterochelus	chiragricus
565	Scarabaeidae	Melolonthinae	Hopliini	Heterochelus	chiragricus
566	Scarabaeidae	Melolonthinae	Hopliini	Heterochelus	detritus
567	Scarabaeidae	Melolonthinae	Hopliini	Heterochelus	detritus
568	Scarabaeidae	Melolonthinae	Hopliini	Ectinohoplia	formosana
569	Scarabaeidae	Melolonthinae	Hopliini	Ectinohoplia	gracilipes
570	Scarabaeidae	Melolonthinae	Hopliini	Ectinohoplia	nantouensis
571	Scarabaeidae	Melolonthinae	Hopliini	Ectinohoplia	obducta
572	Scarabaeidae	Melolonthinae	Hopliini	Ectinohoplia	rufipes
573	Scarabaeidae	Melolonthinae	Hopliini	Ectinohoplia	yoi
574	Scarabaeidae	Melolonthinae	Hopliini	Hoplia	choui
575	Scarabaeidae	Melolonthinae	Hopliini	Hoplia	coerulea
576	Scarabaeidae	Melolonthinae	Hopliini	Hoplia	communis
577	Scarabaeidae	Melolonthinae	Hopliini	Hoplia	hakonensis
578	Scarabaeidae	Melolonthinae	Hopliini	Hoplia	inornata
579	Scarabaeidae	Melolonthinae	Hopliini	Hoplia	latesutulata
580	Scarabaeidae	Melolonthinae	Hopliini	Hoplia	lishana
581	Scarabaeidae	Melolonthinae	Hopliini	Hoplia	moerens
582	Scarabaeidae	Melolonthinae	Hopliini	Hoplia	monticola
583	Scarabaeidae	Melolonthinae	Hopliini	Hoplia	nakanel
584	Scarabaeidae	Melolonthinae	Hopliini	Hoplia	nengkaoshana
585	Scarabaeidae	Melolonthinae	Hopliini	Hoplia	philanthus
586	Scarabaeidae	Melolonthinae	Hopliini	Hoplia	pulchra
587	Scarabaeidae	Melolonthinae	Hopliini	Hoplia	reinii
588	Scarabaeidae	Melolonthinae	Hopliini	Hoplia	shibatai
589	Scarabaeidae	Melolonthinae	Hopliini	Hoplia	shimomurai
590	Scarabaeidae	Melolonthinae	Hopliini	Hoplia	shirakii
591	Scarabaeidae	Melolonthinae	Hopliini	Hoplia	shirozui
592	Scarabaeidae	Melolonthinae	Hopliini	Hoplia	simillima
593	Scarabaeidae	Melolonthinae	Hopliini	Hoplia	taiwana
594	Scarabaeidae	Melolonthinae	Hopliini	Hoplia	ushijimai
595	Scarabaeidae	Melolonthinae	Hopliini	Hoplia	callipyge
596	Scarabaeidae	Melolonthinae	Hopliini	Hoplia	callipyge
597	Scarabaeidae	Melolonthinae	Hopliini	Hoplia	callipyge
598	Scarabaeidae	Melolonthinae	Hopliini	Hoplia	callipyge
599	Scarabaeidae	Melolonthinae	Hopliini	Hoplia	callipyge
600	Scarabaeidae	Melolonthinae	Hopliini	Hoplia	callipyge
601	Scarabaeidae	Melolonthinae	Hopliini	Hoplia	callipyge
602	Scarabaeidae	Melolonthinae	Hopliini	Hoplia	callipyge
603	Scarabaeidae	Melolonthinae	Hopliini	Hoplia	dispar
604	Scarabaeidae	Melolonthinae	Hopliini	Hoplia	dispar
605	Scarabaeidae	Melolonthinae	Hopliini	Hoplia	dispar
606	Scarabaeidae	Melolonthinae	Hopliini	Hoplia	dispar
607	Scarabaeidae	Melolonthinae	Hopliini	Hoplia	dispar
608	Scarabaeidae	Melolonthinae	Hopliini	Hoplia	dispar
609	Scarabaeidae	Melolonthinae	Hopliini	Hoplia	dispar
610	Scarabaeidae	Melolonthinae	Hopliini	Hoplia	dispar
611	Scarabaeidae	Melolonthinae	Hopliini	Hoplia	dispar
612	Scarabaeidae	Melolonthinae	Hopliini	Hoplia	equina
613	Scarabaeidae	Melolonthinae	Hopliini	Hoplia	hirta
614	Scarabaeidae	Melolonthinae	Hopliini	Hoplia	laticollis
615	Scarabaeidae	Melolonthinae	Hopliini	Hoplia	laticollis
616	Scarabaeidae	Melolonthinae	Hopliini	Hoplia	laticollis
617	Scarabaeidae	Melolonthinae	Hopliini	Hoplia	limbata
618	Scarabaeidae	Melolonthinae	Hopliini	Hoplia	modesta
619	Scarabaeidae	Melolonthinae	Hopliini	Hoplia	modesta
620	Scarabaeidae	Melolonthinae	Hopliini	Hoplia	modesta
621	Scarabaeidae	Melolonthinae	Hopliini	Hoplia	modesta
622	Scarabaeidae	Melolonthinae	Hopliini	Hoplia	modesta
623	Scarabaeidae	Melolonthinae	Hopliini	Hoplia	modesta
624	Scarabaeidae	Melolonthinae	Hopliini	Hoplia	modesta
625	Scarabaeidae	Melolonthinae	Hopliini	Hoplia	modesta
626	Scarabaeidae	Melolonthinae	Hopliini	Hoplia	modesta
627	Scarabaeidae	Melolonthinae	Hopliini	Hoplia	modesta
628	Scarabaeidae	Melolonthinae	Hopliini	Hoplia	modesta
629	Scarabaeidae	Melolonthinae	Hopliini	Hoplia	modesta
630	Scarabaeidae	Melolonthinae	Hopliini	Hoplia	modesta
631	Scarabaeidae	Melolonthinae	Hopliini	Hoplia	modesta
632	Scarabaeidae	Melolonthinae	Hopliini	Hoplia	modesta
633	Scarabaeidae	Melolonthinae	Hopliini	Hoplia	modesta
634	Scarabaeidae	Melolonthinae	Hopliini	Hoplia	oregona
635	Scarabaeidae	Melolonthinae	Hopliini	Hoplia	oregona
636	Scarabaeidae	Melolonthinae	Hopliini	Hoplia	oregona
637	Scarabaeidae	Melolonthinae	Hopliini	Hoplia	oregona
638	Scarabaeidae	Melolonthinae	Hopliini	Hoplia	squamifera
639	Scarabaeidae	Melolonthinae	Hopliini	Hoplia	trivialis
640	Scarabaeidae	Melolonthinae	Hopliini	Hoplia	trivialis
641	Scarabaeidae	Melolonthinae	Hopliini	Hoplia	trivialis
642	Scarabaeidae	Melolonthinae	Hopliini	Hoplia	trivialis
643	Scarabaeidae	Melolonthinae	Hopliini	Hoplia	trivialis
644	Scarabaeidae	Melolonthinae	Hopliini	Hoplia	trivialis
645	Scarabaeidae	Melolonthinae	Hopliini	Hoplia	trivialis
646	Scarabaeidae	Melolonthinae	Hopliini	Hoplia	trivialis
647	Scarabaeidae	Melolonthinae	Hopliini	Hoplia	trivialis
648	Scarabaeidae	Melolonthinae	Hopliini	Hoplia	trivialis
649	Scarabaeidae	Melolonthinae	Hopliini	Hoplia	trivialis
650	Scarabaeidae	Melolonthinae	Hopliini	Hoplia	trivialis
651	Scarabaeidae	Melolonthinae	Hopliini	Hoplia	trivialis
652	Scarabaeidae	Melolonthinae	Hopliini	Hoplia	trivialis
653	Scarabaeidae	Melolonthinae	Hopliini	Hoplia	trivialis
654	Scarabaeidae	Melolonthinae	Hopliini	Hoplia	trivialis
655	Scarabaeidae	Melolonthinae	Hopliini	Hoplia	trivialis
656	Scarabaeidae	Melolonthinae	Hopliini	Hoplia	trivialis
657	Scarabaeidae	Melolonthinae	Hopliini	Hoplia	trivialis
658	Scarabaeidae	Melolonthinae	Hopliini	Hoplia	trivialis
659	Scarabaeidae	Melolonthinae	Hopliini	Hoplia	trivialis
660	Scarabaeidae	Melolonthinae	Hopliini	Hoplia	trivialis
661	Scarabaeidae	Melolonthinae	Hopliini	Hoplia	trivialis
662	Scarabaeidae	Melolonthinae	Hopliini	Hoplia	trivialis
663	Scarabaeidae	Melolonthinae	Hopliini	Hoplia	trivialis
664	Scarabaeidae	Melolonthinae	Hopliini	Scelophysa	trimeni
665	Scarabaeidae	Melolonthinae	Hopliini	Scelophysa	trimeni
666	Scarabaeidae	Melolonthinae	Hopliini	Scelophysa	trimeni
667	Scarabaeidae	Melolonthinae	Hopliini	Scelophysa	trimeni
668	Scarabaeidae	Melolonthinae	Hopliini	Denticnema	striata
669	Scarabaeidae	Melolonthinae	Hopliini	Denticnema	striata
670	Scarabaeidae	Melolonthinae	Hopliini	Hoplocnemis	crassipes
671	Scarabaeidae	Melolonthinae	Hopliini	Hoplocnemis	crassipes
672	Scarabaeidae	Melolonthinae	Hopliini	Pachycnema	calcarata
673	Scarabaeidae	Melolonthinae	Hopliini	Pachycnema	calcarata
674	Scarabaeidae	Melolonthinae	Hopliini	Pachycnema	crassipes
675	Scarabaeidae	Melolonthinae	Hopliini	Pachycnema	crassipes
676	Scarabaeidae	Melolonthinae	Melolonthini	Amblonoxia	fieldi
677	Scarabaeidae	Melolonthinae	Melolonthini	Anoxia	villosa
678	Scarabaeidae	Melolonthinae	Melolonthini	Apogonia	amida
679	Scarabaeidae	Melolonthinae	Melolonthini	Apogonia	amida
680	Scarabaeidae	Melolonthinae	Melolonthini	Apogonia	bicarinata
681	Scarabaeidae	Melolonthinae	Melolonthini	Apogonia	bicarinata
682	Scarabaeidae	Melolonthinae	Melolonthini	Apogonia	cupreoviridis
683	Scarabaeidae	Melolonthinae	Melolonthini	Apogonia	formosana
684	Scarabaeidae	Melolonthinae	Melolonthini	Apogonia	ikedai
685	Scarabaeidae	Melolonthinae	Melolonthini	Apogonia	ishiharai
686	Scarabaeidae	Melolonthinae	Melolonthini	Apogonia	kamiyai
687	Scarabaeidae	Melolonthinae	Melolonthini	Apogonia	kamiyai
688	Scarabaeidae	Melolonthinae	Melolonthini	Apogonia	major
689	Scarabaeidae	Melolonthinae	Melolonthini	Apogonia	nipponica
690	Scarabaeidae	Melolonthinae	Melolonthini	Apogonia	shibuyai
691	Scarabaeidae	Melolonthinae	Melolonthini	Apogonia	takasagoensis
692	Scarabaeidae	Melolonthinae	Melolonthini	Apogonia	tanigawaensis
693	Scarabaeidae	Melolonthinae	Melolonthini	Cyphochilus	crataceus
694	Scarabaeidae	Melolonthinae	Melolonthini	Cyphochilus	insulanus
695	Scarabaeidae	Melolonthinae	Melolonthini	Cyphochilus	unidentatus
696	Scarabaeidae	Melolonthinae	Melolonthini	Dasylepida	fissa
697	Scarabaeidae	Melolonthinae	Melolonthini	Dasylepida	ishigakiensis
698	Scarabaeidae	Melolonthinae	Melolonthini	Entypophana	biapicata
699	Scarabaeidae	Melolonthinae	Melolonthini	Heptophylla	picea
700	Scarabaeidae	Melolonthinae	Melolonthini	Hexataenius	ezakii
701	Scarabaeidae	Melolonthinae	Melolonthini	Hexataenius	protensis
702	Scarabaeidae	Melolonthinae	Melolonthini	Hexataenius	protensus
703	Scarabaeidae	Melolonthinae	Melolonthini	Hilyotrogus	yasuii
704	Scarabaeidae	Melolonthinae	Melolonthini	Holotrichia	amamiana
705	Scarabaeidae	Melolonthinae	Melolonthini	Holotrichia	aritai
706	Scarabaeidae	Melolonthinae	Melolonthini	Holotrichia	convexopyga
707	Scarabaeidae	Melolonthinae	Melolonthini	Holotrichia	danjoensis
708	Scarabaeidae	Melolonthinae	Melolonthini	Holotrichia	diomphalia
709	Scarabaeidae	Melolonthinae	Melolonthini	Holotrichia	diompharia
710	Scarabaeidae	Melolonthinae	Melolonthini	Holotrichia	guandaoshana
711	Scarabaeidae	Melolonthinae	Melolonthini	Holotrichia	herwangshana
712	Scarabaeidae	Melolonthinae	Melolonthini	Holotrichia	horishana
713	Scarabaeidae	Melolonthinae	Melolonthini	Holotrichia	hualiensis
714	Scarabaeidae	Melolonthinae	Melolonthini	Holotrichia	kiotoensis
715	Scarabaeidae	Melolonthinae	Melolonthini	Holotrichia	kiotonensis
716	Scarabaeidae	Melolonthinae	Melolonthini	Holotrichia	koraiensis
717	Scarabaeidae	Melolonthinae	Melolonthini	Holotrichia	lata
718	Scarabaeidae	Melolonthinae	Melolonthini	Holotrichia	liukueiensis
719	Scarabaeidae	Melolonthinae	Melolonthini	Holotrichia	loochooana
720	Scarabaeidae	Melolonthinae	Melolonthini	Holotrichia	mizusawai
721	Scarabaeidae	Melolonthinae	Melolonthini	Holotrichia	omeia
722	Scarabaeidae	Melolonthinae	Melolonthini	Holotrichia	parallela
723	Scarabaeidae	Melolonthinae	Melolonthini	Holotrichia	picea
724	Scarabaeidae	Melolonthinae	Melolonthini	Holotrichia	plumbea
725	Scarabaeidae	Melolonthinae	Melolonthini	Holotrichia	pubifemorata
726	Scarabaeidae	Melolonthinae	Melolonthini	Holotrichia	sauteri
727	Scarabaeidae	Melolonthinae	Melolonthini	Holotrichia	shibatai
728	Scarabaeidae	Melolonthinae	Melolonthini	Holotrichia	shizumui
729	Scarabaeidae	Melolonthinae	Melolonthini	Holotrichia	taiwana
730	Scarabaeidae	Melolonthinae	Melolonthini	Holotrichia	tokara
731	Scarabaeidae	Melolonthinae	Melolonthini	Holotrichia	yui
732	Scarabaeidae	Melolonthinae	Melolonthini	Hypothyce	burnei
733	Scarabaeidae	Melolonthinae	Melolonthini	Hypotrichia	spissipes
734	Scarabaeidae	Melolonthinae	Melolonthini	Hypotrichia	spissipes
735	Scarabaeidae	Melolonthinae	Melolonthini	Lepidiota	stigma
736	Scarabaeidae	Melolonthinae	Melolonthini	Melolontha	formosana
737	Scarabaeidae	Melolonthinae	Melolonthini	Melolontha	frater
738	Scarabaeidae	Melolonthinae	Melolonthini	Melolontha	frater
739	Scarabaeidae	Melolonthinae	Melolonthini	Melolontha	hippocastani
740	Scarabaeidae	Melolonthinae	Melolonthini	Melolontha	insulana
741	Scarabaeidae	Melolonthinae	Melolonthini	Melolontha	japonica
742	Scarabaeidae	Melolonthinae	Melolonthini	Melolontha	masafumii
743	Scarabaeidae	Melolonthinae	Melolonthini	Melolontha	melolontha
744	Scarabaeidae	Melolonthinae	Melolonthini	Melolontha	melolontha
745	Scarabaeidae	Melolonthinae	Melolonthini	Melolontha	minima
746	Scarabaeidae	Melolonthinae	Melolonthini	Melolontha	satsumaensis
747	Scarabaeidae	Melolonthinae	Melolonthini	Melolontha	sp.
748	Scarabaeidae	Melolonthinae	Melolonthini	Melolontha	tamina
749	Scarabaeidae	Melolonthinae	Melolonthini	Melolontha	wushana
750	Scarabaeidae	Melolonthinae	Melolonthini	Melolontha	medvedevi
751	Scarabaeidae	Melolonthinae	Melolonthini	Melolontha	rufipennis
752	Scarabaeidae	Melolonthinae	Melolonthini	Miridiba	castanea
753	Scarabaeidae	Melolonthinae	Melolonthini	Miridiba	formosana
754	Scarabaeidae	Melolonthinae	Melolonthini	Miridiba	hirsuta
755	Scarabaeidae	Melolonthinae	Melolonthini	Miridiba	kuraruana
756	Scarabaeidae	Melolonthinae	Melolonthini	Miridiba	sinensis
757	Scarabaeidae	Melolonthinae	Melolonthini	Phyllophaga	aemula
758	Scarabaeidae	Melolonthinae	Melolonthini	Phyllophaga	aemula
759	Scarabaeidae	Melolonthinae	Melolonthini	Phyllophaga	aemula
760	Scarabaeidae	Melolonthinae	Melolonthini	Phyllophaga	aemula
761	Scarabaeidae	Melolonthinae	Melolonthini	Phyllophaga	aemula
762	Scarabaeidae	Melolonthinae	Melolonthini	Phyllophaga	aemula
763	Scarabaeidae	Melolonthinae	Melolonthini	Phyllophaga	aemula
764	Scarabaeidae	Melolonthinae	Melolonthini	Phyllophaga	aemula
765	Scarabaeidae	Melolonthinae	Melolonthini	Phyllophaga	aequalis
766	Scarabaeidae	Melolonthinae	Melolonthini	Phyllophaga	aequalis
767	Scarabaeidae	Melolonthinae	Melolonthini	Phyllophaga	aeruginosa
768	Scarabaeidae	Melolonthinae	Melolonthini	Phyllophaga	aeruginosa
769	Scarabaeidae	Melolonthinae	Melolonthini	Phyllophaga	affabilis
770	Scarabaeidae	Melolonthinae	Melolonthini	Phyllophaga	affabilis
771	Scarabaeidae	Melolonthinae	Melolonthini	Phyllophaga	affabilis
772	Scarabaeidae	Melolonthinae	Melolonthini	Phyllophaga	aliada
773	Scarabaeidae	Melolonthinae	Melolonthini	Phyllophaga	apicata
774	Scarabaeidae	Melolonthinae	Melolonthini	Phyllophaga	apicata
775	Scarabaeidae	Melolonthinae	Melolonthini	Phyllophaga	apicata
776	Scarabaeidae	Melolonthinae	Melolonthini	Phyllophaga	apicata
777	Scarabaeidae	Melolonthinae	Melolonthini	Phyllophaga	arcta
778	Scarabaeidae	Melolonthinae	Melolonthini	Phyllophaga	arcta
779	Scarabaeidae	Melolonthinae	Melolonthini	Phyllophaga	arcta
780	Scarabaeidae	Melolonthinae	Melolonthini	Phyllophaga	arizona
781	Scarabaeidae	Melolonthinae	Melolonthini	Phyllophaga	arkansana
782	Scarabaeidae	Melolonthinae	Melolonthini	Phyllophaga	arkansana
783	Scarabaeidae	Melolonthinae	Melolonthini	Phyllophaga	arkansana
784	Scarabaeidae	Melolonthinae	Melolonthini	Phyllophaga	arkansana
785	Scarabaeidae	Melolonthinae	Melolonthini	Phyllophaga	arkansana
786	Scarabaeidae	Melolonthinae	Melolonthini	Phyllophaga	aurea
787	Scarabaeidae	Melolonthinae	Melolonthini	Phyllophaga	balia
788	Scarabaeidae	Melolonthinae	Melolonthini	Phyllophaga	balia
789	Scarabaeidae	Melolonthinae	Melolonthini	Phyllophaga	balia
790	Scarabaeidae	Melolonthinae	Melolonthini	Phyllophaga	balia
791	Scarabaeidae	Melolonthinae	Melolonthini	Phyllophaga	balia
792	Scarabaeidae	Melolonthinae	Melolonthini	Phyllophaga	balia
793	Scarabaeidae	Melolonthinae	Melolonthini	Phyllophaga	balia
794	Scarabaeidae	Melolonthinae	Melolonthini	Phyllophaga	balia
795	Scarabaeidae	Melolonthinae	Melolonthini	Phyllophaga	balia
796	Scarabaeidae	Melolonthinae	Melolonthini	Phyllophaga	balia
797	Scarabaeidae	Melolonthinae	Melolonthini	Phyllophaga	barda
798	Scarabaeidae	Melolonthinae	Melolonthini	Phyllophaga	barda
799	Scarabaeidae	Melolonthinae	Melolonthini	Phyllophaga	barda
800	Scarabaeidae	Melolonthinae	Melolonthini	Phyllophaga	barda
801	Scarabaeidae	Melolonthinae	Melolonthini	Phyllophaga	barda
802	Scarabaeidae	Melolonthinae	Melolonthini	Phyllophaga	beckeri
803	Scarabaeidae	Melolonthinae	Melolonthini	Phyllophaga	beckeri
804	Scarabaeidae	Melolonthinae	Melolonthini	Phyllophaga	beckeri
805	Scarabaeidae	Melolonthinae	Melolonthini	Phyllophaga	beckeri
806	Scarabaeidae	Melolonthinae	Melolonthini	Phyllophaga	beckeri
807	Scarabaeidae	Melolonthinae	Melolonthini	Phyllophaga	beckeri
808	Scarabaeidae	Melolonthinae	Melolonthini	Phyllophaga	beckeri
809	Scarabaeidae	Melolonthinae	Melolonthini	Phyllophaga	beckeri
810	Scarabaeidae	Melolonthinae	Melolonthini	Phyllophaga	beckeri
811	Scarabaeidae	Melolonthinae	Melolonthini	Phyllophaga	beckeri
812	Scarabaeidae	Melolonthinae	Melolonthini	Phyllophaga	beckeri
813	Scarabaeidae	Melolonthinae	Melolonthini	Phyllophaga	beckeri
814	Scarabaeidae	Melolonthinae	Melolonthini	Phyllophaga	beckeri
815	Scarabaeidae	Melolonthinae	Melolonthini	Phyllophaga	beckeri
816	Scarabaeidae	Melolonthinae	Melolonthini	Phyllophaga	bellamyi
817	Scarabaeidae	Melolonthinae	Melolonthini	Phyllophaga	bipartita
818	Scarabaeidae	Melolonthinae	Melolonthini	Phyllophaga	bipartita
819	Scarabaeidae	Melolonthinae	Melolonthini	Phyllophaga	bipartita
820	Scarabaeidae	Melolonthinae	Melolonthini	Phyllophaga	bipartita
821	Scarabaeidae	Melolonthinae	Melolonthini	Phyllophaga	bipartita
822	Scarabaeidae	Melolonthinae	Melolonthini	Phyllophaga	calceata
823	Scarabaeidae	Melolonthinae	Melolonthini	Phyllophaga	calceata
824	Scarabaeidae	Melolonthinae	Melolonthini	Phyllophaga	calceata
825	Scarabaeidae	Melolonthinae	Melolonthini	Phyllophaga	calceata
826	Scarabaeidae	Melolonthinae	Melolonthini	Phyllophaga	calceata
827	Scarabaeidae	Melolonthinae	Melolonthini	Phyllophaga	calceata
828	Scarabaeidae	Melolonthinae	Melolonthini	Phyllophaga	calceata
829	Scarabaeidae	Melolonthinae	Melolonthini	Phyllophaga	calceata
830	Scarabaeidae	Melolonthinae	Melolonthini	Phyllophaga	calceata
831	Scarabaeidae	Melolonthinae	Melolonthini	Phyllophaga	calceata
832	Scarabaeidae	Melolonthinae	Melolonthini	Phyllophaga	calceata
833	Scarabaeidae	Melolonthinae	Melolonthini	Phyllophaga	calceata
834	Scarabaeidae	Melolonthinae	Melolonthini	Phyllophaga	calceata
835	Scarabaeidae	Melolonthinae	Melolonthini	Phyllophaga	calceata
836	Scarabaeidae	Melolonthinae	Melolonthini	Phyllophaga	chapini
837	Scarabaeidae	Melolonthinae	Melolonthini	Phyllophaga	chapini
838	Scarabaeidae	Melolonthinae	Melolonthini	Phyllophaga	chapini
839	Scarabaeidae	Melolonthinae	Melolonthini	Phyllophaga	chapini
840	Scarabaeidae	Melolonthinae	Melolonthini	Phyllophaga	chapini
841	Scarabaeidae	Melolonthinae	Melolonthini	Phyllophaga	chapini
842	Scarabaeidae	Melolonthinae	Melolonthini	Phyllophaga	chapini
843	Scarabaeidae	Melolonthinae	Melolonthini	Phyllophaga	cinnamomea
844	Scarabaeidae	Melolonthinae	Melolonthini	Phyllophaga	clemens
845	Scarabaeidae	Melolonthinae	Melolonthini	Phyllophaga	clemens
846	Scarabaeidae	Melolonthinae	Melolonthini	Phyllophaga	clypeata
847	Scarabaeidae	Melolonthinae	Melolonthini	Phyllophaga	clypeata
848	Scarabaeidae	Melolonthinae	Melolonthini	Phyllophaga	cochisa
849	Scarabaeidae	Melolonthinae	Melolonthini	Phyllophaga	cometes
850	Scarabaeidae	Melolonthinae	Melolonthini	Phyllophaga	cometes
851	Scarabaeidae	Melolonthinae	Melolonthini	Phyllophaga	cometes
852	Scarabaeidae	Melolonthinae	Melolonthini	Phyllophaga	cometes
853	Scarabaeidae	Melolonthinae	Melolonthini	Phyllophaga	cometes
854	Scarabaeidae	Melolonthinae	Melolonthini	Phyllophaga	congrua
855	Scarabaeidae	Melolonthinae	Melolonthini	Phyllophaga	congrua
856	Scarabaeidae	Melolonthinae	Melolonthini	Phyllophaga	congrua
857	Scarabaeidae	Melolonthinae	Melolonthini	Phyllophaga	congrua
858	Scarabaeidae	Melolonthinae	Melolonthini	Phyllophaga	congrua
859	Scarabaeidae	Melolonthinae	Melolonthini	Phyllophaga	congrua
860	Scarabaeidae	Melolonthinae	Melolonthini	Phyllophaga	contaminata
861	Scarabaeidae	Melolonthinae	Melolonthini	Phyllophaga	corrosa
862	Scarabaeidae	Melolonthinae	Melolonthini	Phyllophaga	corrosa
863	Scarabaeidae	Melolonthinae	Melolonthini	Phyllophaga	costura
864	Scarabaeidae	Melolonthinae	Melolonthini	Phyllophaga	crassissima
865	Scarabaeidae	Melolonthinae	Melolonthini	Phyllophaga	crassissima
866	Scarabaeidae	Melolonthinae	Melolonthini	Phyllophaga	crassissima
867	Scarabaeidae	Melolonthinae	Melolonthini	Phyllophaga	crassissima
868	Scarabaeidae	Melolonthinae	Melolonthini	Phyllophaga	crassissima
869	Scarabaeidae	Melolonthinae	Melolonthini	Phyllophaga	crassissima
870	Scarabaeidae	Melolonthinae	Melolonthini	Phyllophaga	crassissima
871	Scarabaeidae	Melolonthinae	Melolonthini	Phyllophaga	crassissima
872	Scarabaeidae	Melolonthinae	Melolonthini	Phyllophaga	cribosa
873	Scarabaeidae	Melolonthinae	Melolonthini	Phyllophaga	cribosa
874	Scarabaeidae	Melolonthinae	Melolonthini	Phyllophaga	cribosa
875	Scarabaeidae	Melolonthinae	Melolonthini	Phyllophaga	cribosa
876	Scarabaeidae	Melolonthinae	Melolonthini	Phyllophaga	cribosa
877	Scarabaeidae	Melolonthinae	Melolonthini	Phyllophaga	cribosa
878	Scarabaeidae	Melolonthinae	Melolonthini	Phyllophaga	cribosa
879	Scarabaeidae	Melolonthinae	Melolonthini	Phyllophaga	cribosa
880	Scarabaeidae	Melolonthinae	Melolonthini	Phyllophaga	cribosa
881	Scarabaeidae	Melolonthinae	Melolonthini	Phyllophaga	cribrosa
882	Scarabaeidae	Melolonthinae	Melolonthini	Phyllophaga	cristagalli
883	Scarabaeidae	Melolonthinae	Melolonthini	Phyllophaga	cushmani
884	Scarabaeidae	Melolonthinae	Melolonthini	Phyllophaga	davisi
885	Scarabaeidae	Melolonthinae	Melolonthini	Phyllophaga	delata
886	Scarabaeidae	Melolonthinae	Melolonthini	Phyllophaga	delata
887	Scarabaeidae	Melolonthinae	Melolonthini	Phyllophaga	delata
888	Scarabaeidae	Melolonthinae	Melolonthini	Phyllophaga	delata
889	Scarabaeidae	Melolonthinae	Melolonthini	Phyllophaga	delata
890	Scarabaeidae	Melolonthinae	Melolonthini	Phyllophaga	delata
891	Scarabaeidae	Melolonthinae	Melolonthini	Phyllophaga	delata
892	Scarabaeidae	Melolonthinae	Melolonthini	Phyllophaga	delata
893	Scarabaeidae	Melolonthinae	Melolonthini	Phyllophaga	delata
894	Scarabaeidae	Melolonthinae	Melolonthini	Phyllophaga	delata
895	Scarabaeidae	Melolonthinae	Melolonthini	Phyllophaga	delata
896	Scarabaeidae	Melolonthinae	Melolonthini	Phyllophaga	delata
897	Scarabaeidae	Melolonthinae	Melolonthini	Phyllophaga	dentex
898	Scarabaeidae	Melolonthinae	Melolonthini	Phyllophaga	denticulata
899	Scarabaeidae	Melolonthinae	Melolonthini	Phyllophaga	diffinis
900	Scarabaeidae	Melolonthinae	Melolonthini	Phyllophaga	diffinis
901	Scarabaeidae	Melolonthinae	Melolonthini	Phyllophaga	diffinis
902	Scarabaeidae	Melolonthinae	Melolonthini	Phyllophaga	diffinis
903	Scarabaeidae	Melolonthinae	Melolonthini	Phyllophaga	diffinis
904	Scarabaeidae	Melolonthinae	Melolonthini	Phyllophaga	diffinis
905	Scarabaeidae	Melolonthinae	Melolonthini	Phyllophaga	diffinis
906	Scarabaeidae	Melolonthinae	Melolonthini	Phyllophaga	disca
907	Scarabaeidae	Melolonthinae	Melolonthini	Phyllophaga	disca
908	Scarabaeidae	Melolonthinae	Melolonthini	Phyllophaga	dispar
909	Scarabaeidae	Melolonthinae	Melolonthini	Phyllophaga	dispar
910	Scarabaeidae	Melolonthinae	Melolonthini	Phyllophaga	dispar
911	Scarabaeidae	Melolonthinae	Melolonthini	Phyllophaga	drakii
912	Scarabaeidae	Melolonthinae	Melolonthini	Phyllophaga	drakii
913	Scarabaeidae	Melolonthinae	Melolonthini	Phyllophaga	drakii
914	Scarabaeidae	Melolonthinae	Melolonthini	Phyllophaga	drakii
915	Scarabaeidae	Melolonthinae	Melolonthini	Phyllophaga	drakii
916	Scarabaeidae	Melolonthinae	Melolonthini	Phyllophaga	drakii
917	Scarabaeidae	Melolonthinae	Melolonthini	Phyllophaga	drakii
918	Scarabaeidae	Melolonthinae	Melolonthini	Phyllophaga	drakii
919	Scarabaeidae	Melolonthinae	Melolonthini	Phyllophaga	drakii
920	Scarabaeidae	Melolonthinae	Melolonthini	Phyllophaga	drakii
921	Scarabaeidae	Melolonthinae	Melolonthini	Phyllophaga	drakii
922	Scarabaeidae	Melolonthinae	Melolonthini	Phyllophaga	drakii
923	Scarabaeidae	Melolonthinae	Melolonthini	Phyllophaga	duncani
924	Scarabaeidae	Melolonthinae	Melolonthini	Phyllophaga	duncani
925	Scarabaeidae	Melolonthinae	Melolonthini	Phyllophaga	duncani
926	Scarabaeidae	Melolonthinae	Melolonthini	Phyllophaga	duncani
927	Scarabaeidae	Melolonthinae	Melolonthini	Phyllophaga	duncani
928	Scarabaeidae	Melolonthinae	Melolonthini	Phyllophaga	duncani
929	Scarabaeidae	Melolonthinae	Melolonthini	Phyllophaga	duncani
930	Scarabaeidae	Melolonthinae	Melolonthini	Phyllophaga	duncani
931	Scarabaeidae	Melolonthinae	Melolonthini	Phyllophaga	elizoria
932	Scarabaeidae	Melolonthinae	Melolonthini	Phyllophaga	elongata
933	Scarabaeidae	Melolonthinae	Melolonthini	Phyllophaga	elongata
934	Scarabaeidae	Melolonthinae	Melolonthini	Phyllophaga	ephilida
935	Scarabaeidae	Melolonthinae	Melolonthini	Phyllophaga	ephilida
936	Scarabaeidae	Melolonthinae	Melolonthini	Phyllophaga	ephilida
937	Scarabaeidae	Melolonthinae	Melolonthini	Phyllophaga	ephilida
938	Scarabaeidae	Melolonthinae	Melolonthini	Phyllophaga	ephilida
939	Scarabaeidae	Melolonthinae	Melolonthini	Phyllophaga	ephilida
940	Scarabaeidae	Melolonthinae	Melolonthini	Phyllophaga	ephilida
941	Scarabaeidae	Melolonthinae	Melolonthini	Phyllophaga	ephilida
942	Scarabaeidae	Melolonthinae	Melolonthini	Phyllophaga	epigaea
943	Scarabaeidae	Melolonthinae	Melolonthini	Phyllophaga	epigaea
944	Scarabaeidae	Melolonthinae	Melolonthini	Phyllophaga	epigaea
945	Scarabaeidae	Melolonthinae	Melolonthini	Phyllophaga	errans
946	Scarabaeidae	Melolonthinae	Melolonthini	Phyllophaga	errans
947	Scarabaeidae	Melolonthinae	Melolonthini	Phyllophaga	farcta
948	Scarabaeidae	Melolonthinae	Melolonthini	Phyllophaga	farcta
949	Scarabaeidae	Melolonthinae	Melolonthini	Phyllophaga	farcta
950	Scarabaeidae	Melolonthinae	Melolonthini	Phyllophaga	farcta
951	Scarabaeidae	Melolonthinae	Melolonthini	Phyllophaga	fervida
952	Scarabaeidae	Melolonthinae	Melolonthini	Phyllophaga	fervida
953	Scarabaeidae	Melolonthinae	Melolonthini	Phyllophaga	fervida
954	Scarabaeidae	Melolonthinae	Melolonthini	Phyllophaga	fervida
955	Scarabaeidae	Melolonthinae	Melolonthini	Phyllophaga	fervida
956	Scarabaeidae	Melolonthinae	Melolonthini	Phyllophaga	fervida
957	Scarabaeidae	Melolonthinae	Melolonthini	Phyllophaga	fervida
958	Scarabaeidae	Melolonthinae	Melolonthini	Phyllophaga	fervida
959	Scarabaeidae	Melolonthinae	Melolonthini	Phyllophaga	fimbripes
960	Scarabaeidae	Melolonthinae	Melolonthini	Phyllophaga	flavipennis
961	Scarabaeidae	Melolonthinae	Melolonthini	Phyllophaga	flavipennis
962	Scarabaeidae	Melolonthinae	Melolonthini	Phyllophaga	flavipennis
963	Scarabaeidae	Melolonthinae	Melolonthini	Phyllophaga	flavipennis
964	Scarabaeidae	Melolonthinae	Melolonthini	Phyllophaga	flavipennis
965	Scarabaeidae	Melolonthinae	Melolonthini	Phyllophaga	flavipennis
966	Scarabaeidae	Melolonthinae	Melolonthini	Phyllophaga	forbesi
967	Scarabaeidae	Melolonthinae	Melolonthini	Phyllophaga	forsteri
968	Scarabaeidae	Melolonthinae	Melolonthini	Phyllophaga	forsteri
969	Scarabaeidae	Melolonthinae	Melolonthini	Phyllophaga	forsteri
970	Scarabaeidae	Melolonthinae	Melolonthini	Phyllophaga	forsteri
971	Scarabaeidae	Melolonthinae	Melolonthini	Phyllophaga	forsteri
972	Scarabaeidae	Melolonthinae	Melolonthini	Phyllophaga	forsteri
973	Scarabaeidae	Melolonthinae	Melolonthini	Phyllophaga	forsteri
974	Scarabaeidae	Melolonthinae	Melolonthini	Phyllophaga	forsteri
975	Scarabaeidae	Melolonthinae	Melolonthini	Phyllophaga	forsteri
976	Scarabaeidae	Melolonthinae	Melolonthini	Phyllophaga	forsteri
977	Scarabaeidae	Melolonthinae	Melolonthini	Phyllophaga	forsteri
978	Scarabaeidae	Melolonthinae	Melolonthini	Phyllophaga	forsteri
979	Scarabaeidae	Melolonthinae	Melolonthini	Phyllophaga	foxii
980	Scarabaeidae	Melolonthinae	Melolonthini	Phyllophaga	foxii
981	Scarabaeidae	Melolonthinae	Melolonthini	Phyllophaga	fraterna
982	Scarabaeidae	Melolonthinae	Melolonthini	Phyllophaga	fraterna
983	Scarabaeidae	Melolonthinae	Melolonthini	Phyllophaga	fraterna
984	Scarabaeidae	Melolonthinae	Melolonthini	Phyllophaga	fraterna
985	Scarabaeidae	Melolonthinae	Melolonthini	Phyllophaga	fraterna
986	Scarabaeidae	Melolonthinae	Melolonthini	Phyllophaga	fraterna
987	Scarabaeidae	Melolonthinae	Melolonthini	Phyllophaga	fraterna
988	Scarabaeidae	Melolonthinae	Melolonthini	Phyllophaga	fraterna
989	Scarabaeidae	Melolonthinae	Melolonthini	Phyllophaga	fraterna
990	Scarabaeidae	Melolonthinae	Melolonthini	Phyllophaga	fraterna
991	Scarabaeidae	Melolonthinae	Melolonthini	Phyllophaga	fucata
992	Scarabaeidae	Melolonthinae	Melolonthini	Phyllophaga	fucata
993	Scarabaeidae	Melolonthinae	Melolonthini	Phyllophaga	fucata
994	Scarabaeidae	Melolonthinae	Melolonthini	Phyllophaga	fulviventris
995	Scarabaeidae	Melolonthinae	Melolonthini	Phyllophaga	fusca
996	Scarabaeidae	Melolonthinae	Melolonthini	Phyllophaga	fusca
997	Scarabaeidae	Melolonthinae	Melolonthini	Phyllophaga	fusca
998	Scarabaeidae	Melolonthinae	Melolonthini	Phyllophaga	fusca
999	Scarabaeidae	Melolonthinae	Melolonthini	Phyllophaga	fusca
1000	Scarabaeidae	Melolonthinae	Melolonthini	Phyllophaga	fusca
1001	Scarabaeidae	Melolonthinae	Melolonthini	Phyllophaga	fusca
1002	Scarabaeidae	Melolonthinae	Melolonthini	Phyllophaga	fusca
1003	Scarabaeidae	Melolonthinae	Melolonthini	Phyllophaga	fusca
1004	Scarabaeidae	Melolonthinae	Melolonthini	Phyllophaga	fusca
1005	Scarabaeidae	Melolonthinae	Melolonthini	Phyllophaga	fusca
1006	Scarabaeidae	Melolonthinae	Melolonthini	Phyllophaga	futilis
1007	Scarabaeidae	Melolonthinae	Melolonthini	Phyllophaga	futilis
1008	Scarabaeidae	Melolonthinae	Melolonthini	Phyllophaga	futilis
1009	Scarabaeidae	Melolonthinae	Melolonthini	Phyllophaga	futilis
1010	Scarabaeidae	Melolonthinae	Melolonthini	Phyllophaga	futilis
1011	Scarabaeidae	Melolonthinae	Melolonthini	Phyllophaga	futilis
1012	Scarabaeidae	Melolonthinae	Melolonthini	Phyllophaga	futilis
1013	Scarabaeidae	Melolonthinae	Melolonthini	Phyllophaga	futilis
1014	Scarabaeidae	Melolonthinae	Melolonthini	Phyllophaga	georgiana
1015	Scarabaeidae	Melolonthinae	Melolonthini	Phyllophaga	georgiana
1016	Scarabaeidae	Melolonthinae	Melolonthini	Phyllophaga	glaberrima
1017	Scarabaeidae	Melolonthinae	Melolonthini	Phyllophaga	glaberrima
1018	Scarabaeidae	Melolonthinae	Melolonthini	Phyllophaga	glabricula
1019	Scarabaeidae	Melolonthinae	Melolonthini	Phyllophaga	gracilis
1020	Scarabaeidae	Melolonthinae	Melolonthini	Phyllophaga	gracilis
1021	Scarabaeidae	Melolonthinae	Melolonthini	Phyllophaga	gracilis
1022	Scarabaeidae	Melolonthinae	Melolonthini	Phyllophaga	gracilis
1023	Scarabaeidae	Melolonthinae	Melolonthini	Phyllophaga	gracilis
1024	Scarabaeidae	Melolonthinae	Melolonthini	Phyllophaga	gracilis
1025	Scarabaeidae	Melolonthinae	Melolonthini	Phyllophaga	gracilis
1026	Scarabaeidae	Melolonthinae	Melolonthini	Phyllophaga	gracilis
1027	Scarabaeidae	Melolonthinae	Melolonthini	Phyllophaga	granti
1028	Scarabaeidae	Melolonthinae	Melolonthini	Phyllophaga	gravidula
1029	Scarabaeidae	Melolonthinae	Melolonthini	Phyllophaga	gravidula
1030	Scarabaeidae	Melolonthinae	Melolonthini	Phyllophaga	gravidula
1031	Scarabaeidae	Melolonthinae	Melolonthini	Phyllophaga	gravidula
1032	Scarabaeidae	Melolonthinae	Melolonthini	Phyllophaga	gravidula
1033	Scarabaeidae	Melolonthinae	Melolonthini	Phyllophaga	gravidula
1034	Scarabaeidae	Melolonthinae	Melolonthini	Phyllophaga	hamata
1035	Scarabaeidae	Melolonthinae	Melolonthini	Phyllophaga	hamata
1036	Scarabaeidae	Melolonthinae	Melolonthini	Phyllophaga	hirsuta
1037	Scarabaeidae	Melolonthinae	Melolonthini	Phyllophaga	hirsuta
1038	Scarabaeidae	Melolonthinae	Melolonthini	Phyllophaga	hirsuta
1039	Scarabaeidae	Melolonthinae	Melolonthini	Phyllophaga	hirticula
1040	Scarabaeidae	Melolonthinae	Melolonthini	Phyllophaga	hirticula
1041	Scarabaeidae	Melolonthinae	Melolonthini	Phyllophaga	hirticula
1042	Scarabaeidae	Melolonthinae	Melolonthini	Phyllophaga	hirticula
1043	Scarabaeidae	Melolonthinae	Melolonthini	Phyllophaga	hirticula
1044	Scarabaeidae	Melolonthinae	Melolonthini	Phyllophaga	hirticula
1045	Scarabaeidae	Melolonthinae	Melolonthini	Phyllophaga	hirticula
1046	Scarabaeidae	Melolonthinae	Melolonthini	Phyllophaga	hirticula
1047	Scarabaeidae	Melolonthinae	Melolonthini	Phyllophaga	hirticula
1048	Scarabaeidae	Melolonthinae	Melolonthini	Phyllophaga	hirticula
1049	Scarabaeidae	Melolonthinae	Melolonthini	Phyllophaga	hirticula
1050	Scarabaeidae	Melolonthinae	Melolonthini	Phyllophaga	hirticula
1051	Scarabaeidae	Melolonthinae	Melolonthini	Phyllophaga	hirticula
1052	Scarabaeidae	Melolonthinae	Melolonthini	Phyllophaga	hirticula
1053	Scarabaeidae	Melolonthinae	Melolonthini	Phyllophaga	hirticula
1054	Scarabaeidae	Melolonthinae	Melolonthini	Phyllophaga	hirtiventris
1055	Scarabaeidae	Melolonthinae	Melolonthini	Phyllophaga	hirtiventris
1056	Scarabaeidae	Melolonthinae	Melolonthini	Phyllophaga	hirtiventris
1057	Scarabaeidae	Melolonthinae	Melolonthini	Phyllophaga	hornii
1058	Scarabaeidae	Melolonthinae	Melolonthini	Phyllophaga	hornii
1059	Scarabaeidae	Melolonthinae	Melolonthini	Phyllophaga	hornii
1060	Scarabaeidae	Melolonthinae	Melolonthini	Phyllophaga	hornii
1061	Scarabaeidae	Melolonthinae	Melolonthini	Phyllophaga	hornii
1062	Scarabaeidae	Melolonthinae	Melolonthini	Phyllophaga	hornii
1063	Scarabaeidae	Melolonthinae	Melolonthini	Phyllophaga	hornii
1064	Scarabaeidae	Melolonthinae	Melolonthini	Phyllophaga	hornii
1065	Scarabaeidae	Melolonthinae	Melolonthini	Phyllophaga	hornii
1066	Scarabaeidae	Melolonthinae	Melolonthini	Phyllophaga	huachuca
1067	Scarabaeidae	Melolonthinae	Melolonthini	Phyllophaga	huachuca
1068	Scarabaeidae	Melolonthinae	Melolonthini	Phyllophaga	idonea
1069	Scarabaeidae	Melolonthinae	Melolonthini	Phyllophaga	idonea
1070	Scarabaeidae	Melolonthinae	Melolonthini	Phyllophaga	idonea
1071	Scarabaeidae	Melolonthinae	Melolonthini	Phyllophaga	ignava
1072	Scarabaeidae	Melolonthinae	Melolonthini	Phyllophaga	ignava
1073	Scarabaeidae	Melolonthinae	Melolonthini	Phyllophaga	ignava
1074	Scarabaeidae	Melolonthinae	Melolonthini	Phyllophaga	ignava
1075	Scarabaeidae	Melolonthinae	Melolonthini	Phyllophaga	ilicis
1076	Scarabaeidae	Melolonthinae	Melolonthini	Phyllophaga	ilicis
1077	Scarabaeidae	Melolonthinae	Melolonthini	Phyllophaga	ilicis
1078	Scarabaeidae	Melolonthinae	Melolonthini	Phyllophaga	ilicis
1079	Scarabaeidae	Melolonthinae	Melolonthini	Phyllophaga	ilicis
1080	Scarabaeidae	Melolonthinae	Melolonthini	Phyllophaga	ilicis
1081	Scarabaeidae	Melolonthinae	Melolonthini	Phyllophaga	ilicis
1082	Scarabaeidae	Melolonthinae	Melolonthini	Phyllophaga	ilicis
1083	Scarabaeidae	Melolonthinae	Melolonthini	Phyllophaga	ilicis
1084	Scarabaeidae	Melolonthinae	Melolonthini	Phyllophaga	ilicis
1085	Scarabaeidae	Melolonthinae	Melolonthini	Phyllophaga	ilicis
1086	Scarabaeidae	Melolonthinae	Melolonthini	Phyllophaga	ilicis
1087	Scarabaeidae	Melolonthinae	Melolonthini	Phyllophaga	ilicis
1088	Scarabaeidae	Melolonthinae	Melolonthini	Phyllophaga	ilicis
1089	Scarabaeidae	Melolonthinae	Melolonthini	Phyllophaga	ilicis
1090	Scarabaeidae	Melolonthinae	Melolonthini	Phyllophaga	ilicis
1091	Scarabaeidae	Melolonthinae	Melolonthini	Phyllophaga	ilicis
1092	Scarabaeidae	Melolonthinae	Melolonthini	Phyllophaga	ilicis
1093	Scarabaeidae	Melolonthinae	Melolonthini	Phyllophaga	ilicis
1094	Scarabaeidae	Melolonthinae	Melolonthini	Phyllophaga	ilicis
1095	Scarabaeidae	Melolonthinae	Melolonthini	Phyllophaga	ilicis
1096	Scarabaeidae	Melolonthinae	Melolonthini	Phyllophaga	impar
1097	Scarabaeidae	Melolonthinae	Melolonthini	Phyllophaga	impar
1098	Scarabaeidae	Melolonthinae	Melolonthini	Phyllophaga	implicita
1099	Scarabaeidae	Melolonthinae	Melolonthini	Phyllophaga	inepta
1100	Scarabaeidae	Melolonthinae	Melolonthini	Phyllophaga	inepta
1101	Scarabaeidae	Melolonthinae	Melolonthini	Phyllophaga	inepta
1102	Scarabaeidae	Melolonthinae	Melolonthini	Phyllophaga	infidelis
1103	Scarabaeidae	Melolonthinae	Melolonthini	Phyllophaga	infidelis
1104	Scarabaeidae	Melolonthinae	Melolonthini	Phyllophaga	inflexa
1105	Scarabaeidae	Melolonthinae	Melolonthini	Phyllophaga	inversa
1106	Scarabaeidae	Melolonthinae	Melolonthini	Phyllophaga	inversa
1107	Scarabaeidae	Melolonthinae	Melolonthini	Phyllophaga	inversa
1108	Scarabaeidae	Melolonthinae	Melolonthini	Phyllophaga	inversa
1109	Scarabaeidae	Melolonthinae	Melolonthini	Phyllophaga	inversa
1110	Scarabaeidae	Melolonthinae	Melolonthini	Phyllophaga	inversa
1111	Scarabaeidae	Melolonthinae	Melolonthini	Phyllophaga	inversa
1112	Scarabaeidae	Melolonthinae	Melolonthini	Phyllophaga	inversa
1113	Scarabaeidae	Melolonthinae	Melolonthini	Phyllophaga	inversa
1114	Scarabaeidae	Melolonthinae	Melolonthini	Phyllophaga	inversa
1115	Scarabaeidae	Melolonthinae	Melolonthini	Phyllophaga	juvenilis
1116	Scarabaeidae	Melolonthinae	Melolonthini	Phyllophaga	karlsioei
1117	Scarabaeidae	Melolonthinae	Melolonthini	Phyllophaga	karlsioei
1118	Scarabaeidae	Melolonthinae	Melolonthini	Phyllophaga	kentuckiana
1119	Scarabaeidae	Melolonthinae	Melolonthini	Phyllophaga	kentuckiana
1120	Scarabaeidae	Melolonthinae	Melolonthini	Phyllophaga	kentuckiana
1121	Scarabaeidae	Melolonthinae	Melolonthini	Phyllophaga	kentuckiana
1122	Scarabaeidae	Melolonthinae	Melolonthini	Phyllophaga	kentuckiana
1123	Scarabaeidae	Melolonthinae	Melolonthini	Phyllophaga	kentuckiana
1124	Scarabaeidae	Melolonthinae	Melolonthini	Phyllophaga	kentuckiana
1125	Scarabaeidae	Melolonthinae	Melolonthini	Phyllophaga	kentuckiana
1126	Scarabaeidae	Melolonthinae	Melolonthini	Phyllophaga	kentuckiana
1127	Scarabaeidae	Melolonthinae	Melolonthini	Phyllophaga	kentuckiana
1128	Scarabaeidae	Melolonthinae	Melolonthini	Phyllophaga	kentuckiana
1129	Scarabaeidae	Melolonthinae	Melolonthini	Phyllophaga	kentuckiana
1130	Scarabaeidae	Melolonthinae	Melolonthini	Phyllophaga	kentuckiana
1131	Scarabaeidae	Melolonthinae	Melolonthini	Phyllophaga	kentuckiana
1132	Scarabaeidae	Melolonthinae	Melolonthini	Phyllophaga	kentuckiana
1133	Scarabaeidae	Melolonthinae	Melolonthini	Phyllophaga	kentuckiana
1134	Scarabaeidae	Melolonthinae	Melolonthini	Phyllophaga	knochi
1135	Scarabaeidae	Melolonthinae	Melolonthini	Phyllophaga	knochi
1136	Scarabaeidae	Melolonthinae	Melolonthini	Phyllophaga	koehleriana
1137	Scarabaeidae	Melolonthinae	Melolonthini	Phyllophaga	koehleriana
1138	Scarabaeidae	Melolonthinae	Melolonthini	Phyllophaga	koehleriana
1139	Scarabaeidae	Melolonthinae	Melolonthini	Phyllophaga	koehleriana
1140	Scarabaeidae	Melolonthinae	Melolonthini	Phyllophaga	lanceolata
1141	Scarabaeidae	Melolonthinae	Melolonthini	Phyllophaga	lanceolata
1142	Scarabaeidae	Melolonthinae	Melolonthini	Phyllophaga	lanceolata
1143	Scarabaeidae	Melolonthinae	Melolonthini	Phyllophaga	lanceolata
1144	Scarabaeidae	Melolonthinae	Melolonthini	Phyllophaga	latidens
1145	Scarabaeidae	Melolonthinae	Melolonthini	Phyllophaga	latidens
1146	Scarabaeidae	Melolonthinae	Melolonthini	Phyllophaga	latidens
1147	Scarabaeidae	Melolonthinae	Melolonthini	Phyllophaga	latidens
1148	Scarabaeidae	Melolonthinae	Melolonthini	Phyllophaga	latidens
1149	Scarabaeidae	Melolonthinae	Melolonthini	Phyllophaga	latidens
1150	Scarabaeidae	Melolonthinae	Melolonthini	Phyllophaga	latidens
1151	Scarabaeidae	Melolonthinae	Melolonthini	Phyllophaga	latidens
1152	Scarabaeidae	Melolonthinae	Melolonthini	Phyllophaga	latidens
1153	Scarabaeidae	Melolonthinae	Melolonthini	Phyllophaga	latidens
1154	Scarabaeidae	Melolonthinae	Melolonthini	Phyllophaga	latidens
1155	Scarabaeidae	Melolonthinae	Melolonthini	Phyllophaga	latidens
1156	Scarabaeidae	Melolonthinae	Melolonthini	Phyllophaga	latifrons
1157	Scarabaeidae	Melolonthinae	Melolonthini	Phyllophaga	latifrons
1158	Scarabaeidae	Melolonthinae	Melolonthini	Phyllophaga	latifrons
1159	Scarabaeidae	Melolonthinae	Melolonthini	Phyllophaga	latipes
1160	Scarabaeidae	Melolonthinae	Melolonthini	Phyllophaga	lenis
1161	Scarabaeidae	Melolonthinae	Melolonthini	Phyllophaga	lenis
1162	Scarabaeidae	Melolonthinae	Melolonthini	Phyllophaga	lenis
1163	Scarabaeidae	Melolonthinae	Melolonthini	Phyllophaga	lenis
1164	Scarabaeidae	Melolonthinae	Melolonthini	Phyllophaga	lenis
1165	Scarabaeidae	Melolonthinae	Melolonthini	Phyllophaga	lobata
1166	Scarabaeidae	Melolonthinae	Melolonthini	Phyllophaga	lobata
1167	Scarabaeidae	Melolonthinae	Melolonthini	Phyllophaga	lobata
1168	Scarabaeidae	Melolonthinae	Melolonthini	Phyllophaga	longispina
1169	Scarabaeidae	Melolonthinae	Melolonthini	Phyllophaga	longispina
1170	Scarabaeidae	Melolonthinae	Melolonthini	Phyllophaga	longispina
1171	Scarabaeidae	Melolonthinae	Melolonthini	Phyllophaga	longispina
1172	Scarabaeidae	Melolonthinae	Melolonthini	Phyllophaga	longispina
1173	Scarabaeidae	Melolonthinae	Melolonthini	Phyllophaga	longispina
1174	Scarabaeidae	Melolonthinae	Melolonthini	Phyllophaga	longispina
1175	Scarabaeidae	Melolonthinae	Melolonthini	Phyllophaga	longispina
1176	Scarabaeidae	Melolonthinae	Melolonthini	Phyllophaga	longispina
1177	Scarabaeidae	Melolonthinae	Melolonthini	Phyllophaga	longispina
1178	Scarabaeidae	Melolonthinae	Melolonthini	Phyllophaga	longispina
1179	Scarabaeidae	Melolonthinae	Melolonthini	Phyllophaga	longispina
1180	Scarabaeidae	Melolonthinae	Melolonthini	Phyllophaga	longitarsa
1181	Scarabaeidae	Melolonthinae	Melolonthini	Phyllophaga	longitarsa
1182	Scarabaeidae	Melolonthinae	Melolonthini	Phyllophaga	longitarsa
1183	Scarabaeidae	Melolonthinae	Melolonthini	Phyllophaga	longitarsa
1184	Scarabaeidae	Melolonthinae	Melolonthini	Phyllophaga	longitarsa
1185	Scarabaeidae	Melolonthinae	Melolonthini	Phyllophaga	longitarsa
1186	Scarabaeidae	Melolonthinae	Melolonthini	Phyllophaga	lota
1187	Scarabaeidae	Melolonthinae	Melolonthini	Phyllophaga	luctuosa
1188	Scarabaeidae	Melolonthinae	Melolonthini	Phyllophaga	luctuosa
1189	Scarabaeidae	Melolonthinae	Melolonthini	Phyllophaga	luctuosa
1190	Scarabaeidae	Melolonthinae	Melolonthini	Phyllophaga	marginalis
1191	Scarabaeidae	Melolonthinae	Melolonthini	Phyllophaga	marginalis
1192	Scarabaeidae	Melolonthinae	Melolonthini	Phyllophaga	marginalis
1193	Scarabaeidae	Melolonthinae	Melolonthini	Phyllophaga	marginalis
1194	Scarabaeidae	Melolonthinae	Melolonthini	Phyllophaga	marginalis
1195	Scarabaeidae	Melolonthinae	Melolonthini	Phyllophaga	marginalis
1196	Scarabaeidae	Melolonthinae	Melolonthini	Phyllophaga	marginalis
1197	Scarabaeidae	Melolonthinae	Melolonthini	Phyllophaga	marginalis
1198	Scarabaeidae	Melolonthinae	Melolonthini	Phyllophaga	marginalis
1199	Scarabaeidae	Melolonthinae	Melolonthini	Phyllophaga	marginalis
1200	Scarabaeidae	Melolonthinae	Melolonthini	Phyllophaga	marginalis
1201	Scarabaeidae	Melolonthinae	Melolonthini	Phyllophaga	marginalis
1202	Scarabaeidae	Melolonthinae	Melolonthini	Phyllophaga	micans
1203	Scarabaeidae	Melolonthinae	Melolonthini	Phyllophaga	micans
1204	Scarabaeidae	Melolonthinae	Melolonthini	Phyllophaga	micans
1205	Scarabaeidae	Melolonthinae	Melolonthini	Phyllophaga	micans
1206	Scarabaeidae	Melolonthinae	Melolonthini	Phyllophaga	micans
1207	Scarabaeidae	Melolonthinae	Melolonthini	Phyllophaga	micans
1208	Scarabaeidae	Melolonthinae	Melolonthini	Phyllophaga	micans
1209	Scarabaeidae	Melolonthinae	Melolonthini	Phyllophaga	micans
1210	Scarabaeidae	Melolonthinae	Melolonthini	Phyllophaga	micans
1211	Scarabaeidae	Melolonthinae	Melolonthini	Phyllophaga	micans
1212	Scarabaeidae	Melolonthinae	Melolonthini	Phyllophaga	micans
1213	Scarabaeidae	Melolonthinae	Melolonthini	Phyllophaga	micans
1214	Scarabaeidae	Melolonthinae	Melolonthini	Phyllophaga	micans
1215	Scarabaeidae	Melolonthinae	Melolonthini	Phyllophaga	mimicana
1216	Scarabaeidae	Melolonthinae	Melolonthini	Phyllophaga	mucorea
1217	Scarabaeidae	Melolonthinae	Melolonthini	Phyllophaga	mucorea
1218	Scarabaeidae	Melolonthinae	Melolonthini	Phyllophaga	neomexicana
1219	Scarabaeidae	Melolonthinae	Melolonthini	Phyllophaga	neomexicana
1220	Scarabaeidae	Melolonthinae	Melolonthini	Phyllophaga	neomexicana
1221	Scarabaeidae	Melolonthinae	Melolonthini	Phyllophaga	nitida
1222	Scarabaeidae	Melolonthinae	Melolonthini	Phyllophaga	nitida
1223	Scarabaeidae	Melolonthinae	Melolonthini	Phyllophaga	nitida
1224	Scarabaeidae	Melolonthinae	Melolonthini	Phyllophaga	obsoleta
1225	Scarabaeidae	Melolonthinae	Melolonthini	Phyllophaga	obsoleta
1226	Scarabaeidae	Melolonthinae	Melolonthini	Phyllophaga	obsoleta
1227	Scarabaeidae	Melolonthinae	Melolonthini	Phyllophaga	obsoleta
1228	Scarabaeidae	Melolonthinae	Melolonthini	Phyllophaga	obsoleta
1229	Scarabaeidae	Melolonthinae	Melolonthini	Phyllophaga	obsoleta
1230	Scarabaeidae	Melolonthinae	Melolonthini	Phyllophaga	obsoleta
1231	Scarabaeidae	Melolonthinae	Melolonthini	Phyllophaga	obsoleta
1232	Scarabaeidae	Melolonthinae	Melolonthini	Phyllophaga	odomi
1233	Scarabaeidae	Melolonthinae	Melolonthini	Phyllophaga	opaca
1234	Scarabaeidae	Melolonthinae	Melolonthini	Phyllophaga	pallida
1235	Scarabaeidae	Melolonthinae	Melolonthini	Pollaplonyx	eriophrous
1236	Scarabaeidae	Melolonthinae	Melolonthini	Pollaplonyx	flavidus
1237	Scarabaeidae	Melolonthinae	Melolonthini	Pollaplonyx	opacipennis
1238	Scarabaeidae	Melolonthinae	Melolonthini	Polyphylla	albolineata
1239	Scarabaeidae	Melolonthinae	Melolonthini	Polyphylla	dahnshuensis
1240	Scarabaeidae	Melolonthinae	Melolonthini	Polyphylla	decemlineata
1241	Scarabaeidae	Melolonthinae	Melolonthini	Polyphylla	formosana
1242	Scarabaeidae	Melolonthinae	Melolonthini	Polyphylla	fullo
1243	Scarabaeidae	Melolonthinae	Melolonthini	Polyphylla	laticollis
1244	Scarabaeidae	Melolonthinae	Melolonthini	Polyphylla	minor
1245	Scarabaeidae	Melolonthinae	Melolonthini	Polyphylla	schoenfeldti
1246	Scarabaeidae	Melolonthinae	Melolonthini	Polyphylla	sp.
1247	Scarabaeidae	Melolonthinae	Melolonthini	Polyphylla	taiwana
1248	Scarabaeidae	Melolonthinae	Melolonthini	Polyphylla	tonkinensis
1249	Scarabaeidae	Melolonthinae	Melolonthini	Polyphylla	donaldsoni
1250	Scarabaeidae	Melolonthinae	Melolonthini	Polyphylla	pubescens
1251	Scarabaeidae	Melolonthinae	Melolonthini	Polyphylla	woodruffi
1252	Scarabaeidae	Melolonthinae	Melolonthini	Polyphylla	alba
1253	Scarabaeidae	Melolonthinae	Melolonthini	Polyphylla	albertischulzi
1254	Scarabaeidae	Melolonthinae	Melolonthini	Polyphylla	decemlineata
1255	Scarabaeidae	Melolonthinae	Melolonthini	Polyphylla	gracilis
1256	Scarabaeidae	Melolonthinae	Melolonthini	Polyphylla	hammondi
1257	Scarabaeidae	Melolonthinae	Melolonthini	Polyphylla	pottsorum
1258	Scarabaeidae	Melolonthinae	Melolonthini	Polyphylla	pubescens
1259	Scarabaeidae	Melolonthinae	Melolonthini	Polyphylla	sp.
1260	Scarabaeidae	Melolonthinae	Melolonthini	Rhopaea	magnicornis
1261	Scarabaeidae	Melolonthinae	Melolonthini	Schoenherria	hastata
1262	Scarabaeidae	Melolonthinae	Melolonthini	Sophrops	formosana
1263	Scarabaeidae	Melolonthinae	Melolonthini	Sophrops	kawadai
1264	Scarabaeidae	Melolonthinae	Melolonthini	Sophrops	konishii
1265	Scarabaeidae	Melolonthinae	Melolonthini	Sophrops	taiwana
1266	Scarabaeidae	Melolonthinae	Melolonthini	Sophrops	takatoshii
1267	Scarabaeidae	Melolonthinae	Sericini	Amiserica	babai
1268	Scarabaeidae	Melolonthinae	Sericini	Amiserica	nitididorsis
1269	Scarabaeidae	Melolonthinae	Sericini	Amiserica	rufidula
1270	Scarabaeidae	Melolonthinae	Sericini	Amiserica	shizumui
1271	Scarabaeidae	Melolonthinae	Sericini	Amiserica	antennalis
1272	Scarabaeidae	Melolonthinae	Sericini	Amiserica	basisymmetrica
1273	Scarabaeidae	Melolonthinae	Sericini	Amiserica	belousovi
1274	Scarabaeidae	Melolonthinae	Sericini	Amiserica	carolusholzschuhi
1275	Scarabaeidae	Melolonthinae	Sericini	Amiserica	diaocangshana
1276	Scarabaeidae	Melolonthinae	Sericini	Amiserica	eucurviforceps
1277	Scarabaeidae	Melolonthinae	Sericini	Amiserica	gibbosiforceps
1278	Scarabaeidae	Melolonthinae	Sericini	Amiserica	guanmenshanica
1279	Scarabaeidae	Melolonthinae	Sericini	Amiserica	gulinqin
1280	Scarabaeidae	Melolonthinae	Sericini	Amiserica	incisa
1281	Scarabaeidae	Melolonthinae	Sericini	Amiserica	jiuhuensis
1282	Scarabaeidae	Melolonthinae	Sericini	Amiserica	jizuensis
1283	Scarabaeidae	Melolonthinae	Sericini	Amiserica	longxinensis
1284	Scarabaeidae	Melolonthinae	Sericini	Amiserica	lucidiflava
1285	Scarabaeidae	Melolonthinae	Sericini	Amiserica	nahang
1286	Scarabaeidae	Melolonthinae	Sericini	Amiserica	pappi
1287	Scarabaeidae	Melolonthinae	Sericini	Amiserica	piaoac
1288	Scarabaeidae	Melolonthinae	Sericini	Amiserica	pseudoantennalis
1289	Scarabaeidae	Melolonthinae	Sericini	Amiserica	pseudoincisa
1290	Scarabaeidae	Melolonthinae	Sericini	Amiserica	rufidula
1291	Scarabaeidae	Melolonthinae	Sericini	Amiserica	sacculiforceps
1292	Scarabaeidae	Melolonthinae	Sericini	Amiserica	strnadi
1293	Scarabaeidae	Melolonthinae	Sericini	Amiserica	ventriscalptus
1294	Scarabaeidae	Melolonthinae	Sericini	Amiserica	venxianensis
1295	Scarabaeidae	Melolonthinae	Sericini	Amiserica	zhongtiaoshanensis
1296	Scarabaeidae	Melolonthinae	Sericini	Gastroserica	bicolor
1297	Scarabaeidae	Melolonthinae	Sericini	Gastroserica	brevicornis
1298	Scarabaeidae	Melolonthinae	Sericini	Gastroserica	higonia
1299	Scarabaeidae	Melolonthinae	Sericini	Lasioserica	nitida
1300	Scarabaeidae	Melolonthinae	Sericini	Maladera	amamiana
1301	Scarabaeidae	Melolonthinae	Sericini	Maladera	botrytibia
1302	Scarabaeidae	Melolonthinae	Sericini	Maladera	cariniceps
1303	Scarabaeidae	Melolonthinae	Sericini	Maladera	castanea
1304	Scarabaeidae	Melolonthinae	Sericini	Maladera	ejimai
1305	Scarabaeidae	Melolonthinae	Sericini	Maladera	eumaladera
1306	Scarabaeidae	Melolonthinae	Sericini	Maladera	formosae
1307	Scarabaeidae	Melolonthinae	Sericini	Maladera	fusca
1308	Scarabaeidae	Melolonthinae	Sericini	Maladera	holosericea
1309	Scarabaeidae	Melolonthinae	Sericini	Maladera	horii
1310	Scarabaeidae	Melolonthinae	Sericini	Maladera	impressithorax
1311	Scarabaeidae	Melolonthinae	Sericini	Maladera	inadai
1312	Scarabaeidae	Melolonthinae	Sericini	Maladera	infuscata
1313	Scarabaeidae	Melolonthinae	Sericini	Maladera	japonica
1314	Scarabaeidae	Melolonthinae	Sericini	Maladera	kamiyai
1315	Scarabaeidae	Melolonthinae	Sericini	Maladera	kawaharai
1316	Scarabaeidae	Melolonthinae	Sericini	Maladera	kawaii
1317	Scarabaeidae	Melolonthinae	Sericini	Maladera	kreyenbergi
1318	Scarabaeidae	Melolonthinae	Sericini	Maladera	kumei
1319	Scarabaeidae	Melolonthinae	Sericini	Maladera	kusuii
1320	Scarabaeidae	Melolonthinae	Sericini	Maladera	mollis
1321	Scarabaeidae	Melolonthinae	Sericini	Maladera	nomurai
1322	Scarabaeidae	Melolonthinae	Sericini	Maladera	okinawaensis
1323	Scarabaeidae	Melolonthinae	Sericini	Maladera	okinoerabuana
1324	Scarabaeidae	Melolonthinae	Sericini	Maladera	opima
1325	Scarabaeidae	Melolonthinae	Sericini	Maladera	orientalis
1326	Scarabaeidae	Melolonthinae	Sericini	Maladera	oshimana
1327	Scarabaeidae	Melolonthinae	Sericini	Maladera	renardi
1328	Scarabaeidae	Melolonthinae	Sericini	Maladera	satoi
1329	Scarabaeidae	Melolonthinae	Sericini	Maladera	secreta
1330	Scarabaeidae	Melolonthinae	Sericini	Maladera	secreta
1331	Scarabaeidae	Melolonthinae	Sericini	Maladera	yaeyamana
1332	Scarabaeidae	Melolonthinae	Sericini	Maladera	yakushimana
1333	Scarabaeidae	Melolonthinae	Sericini	Microserica	bisignata
1334	Scarabaeidae	Melolonthinae	Sericini	Microserica	inornata
1335	Scarabaeidae	Melolonthinae	Sericini	Microserica	flaveola
1336	Scarabaeidae	Melolonthinae	Sericini	Nipponoserica	gomadana
1337	Scarabaeidae	Melolonthinae	Sericini	Nipponoserica	kunitachiana
1338	Scarabaeidae	Melolonthinae	Sericini	Nipponoserica	peregrina
1339	Scarabaeidae	Melolonthinae	Sericini	Nipponoserica	pubiventris
1340	Scarabaeidae	Melolonthinae	Sericini	Nipponoserica	quadrifoliata
1341	Scarabaeidae	Melolonthinae	Sericini	Nipponoserica	similis
1342	Scarabaeidae	Melolonthinae	Sericini	Omaloplia	ruricola
1343	Scarabaeidae	Melolonthinae	Sericini	Pachyserica	brevitarsis
1344	Scarabaeidae	Melolonthinae	Sericini	Pachyserica	horishana
1345	Scarabaeidae	Melolonthinae	Sericini	Pachyserica	yanoi
1346	Scarabaeidae	Melolonthinae	Sericini	Serica	boops
1347	Scarabaeidae	Melolonthinae	Sericini	Serica	brevitarsis
1348	Scarabaeidae	Melolonthinae	Sericini	Serica	brunna
1349	Scarabaeidae	Melolonthinae	Sericini	Serica	echigoana
1350	Scarabaeidae	Melolonthinae	Sericini	Serica	incurvata
1351	Scarabaeidae	Melolonthinae	Sericini	Serica	karafutoensis
1352	Scarabaeidae	Melolonthinae	Sericini	Serica	lalashana
1353	Scarabaeidae	Melolonthinae	Sericini	Serica	nipponica
1354	Scarabaeidae	Melolonthinae	Sericini	Serica	ovata
1355	Scarabaeidae	Melolonthinae	Sericini	Serica	pilosa
1356	Scarabaeidae	Melolonthinae	Sericini	Serica	planifrons
1357	Scarabaeidae	Melolonthinae	Sericini	Serica	sp.
1358	Scarabaeidae	Melolonthinae	Sericini	Serica	takagii
1359	Scarabaeidae	Melolonthinae	Sericini	Serica	tokejii
1360	Scarabaeidae	Melolonthinae	Sericini	Serica	trichofemorata
1361	Scarabaeidae	Melolonthinae	Sericini	Serica	yoshidai
1362	Scarabaeidae	Melolonthinae	Sericini	Serica	marmorea
1363	Scarabaeidae	Melolonthinae	Sericini	Serica	sp.
1364	Scarabaeidae	Melolonthinae	Sericini	Sericania	alternata
1365	Scarabaeidae	Melolonthinae	Sericini	Sericania	angulata
1366	Scarabaeidae	Melolonthinae	Sericini	Sericania	awana
1367	Scarabaeidae	Melolonthinae	Sericini	Sericania	chikuzensis
1368	Scarabaeidae	Melolonthinae	Sericini	Sericania	elongata
1369	Scarabaeidae	Melolonthinae	Sericini	Sericania	fulgida
1370	Scarabaeidae	Melolonthinae	Sericini	Sericania	fuscolineata
1371	Scarabaeidae	Melolonthinae	Sericini	Sericania	galloisi
1372	Scarabaeidae	Melolonthinae	Sericini	Sericania	hidana
1373	Scarabaeidae	Melolonthinae	Sericini	Sericania	kadowakii
1374	Scarabaeidae	Melolonthinae	Sericini	Sericania	kirai
1375	Scarabaeidae	Melolonthinae	Sericini	Sericania	kompira
1376	Scarabaeidae	Melolonthinae	Sericini	Sericania	lewisi
1377	Scarabaeidae	Melolonthinae	Sericini	Sericania	marginata
1378	Scarabaeidae	Melolonthinae	Sericini	Sericania	matusitai
1379	Scarabaeidae	Melolonthinae	Sericini	Sericania	mimica
1380	Scarabaeidae	Melolonthinae	Sericini	Sericania	minuscula
1381	Scarabaeidae	Melolonthinae	Sericini	Sericania	ohirai
1382	Scarabaeidae	Melolonthinae	Sericini	Sericania	ohtakei
1383	Scarabaeidae	Melolonthinae	Sericini	Sericania	opaca
1384	Scarabaeidae	Melolonthinae	Sericini	Sericania	quadrifoliata
1385	Scarabaeidae	Melolonthinae	Sericini	Sericania	sachalinensis
1386	Scarabaeidae	Melolonthinae	Sericini	Sericania	serripes
1387	Scarabaeidae	Melolonthinae	Sericini	Sericania	shikokuana
1388	Scarabaeidae	Melolonthinae	Sericini	Sericania	suturalis
1389	Scarabaeidae	Melolonthinae	Sericini	Sericania	yamauchii
1390	Scarabaeidae	Melolonthinae	Sericini	Triodonta	lujai
1391	Hybosoridae	Liparochrinae		Liparochrus	dilatatifrons
1392	Hybosoridae	Liparochrinae		Liparochrus	dilatatifrons
1393	Hybosoridae	Liparochrinae		Liparochrus	dilatatifrons
1394	Hybosoridae	Liparochrinae		Liparochrus	dilatatifrons
1395	Hybosoridae	Liparochrinae		Liparochrus	dilatatifrons
1396	Hybosoridae	Liparochrinae		Liparochrus	dilatatifrons
1397	Hybosoridae	Liparochrinae		Liparochrus	dilatatifrons
1398	Hybosoridae	Liparochrinae		Liparochrus	dilatatifrons
1399	Hybosoridae	Liparochrinae		Liparochrus	dilatatifrons
1400	Hybosoridae	Liparochrinae		Liparochrus	dilatatifrons
1401	Hybosoridae	Liparochrinae		Liparochrus	dilatatifrons
1402	Hybosoridae	Liparochrinae		Liparochrus	dilatatifrons
1403	Hybosoridae	Liparochrinae		Liparochrus	dilatatifrons
1404	Hybosoridae	Liparochrinae		Liparochrus	dilatatifrons
1405	Hybosoridae	Liparochrinae		Liparochrus	dilatatifrons
1406	Hybosoridae	Liparochrinae		Liparochrus	dilatatifrons
1407	Hybosoridae	Liparochrinae		Liparochrus	dilatatifrons
1408	Hybosoridae	Liparochrinae		Liparochrus	dilatatifrons
1409	Hybosoridae	Liparochrinae		Liparochrus	dilatatifrons
1410	Hybosoridae	Liparochrinae		Liparochrus	dilatatifrons
1411	Hybosoridae	Liparochrinae		Liparochrus	dilatatifrons
1412	Hybosoridae	Liparochrinae		Liparochrus	dilatatifrons
1413	Hybosoridae	Liparochrinae		Liparochrus	dilatatifrons
1414	Hybosoridae	Liparochrinae		Liparochrus	dilatatifrons
1415	Hybosoridae	Liparochrinae		Liparochrus	dilatatifrons
1416	Hybosoridae	Liparochrinae		Liparochrus	dux
1417	Hybosoridae	Liparochrinae		Liparochrus	dux
1418	Hybosoridae	Liparochrinae		Liparochrus	dux
1419	Hybosoridae	Liparochrinae		Liparochrus	dux
1420	Hybosoridae	Liparochrinae		Liparochrus	dux
1421	Hybosoridae	Liparochrinae		Liparochrus	dux
1422	Hybosoridae	Liparochrinae		Liparochrus	ingens
1423	Hybosoridae	Liparochrinae		Liparochrus	ingens
1424	Hybosoridae	Liparochrinae		Liparochrus	ingens
1425	Hybosoridae	Liparochrinae		Liparochrus	ingens
1426	Hybosoridae	Liparochrinae		Liparochrus	lugubris
1427	Hybosoridae	Liparochrinae		Liparochrus	sculptilis
1428	Hybosoridae	Liparochrinae		Liparochrus	sculptilis
1429	Hybosoridae	Liparochrinae		Liparochrus	matthewsi
1430	Hybosoridae	Liparochrinae		Liparochrus	hackeri
1431	Hybosoridae	Liparochrinae		Liparochrus	rufus
1432	Hybosoridae	Liparochrinae		Antiochrus	brunneus
1433	Hybosoridae	Liparochrinae		Liparochrus	geminatus
1434	Hybosoridae	Liparochrinae		Antiochrus	brunneus
1435	Hybosoridae	Liparochrinae		Antiochrus	brunneus
1436	Hybosoridae	Liparochrinae		Antiochrus	brunneus
1437	Hybosoridae	Liparochrinae		Liparochrus	geminatus
1438	Hybosoridae	Liparochrinae		Liparochrus	infantus
1439	Hybosoridae	Liparochrinae		Liparochrus	rufus
1440	Glaphyridae	Amphicominae		Amphicoma	abdominalis
1441	Glaphyridae	Amphicominae		Amphicoma	abdominalis
1442	Glaphyridae	Amphicominae		Amphicoma	bombyliformis
1443	Glaphyridae	Amphicominae		Amphicoma	dubia
1444	Glaphyridae	Amphicominae		Amphicoma	graeca
1445	Glaphyridae	Amphicominae		Amphicoma	graeca
1446	Glaphyridae	Amphicominae		Amphicoma	graeca
1447	Glaphyridae	Amphicominae		Amphicoma	graeca
1448	Glaphyridae	Amphicominae		Amphicoma	graeca
1449	Glaphyridae	Amphicominae		Amphicoma	iberica
1450	Glaphyridae	Amphicominae		Amphicoma	iberica
1451	Glaphyridae	Amphicominae		Amphicoma	iberica
1452	Glaphyridae	Amphicominae		Amphicoma	iberica
1453	Glaphyridae	Amphicominae		Amphicoma	sp.
1454	Glaphyridae	Amphicominae		Amphicoma	sp.
1455	Glaphyridae	Amphicominae		Amphicoma	splendens
1456	Glaphyridae	Amphicominae		Amphicoma	splendens
1457	Glaphyridae	Amphicominae		Amphicoma	splendens
1458	Glaphyridae	Amphicominae		Amphicoma	splendens
1459	Glaphyridae	Amphicominae		Amphicoma	vulpes
1460	Glaphyridae	Amphicominae		Amphicoma	vulpes
1461	Glaphyridae	Amphicominae		Amphicoma	vulpes
1462	Glaphyridae	Amphicominae		Amphicoma	jucunda
1463	Glaphyridae	Amphicominae		Amphicoma	jucunda
1464	Glaphyridae	Amphicominae		Amphicoma	jucunda
1465	Glaphyridae	Amphicominae		Amphicoma	jucunda
1466	Glaphyridae	Amphicominae		Amphicoma	jucunda
1467	Glaphyridae	Amphicominae		Amphicoma	jucunda
1468	Glaphyridae	Amphicominae		Amphicoma	latouchei
1469	Glaphyridae	Amphicominae		Amphicoma	latouchei
1470	Glaphyridae	Amphicominae		Amphicoma	latouchei
1471	Glaphyridae	Amphicominae		Amphicoma	latouchei
1472	Glaphyridae	Amphicominae		Amphicoma	latouchei
1473	Glaphyridae	Amphicominae		Amphicoma	latouchei
1474	Glaphyridae	Amphicominae		Amphicoma	latouchei
1475	Glaphyridae	Amphicominae		Amphicoma	latouchei
1476	Glaphyridae	Amphicominae		Amphicoma	nikodymi
1477	Glaphyridae	Amphicominae		Amphicoma	pectinata
1478	Glaphyridae	Amphicominae		Amphicoma	pectinata
1479	Glaphyridae	Amphicominae		Amphicoma	pectinata
1480	Glaphyridae	Amphicominae		Amphicoma	pectinata
1481	Glaphyridae	Amphicominae		Amphicoma	regalis
1482	Glaphyridae	Amphicominae		Amphicoma	regalis
1483	Glaphyridae	Amphicominae		Amphicoma	regalis
1484	Glaphyridae	Amphicominae		Amphicoma	regalis
1485	Glaphyridae	Amphicominae		Amphicoma	regalis
1486	Glaphyridae	Amphicominae		Amphicoma	regalis
1487	Glaphyridae	Amphicominae		Amphicoma	regalis
1488	Glaphyridae	Amphicominae		Amphicoma	rothschildi
1489	Glaphyridae	Amphicominae		Amphicoma	rothschildi
1490	Glaphyridae	Amphicominae		Amphicoma	rothschildi
1491	Glaphyridae	Amphicominae		Amphicoma	rothschildi
1492	Geotrupidae	Bolboceratinae		Blackburnium	sloanei
1493	Geotrupidae	Bolboceratinae		Blackburnium	sloanei
1494	Geotrupidae	Bolboceratinae		Blackburnium	sloanei
1495	Geotrupidae	Bolboceratinae		Blackburnium	sloanei
1496	Geotrupidae	Bolboceratinae		Blackburnium	sloanei
1497	Geotrupidae	Bolboceratinae		Blackburnium	sloanei
1498	Geotrupidae	Bolboceratinae		Blackburnium	sloanei
1499	Geotrupidae	Bolboceratinae		Blackburnium	sloanei
1500	Geotrupidae	Bolboceratinae		Blackburnium	sloanei
1501	Geotrupidae	Bolboceratinae		Blackburnium	sloanei
1502	Geotrupidae	Bolboceratinae		Blackburnium	sloanei
1503	Geotrupidae	Bolboceratinae		Blackburnium	sloanei
1504	Geotrupidae	Bolboceratinae		Blackburnium	sloanei
1505	Geotrupidae	Bolboceratinae		Blackburnium	sloanei
1506	Geotrupidae	Bolboceratinae		Blackburnium	sloanei
1507	Geotrupidae	Bolboceratinae		Blackburnium	insigne
1508	Geotrupidae	Bolboceratinae		Blackburnium	insigne
1509	Geotrupidae	Bolboceratinae		Blackburnium	insigne
1510	Geotrupidae	Bolboceratinae		Blackburnium	insigne
1511	Geotrupidae	Bolboceratinae		Blackburnium	angulicorne
1512	Geotrupidae	Bolboceratinae		Blackburnium	angulicorne
1513	Geotrupidae	Bolboceratinae		Blackburnium	angulicorne
1514	Geotrupidae	Bolboceratinae		Blackburnium	angulicorne
1515	Geotrupidae	Bolboceratinae		Blackburnium	angulicorne
1516	Geotrupidae	Bolboceratinae		Blackburnium	angulicorne
1517	Geotrupidae	Bolboceratinae		Blackburnium	angulicorne
1518	Geotrupidae	Bolboceratinae		Blackburnium	angulicorne
1519	Geotrupidae	Bolboceratinae		Blackburnium	angulicorne
1520	Geotrupidae	Bolboceratinae		Blackburnium	angulicorne
1521	Geotrupidae	Bolboceratinae		Blackburnium	angulicorne
1522	Geotrupidae	Bolboceratinae		Blackburnium	angulicorne
1523	Geotrupidae	Bolboceratinae		Blackburnium	angulicorne
1524	Geotrupidae	Bolboceratinae		Blackburnium	angulicorne
1525	Geotrupidae	Bolboceratinae		Blackburnium	angulicorne
1526	Geotrupidae	Bolboceratinae		Blackburnium	angulicorne
1527	Geotrupidae	Bolboceratinae		Blackburnium	angulicorne
1528	Geotrupidae	Bolboceratinae		Blackburnium	kirbyi
1529	Geotrupidae	Bolboceratinae		Blackburnium	kirbyi
1530	Geotrupidae	Bolboceratinae		Blackburnium	kirbyi
1531	Geotrupidae	Bolboceratinae		Blackburnium	kirbyi
1532	Geotrupidae	Bolboceratinae		Blackburnium	kirbyi
1533	Geotrupidae	Bolboceratinae		Blackburnium	kirbyi
1534	Geotrupidae	Bolboceratinae		Blackburnium	kirbyi
1535	Geotrupidae	Bolboceratinae		Blackburnium	kirbyi
1536	Geotrupidae	Bolboceratinae		Blackburnium	kirbyi
1537	Geotrupidae	Bolboceratinae		Blackburnium	kirbyi
1538	Geotrupidae	Bolboceratinae		Blackburnium	kirbyi
1539	Geotrupidae	Bolboceratinae		Blackburnium	kirbyi
1540	Geotrupidae	Bolboceratinae		Blackburnium	kirbyi
1541	Geotrupidae	Bolboceratinae		Blackburnium	kirbyi
1542	Geotrupidae	Bolboceratinae		Blackburnium	kirbyi
1543	Geotrupidae	Bolboceratinae		Blackburnium	kirbyi
1544	Geotrupidae	Bolboceratinae		Blackburnium	aratum
1545	Geotrupidae	Bolboceratinae		Blackburnium	aratum
1546	Geotrupidae	Bolboceratinae		Blackburnium	macleayi
1547	Geotrupidae	Bolboceratinae		Blackburnium	macleayi
1548	Geotrupidae	Bolboceratinae		Blackburnium	macleayi
1549	Geotrupidae	Bolboceratinae		Blackburnium	macleayi
1550	Geotrupidae	Bolboceratinae		Blackburnium	macleayi
1551	Geotrupidae	Bolboceratinae		Blackburnium	macleayi
1552	Geotrupidae	Bolboceratinae		Blackburnium	macleayi
1553	Geotrupidae	Bolboceratinae		Blackburnium	macleayi
1554	Geotrupidae	Bolboceratinae		Blackburnium	macleayi
1555	Geotrupidae	Bolboceratinae		Blackburnium	rhinoceros
1556	Geotrupidae	Bolboceratinae		Blackburnium	rhinoceros
1557	Geotrupidae	Bolboceratinae		Blackburnium	rhinoceros
1558	Geotrupidae	Bolboceratinae		Blackburnium	rhinoceros
1559	Geotrupidae	Bolboceratinae		Blackburnium	rhinoceros
1560	Geotrupidae	Bolboceratinae		Blackburnium	rhinoceros
1561	Geotrupidae	Bolboceratinae		Blackburnium	rhinoceros
1562	Geotrupidae	Bolboceratinae		Blackburnium	rhinoceros
1563	Geotrupidae	Bolboceratinae		Blackburnium	rhinoceros
1564	Geotrupidae	Bolboceratinae		Blackburnium	rhinoceros
1565	Geotrupidae	Bolboceratinae		Blackburnium	rhinoceros
1566	Geotrupidae	Bolboceratinae		Blackburnium	carpentariae
1567	Geotrupidae	Bolboceratinae		Blackburnium	carpentariae
1568	Geotrupidae	Bolboceratinae		Blackburnium	carpentariae
1569	Geotrupidae	Bolboceratinae		Blackburnium	carpentariae
1570	Geotrupidae	Bolboceratinae		Blackburnium	carpentariae
1571	Geotrupidae	Bolboceratinae		Blackburnium	carpentariae
1572	Geotrupidae	Bolboceratinae		Blackburnium	carpentariae
1573	Geotrupidae	Bolboceratinae		Blackburnium	carpentariae
1574	Geotrupidae	Bolboceratinae		Blackburnium	carpentariae
1575	Geotrupidae	Bolboceratinae		Blackburnium	carpentariae
1576	Geotrupidae	Bolboceratinae		Blackburnium	carpentariae
1577	Geotrupidae	Bolboceratinae		Blackburnium	carpentariae
1578	Geotrupidae	Bolboceratinae		Blackburnium	carpentariae
1579	Geotrupidae	Bolboceratinae		Blackburnium	carpentariae
1580	Geotrupidae	Bolboceratinae		Blackburnium	carpentariae
1581	Geotrupidae	Bolboceratinae		Blackburnium	carpentariae
1582	Geotrupidae	Bolboceratinae		Blackburnium	carpentariae
1583	Geotrupidae	Bolboceratinae		Blackburnium	carpentariae
1584	Geotrupidae	Bolboceratinae		Blackburnium	carpentariae
1585	Geotrupidae	Bolboceratinae		Blackburnium	carpentariae
1586	Geotrupidae	Bolboceratinae		Blackburnium	carpentariae
1587	Geotrupidae	Bolboceratinae		Blackburnium	carpentariae
1588	Geotrupidae	Bolboceratinae		Blackburnium	carpentariae
1589	Geotrupidae	Bolboceratinae		Blackburnium	carpentariae
1590	Geotrupidae	Bolboceratinae		Blackburnium	carpentariae
1591	Geotrupidae	Bolboceratinae		Blackburnium	carpentariae
1592	Geotrupidae	Bolboceratinae		Blackburnium	carpentariae
1593	Geotrupidae	Bolboceratinae		Blackburnium	carpentariae
1594	Geotrupidae	Bolboceratinae		Blackburnium	carpentariae
1595	Geotrupidae	Bolboceratinae		Blackburnium	carpentariae
1596	Geotrupidae	Bolboceratinae		Blackburnium	carpentariae
1597	Geotrupidae	Bolboceratinae		Blackburnium	carpentariae
1598	Geotrupidae	Bolboceratinae		Blackburnium	carpentariae
1599	Geotrupidae	Bolboceratinae		Blackburnium	carpentariae
1600	Geotrupidae	Bolboceratinae		Blackburnium	carpentariae
1601	Geotrupidae	Bolboceratinae		Blackburnium	carpentariae
1602	Geotrupidae	Bolboceratinae		Blackburnium	carpentariae
1603	Geotrupidae	Bolboceratinae		Blackburnium	carpentariae
1604	Geotrupidae	Bolboceratinae		Blackburnium	carpentariae
1605	Geotrupidae	Bolboceratinae		Blackburnium	carpentariae
1606	Geotrupidae	Bolboceratinae		Bolbelasmus	ishigakiensis
1607	Geotrupidae	Bolboceratinae		Bolbelasmus	nativus
1608	Geotrupidae	Bolboceratinae		Bolbelasmus	nigroplagiatum
1609	Geotrupidae	Bolboceratinae		Bolbelasmus	ryukyuensis
1610	Geotrupidae	Bolboceratinae		Bolbelasmus	shibatai
1611	Geotrupidae	Bolboceratinae		Bolboceras	sp.
1612	Geotrupidae	Bolboceratinae		Bolboceras	sp.
1613	Geotrupidae	Bolboceratinae		Bolboceras	filicornis
1614	Geotrupidae	Bolboceratinae		Bolbocerosoma	nigroplagiatum
1615	Geotrupidae	Bolboceratinae		Bolbocerosoma	nigroplagiatum
1616	Geotrupidae	Bolboceratinae		Elephastomus	proboscideus
1617	Geotrupidae	Bolboceratinae		Elephastomus	sp.
1618	Geotrupidae	Bolboceratinae		Bolbochromus	ryukyuensis
1619	Geotrupidae	Bolboceratinae		Pseudoathyreus	freyi
1620	Geotrupidae	Bolboceratinae		Bolbelasmus	bocchus
1621	Geotrupidae	Bolboceratinae		Bolbelasmus	brancoi
1622	Geotrupidae	Bolboceratinae		Bolbelasmus	gallicus
1623	Geotrupidae	Bolboceratinae		Bolbelasmus	howdeni
1624	Geotrupidae	Bolboceratinae		Athyreus	alvarengai
1625	Geotrupidae	Bolboceratinae		Athyreus	alvarengai
1626	Geotrupidae	Bolboceratinae		Athyreus	bellator
1627	Geotrupidae	Bolboceratinae		Athyreus	bellator
1628	Geotrupidae	Bolboceratinae		Athyreus	giuglarisi
1629	Geotrupidae	Bolboceratinae		Athyreus	giuglarisi
1630	Geotrupidae	Bolboceratinae		Athyreus	howdeni
1631	Geotrupidae	Bolboceratinae		Athyreus	parvus
1632	Geotrupidae	Bolboceratinae		Athyreus	parvus
1633	Geotrupidae	Bolboceratinae		Athyreus	thilliezi
1634	Geotrupidae	Bolboceratinae		Athyreus	unicornis
1635	Geotrupidae	Bolboceratinae		Australobolbus	gayndahensis
1636	Geotrupidae	Bolboceratinae		Australobolbus	papuanus
1637	Geotrupidae	Bolboceratinae		Blackbolbus	goldingorum
1638	Geotrupidae	Bolboceratinae		Blackbolbus	puncticollis
1639	Geotrupidae	Bolboceratinae		Blackburnium	baretti
1640	Geotrupidae	Bolboceratinae		Blackburnium	carpentariae
1641	Geotrupidae	Bolboceratinae		Blackburnium	darwinense
1642	Geotrupidae	Bolboceratinae		Blackburnium	darwinense
1643	Geotrupidae	Bolboceratinae		Blackburnium	reichei
1644	Geotrupidae	Bolboceratinae		Blackburnium	sloanei
1645	Geotrupidae	Bolboceratinae		Blackburnium	sloanei
1646	Geotrupidae	Bolboceratinae		Bolbaffer	abditus
1647	Geotrupidae	Bolboceratinae		Bolbaffer	abditus
1648	Geotrupidae	Bolboceratinae		Bolbaffer	abditus
1649	Geotrupidae	Bolboceratinae		Bolbaffer	bremeri
1650	Geotrupidae	Bolboceratinae		Bolbaffer	bremeri
1651	Geotrupidae	Bolboceratinae		Bolbaffer	gigas
1652	Geotrupidae	Bolboceratinae		Bolbaffer	princeps
1653	Geotrupidae	Bolboceratinae		Bolbaffer	princeps
1654	Geotrupidae	Bolboceratinae		Bolbaffer	princeps
1655	Geotrupidae	Bolboceratinae		Bolbaffer	princeps
1656	Geotrupidae	Bolboceratinae		Bolbaffer	tenuelimbatus
1657	Geotrupidae	Bolboceratinae		Bolbaffer	tenuelimbatus
1658	Geotrupidae	Bolboceratinae		Bolbapium	caesum
1659	Geotrupidae	Bolboceratinae		Bolbelasmus	bocchus
1660	Geotrupidae	Bolboceratinae		Bolbelasmus	bocchus
1661	Geotrupidae	Bolboceratinae		Bolbelasmus	bocchus
1662	Geotrupidae	Bolboceratinae		Bolbelasmus	bocchus
1663	Geotrupidae	Bolboceratinae		Bolbelasmus	bocchus
1664	Geotrupidae	Bolboceratinae		Bolbelasmus	bocchus
1665	Geotrupidae	Bolboceratinae		Bolbelasmus	bocchus
1666	Geotrupidae	Bolboceratinae		Bolbelasmus	bocchus
1667	Geotrupidae	Bolboceratinae		Bolbelasmus	bocchus
1668	Geotrupidae	Bolboceratinae		Bolbelasmus	brancoi
1669	Geotrupidae	Bolboceratinae		Bolbelasmus	brancoi
1670	Geotrupidae	Bolboceratinae		Bolbelasmus	brancoi
1671	Geotrupidae	Bolboceratinae		Bolbelasmus	coreanus
1672	Geotrupidae	Bolboceratinae		Bolbelasmus	coreanus
1673	Geotrupidae	Bolboceratinae		Bolbelasmus	gallicus
1674	Geotrupidae	Bolboceratinae		Bolbelasmus	gallicus
1675	Geotrupidae	Bolboceratinae		Bolbelasmus	gallicus
1676	Geotrupidae	Bolboceratinae		Bolbelasmus	gallicus
1677	Geotrupidae	Bolboceratinae		Bolbelasmus	gallicus
1678	Geotrupidae	Bolboceratinae		Bolbelasmus	gallicus
1679	Geotrupidae	Bolboceratinae		Bolbelasmus	hornii
1680	Geotrupidae	Bolboceratinae		Bolbelasmus	howdeni
1681	Geotrupidae	Bolboceratinae		Bolbelasmus	keithi
1682	Geotrupidae	Bolboceratinae		Bolbelasmus	keithi
1683	Geotrupidae	Bolboceratinae		Bolbelasmus	nativus
1684	Geotrupidae	Bolboceratinae		Bolbelasmus	nativus
1685	Geotrupidae	Bolboceratinae		Bolbelasmus	nikolajevi
1686	Geotrupidae	Bolboceratinae		Bolbelasmus	nikolajevi
1687	Geotrupidae	Bolboceratinae		Bolbelasmus	nireus
1688	Geotrupidae	Bolboceratinae		Bolbelasmus	romanorum
1689	Geotrupidae	Bolboceratinae		Bolbelasmus	romanorum
1690	Geotrupidae	Bolboceratinae		Bolbelasmus	sp.
1691	Geotrupidae	Bolboceratinae		Bolbelasmus	sp.
1692	Geotrupidae	Bolboceratinae		Bolbelasmus	unicornis
1693	Geotrupidae	Bolboceratinae		Bolbelasmus	unicornis
1694	Geotrupidae	Bolboceratinae		Bolbelasmus	unicornis
1695	Geotrupidae	Bolboceratinae		Bolbelasmus	unicornis
1696	Geotrupidae	Bolboceratinae		Bolbelasmus	unicornis
1697	Geotrupidae	Bolboceratinae		Bolbelasmus	unicornis
1698	Geotrupidae	Bolboceratinae		Bolbelasmus	unicornis
1699	Geotrupidae	Bolboceratinae		Bolbelasmus	unicornis
1700	Geotrupidae	Bolboceratinae		Bolbelasmus	unicornis
1701	Geotrupidae	Bolboceratinae		Bolbelasmus	unicornis
1702	Geotrupidae	Bolboceratinae		Bolbelasmus	vaulogeri
1703	Geotrupidae	Bolboceratinae		Bolbelasmus	vaulogeri
1704	Geotrupidae	Bolboceratinae		Bolbelasmus	vaulogeri
1705	Geotrupidae	Bolboceratinae		Bolbelasmus	zagrosensis
1706	Geotrupidae	Bolboceratinae		Bolbocerastes	imperialism
1707	Geotrupidae	Bolboceratinae		Bolbocerastes	regalis
1708	Geotrupidae	Bolboceratinae		Bolbocerastes	regalis
1709	Geotrupidae	Bolboceratinae		Bolbocerastes	regalis
1710	Geotrupidae	Bolboceratinae		Bolbocerastes	regalis
1711	Geotrupidae	Bolboceratinae		Bolbocerastes	regalis
1712	Geotrupidae	Bolboceratinae		Bolbocerastes	regalis
1713	Geotrupidae	Bolboceratinae		Bolbocerastes	regalis
1714	Geotrupidae	Bolboceratinae		Bolbocerastes	regalis
1715	Geotrupidae	Bolboceratinae		Bolbocerastes	regalis
1716	Geotrupidae	Bolboceratinae		Bolbocerastes	serratus
1717	Geotrupidae	Bolboceratinae		Bolbocerastes	serratus
1718	Geotrupidae	Bolboceratinae		Bolbocerastes	serratus
1719	Geotrupidae	Bolboceratinae		Bolbocerastes	serratus
1720	Geotrupidae	Bolboceratinae		Bolbocerastes	sp.
1721	Geotrupidae	Bolboceratinae		Bolbocerastes	sp.
1722	Geotrupidae	Bolboceratinae		Bolboceroides	sp.
1723	Geotrupidae	Bolboceratinae		Bolbocerosoma	farctum
1724	Geotrupidae	Bolboceratinae		Bolbocerosoma	farctum
1725	Geotrupidae	Bolboceratinae		Bolbocerosoma	farctum
1726	Geotrupidae	Bolboceratinae		Bolbocerosoma	farctum
1727	Geotrupidae	Bolboceratinae		Bolbocerosoma	kiyoyamai
1728	Geotrupidae	Bolboceratinae		Bolbocerosoma	nigroplagiatum
1729	Geotrupidae	Bolboceratinae		Bolbocerosoma	pusillum
1730	Geotrupidae	Bolboceratinae		Bolbocerosoma	tumefactum
1731	Geotrupidae	Bolboceratinae		Bolbocerosoma	tumefactum
1732	Geotrupidae	Bolboceratinae		Bolbochromus	hirokawai
1733	Geotrupidae	Bolboceratinae		Bolbochromus	jengi
1734	Geotrupidae	Bolboceratinae		Bolbochromus	luzonensis
1735	Geotrupidae	Bolboceratinae		Bolbochromus	mindanaicus
1736	Geotrupidae	Bolboceratinae		Bolbochromus	setosifrons
1737	Geotrupidae	Bolboceratinae		Bolborhinum	geotrupoides
1738	Geotrupidae	Bolboceratinae		Bolborhinum	geotrupoides
1739	Geotrupidae	Bolboceratinae		Bolborhinum	laesicolle
1740	Geotrupidae	Bolboceratinae		Bolborhinum	laesicolle
1741	Geotrupidae	Bolboceratinae		Bolborhinum	nasutum
1742	Geotrupidae	Bolboceratinae		Bolborhinum	nasutum
1743	Geotrupidae	Bolboceratinae		Bolborhinum	seai
1744	Geotrupidae	Bolboceratinae		Bolborhinum	shajovskoyi
1745	Geotrupidae	Bolboceratinae		Bolborhinum	shajovskoyi
1746	Geotrupidae	Bolboceratinae		Bolborhinum	tricorne
1747	Geotrupidae	Bolboceratinae		Bolborhinum	tricorne
1748	Geotrupidae	Bolboceratinae		Bolborhinum	tricorne
1749	Geotrupidae	Bolboceratinae		Bolborhinum	trilobulicorne
1750	Geotrupidae	Bolboceratinae		Bolborhinum	trilobulicorne
1751	Geotrupidae	Bolboceratinae		Bolborhinum	trilobulicorne
1752	Geotrupidae	Bolboceratinae		Bolborhinum	trilobulicorne
1753	Geotrupidae	Bolboceratinae		Bolborhinum	tubericeps
1754	Geotrupidae	Bolboceratinae		Bolborhinum	tubericeps
1755	Geotrupidae	Bolboceratinae		Bolborhombus	parvulus
1756	Geotrupidae	Bolboceratinae		Bolborhombus	sallaei
1757	Geotrupidae	Bolboceratinae		Bolborhombus	sallaei
1758	Geotrupidae	Bolboceratinae		Bolborhombus	sallaei
1759	Geotrupidae	Bolboceratinae		Bolborhombus	sallaei
1760	Geotrupidae	Bolboceratinae		Bolborhombus	sallaei
1761	Geotrupidae	Bolboceratinae		Bolborhombus	sallaei
1762	Geotrupidae	Bolboceratinae		Bolborhombus	sallei
1763	Geotrupidae	Bolboceratinae		Bolborhombus	sallei
1764	Geotrupidae	Bolboceratinae		Bolborhombus	sallei
1765	Geotrupidae	Bolboceratinae		Bolborhombus	sp.
1766	Geotrupidae	Bolboceratinae		Bradycinetulus	ferrugineus
1767	Geotrupidae	Bolboceratinae		Bradycinetulus	ferrugineus
1768	Geotrupidae	Bolboceratinae		Bradycinetulus	ferrugineus
1769	Geotrupidae	Bolboceratinae		Bradycinetulus	ferrugineus
1770	Geotrupidae	Bolboceratinae		Bradycinetulus	fossatus
1771	Geotrupidae	Bolboceratinae		Bradycinetulus	fossatus
1772	Geotrupidae	Bolboceratinae		Bradycinetulus	fossatus
1773	Geotrupidae	Bolboceratinae		Bradycinetulus	fossatus
1774	Geotrupidae	Bolboceratinae		Bradycinetulus	rex
1775	Geotrupidae	Bolboceratinae		Eucanthus	greeni
1776	Geotrupidae	Bolboceratinae		Eucanthus	greeni
1777	Geotrupidae	Bolboceratinae		Eucanthus	greeni
1778	Geotrupidae	Bolboceratinae		Eucanthus	greeni
1779	Geotrupidae	Bolboceratinae		Eucanthus	greeni
1780	Geotrupidae	Bolboceratinae		Eucanthus	greeni
1781	Geotrupidae	Bolboceratinae		Eucanthus	greeni
1782	Geotrupidae	Bolboceratinae		Eucanthus	greeni
1783	Geotrupidae	Bolboceratinae		Eucanthus	greeni
1784	Geotrupidae	Bolboceratinae		Eucanthus	greeni
1785	Geotrupidae	Bolboceratinae		Eucanthus	impressus
1786	Geotrupidae	Bolboceratinae		Eucanthus	lazarus
1787	Geotrupidae	Bolboceratinae		Eucanthus	lazarus
1788	Geotrupidae	Bolboceratinae		Eucanthus	sp.
1789	Geotrupidae	Bolboceratinae		Eucanthus	sp.
1790	Geotrupidae	Bolboceratinae		Eucanthus	sp.
1791	Geotrupidae	Bolboceratinae		Eucanthus	sp.
1792	Geotrupidae	Bolboceratinae		Eucanthus	subtropicus
1793	Geotrupidae	Bolboceratinae		Eucanthus	subtropicus
1794	Geotrupidae	Bolboceratinae		Eucanthus	subtropicus
1795	Geotrupidae	Bolboceratinae		Neoathyreus	brazilensis
1796	Geotrupidae	Bolboceratinae		Neoathyreus	centralis
1797	Geotrupidae	Bolboceratinae		Neoathyreus	dalensi
1798	Geotrupidae	Bolboceratinae		Neoathyreus	excavatus
1799	Geotrupidae	Bolboceratinae		Neoathyreus	excavatus
1800	Geotrupidae	Bolboceratinae		Neoathyreus	fissicornis
1801	Geotrupidae	Bolboceratinae		Neoathyreus	guyanensis
1802	Geotrupidae	Bolboceratinae		Neoathyreus	guyanensis
1803	Geotrupidae	Bolboceratinae		Neoathyreus	guyanensis
1804	Geotrupidae	Bolboceratinae		Neoathyreus	illotus
1805	Geotrupidae	Bolboceratinae		Neoathyreus	illotus
1806	Geotrupidae	Bolboceratinae		Neoathyreus	lanuginosus
1807	Geotrupidae	Bolboceratinae		Neoathyreus	latidorsalis
1808	Geotrupidae	Bolboceratinae		Neoathyreus	maudae
1809	Geotrupidae	Bolboceratinae		Neoathyreus	maudae
1810	Geotrupidae	Bolboceratinae		Neoathyreus	sexdentatus
1811	Geotrupidae	Bolboceratinae		Odonteus	armiger
1812	Geotrupidae	Bolboceratinae		Odonteus	armiger
1813	Geotrupidae	Bolboceratinae		Odonteus	armiger
1814	Geotrupidae	Bolboceratinae		Odonteus	armiger
1815	Geotrupidae	Bolboceratinae		Odonteus	armiger
1816	Geotrupidae	Bolboceratinae		Odonteus	armiger
1817	Geotrupidae	Bolboceratinae		Odonteus	armiger
1818	Geotrupidae	Bolboceratinae		Odonteus	armiger
1819	Geotrupidae	Bolboceratinae		Odonteus	armiger
1820	Geotrupidae	Bolboceratinae		Odonteus	armiger
1821	Geotrupidae	Bolboceratinae		Odonteus	armiger
1822	Geotrupidae	Bolboceratinae		Odonteus	armiger
1823	Geotrupidae	Bolboceratinae		Odonteus	armiger
1824	Geotrupidae	Bolboceratinae		Odonteus	obesus
1825	Geotrupidae	Bolboceratinae		Odonteus	sp.
1826	Geotrupidae	Bolboceratinae		Odonteus	thoracicornis
1827	Geotrupidae	Bolboceratinae		Pereirabolbus	castaneus
1828	Geotrupidae	Bolboceratinae		Pereirabolbus	tucumanensis
1829	Geotrupidae	Bolboceratinae		Pseudoathyreus	freyi
1830	Geotrupidae	Bolboceratinae		Pseudoathyreus	orientalis
1831	Geotrupidae	Bolboceratinae		Pseudoathyreus	porcatus
1832	Geotrupidae	Bolboceratinae		Pseudoathyreus	porcatus
1833	Geotrupidae	Bolboceratinae		Pseudoathyreus	porcatus
1834	Geotrupidae	Bolboceratinae		Pseudoathyreus	porcatus
1835	Geotrupidae	Bolboceratinae		Pseudoathyreus	porcatus
1836	Geotrupidae	Bolboceratinae		Pseudoathyreus	zianii
1837	Geotrupidae	Bolboceratinae		Stenaspidius	sp.
1838	Geotrupidae	Bolboceratinae		Zefevazia	quinquedentata
1839	Scarabaeidae	Cetoniinae		Aethiessa	floralis
1840	Scarabaeidae	Cetoniinae		Aethiessa	mesopotamica
1841	Scarabaeidae	Cetoniinae		Aethiessa	szekessyi
1842	Scarabaeidae	Cetoniinae		Agestrata	antoinei
1843	Scarabaeidae	Cetoniinae		Agestrata	belitungana
1844	Scarabaeidae	Cetoniinae		Agestrata	dehaan
1845	Scarabaeidae	Cetoniinae		Agestrata	luconica
1846	Scarabaeidae	Cetoniinae		Agestrata	orichalca
1847	Scarabaeidae	Cetoniinae		Agestrata	parryi
1848	Scarabaeidae	Cetoniinae		Agestrata	punctatostriata
1849	Scarabaeidae	Cetoniinae		Agestrata	semperi
1850	Scarabaeidae	Cetoniinae		Allardiana	bacchusi
1851	Scarabaeidae	Cetoniinae		Allardiana	decorticata
1852	Scarabaeidae	Cetoniinae		Allardiana	gymnopleura
1853	Scarabaeidae	Cetoniinae		Allardiana	variabilis
1854	Scarabaeidae	Cetoniinae		Alleucosma	ruteri
1855	Scarabaeidae	Cetoniinae		Amaurodes	passerinii
1856	Scarabaeidae	Cetoniinae		Amazula	suavis
1857	Scarabaeidae	Cetoniinae		Amithao	erythropus
1858	Scarabaeidae	Cetoniinae		Amithao	haematopus
1859	Scarabaeidae	Cetoniinae		Anacamptorrhina	concolor
1860	Scarabaeidae	Cetoniinae		Anacamptorrhina	corrusca
1861	Scarabaeidae	Cetoniinae		Anacamptorrhina	ignipes
1862	Scarabaeidae	Cetoniinae		Anagnathocera	disper
1863	Scarabaeidae	Cetoniinae		Anatoma	stillata
1864	Scarabaeidae	Cetoniinae		Anatona	selousi
1865	Scarabaeidae	Cetoniinae		Anatonochilus	platycephalus
1866	Scarabaeidae	Cetoniinae		Anatropis	verticalis
1867	Scarabaeidae	Cetoniinae		Anelaphinis	simillima
1868	Scarabaeidae	Cetoniinae		Anisorrhina	anthracina
1869	Scarabaeidae	Cetoniinae		Anisorrhina	flavomaculata
1870	Scarabaeidae	Cetoniinae		Anisorrhina	flavoplagiata
1871	Scarabaeidae	Cetoniinae		Anisorrhina	jacksoni
1872	Scarabaeidae	Cetoniinae		Anisorrhina	laevicauda
1873	Scarabaeidae	Cetoniinae		Anisorrhina	laeviplaga
1874	Scarabaeidae	Cetoniinae		Anisorrhina	lequeuxi
1875	Scarabaeidae	Cetoniinae		Anisorrhina	palliata
1876	Scarabaeidae	Cetoniinae		Anisorrhina	quadricornis
1877	Scarabaeidae	Cetoniinae		Anochilia	bifida
1878	Scarabaeidae	Cetoniinae		Anochilia	incilis
1879	Scarabaeidae	Cetoniinae		Anochilia	laevigata
1880	Scarabaeidae	Cetoniinae		Anochilia	moffartsi
1881	Scarabaeidae	Cetoniinae		Anochilia	nitida
1882	Scarabaeidae	Cetoniinae		Anochilia	picipes
1883	Scarabaeidae	Cetoniinae		Anochilia	scapularis
1884	Scarabaeidae	Cetoniinae		Anochilia	viossati
1885	Scarabaeidae	Cetoniinae		Anochilia	vitticollis
1886	Scarabaeidae	Cetoniinae		Anocoela	ebena
1887	Scarabaeidae	Cetoniinae		Anomalocera	olivacea
1888	Scarabaeidae	Cetoniinae		Anomalocera	paotao
1889	Scarabaeidae	Cetoniinae		Anomalocera	parryi
1890	Scarabaeidae	Cetoniinae		Anomalocera	subopaca
1891	Scarabaeidae	Cetoniinae		Anomalocera	vitalisi
1892	Scarabaeidae	Cetoniinae		Anoplocheilus	figuratus
1893	Scarabaeidae	Cetoniinae		Anoplocheilus	germari
1894	Scarabaeidae	Cetoniinae		Anoplocheilus	rusticus
1895	Scarabaeidae	Cetoniinae		Anoplocheilus	variabilis
1896	Scarabaeidae	Cetoniinae		Anthracophora	borneensis
1897	Scarabaeidae	Cetoniinae		Anthracophora	ceylonensis
1898	Scarabaeidae	Cetoniinae		Anthracophora	crucifera
1899	Scarabaeidae	Cetoniinae		Anthracophora	dalmanni
1900	Scarabaeidae	Cetoniinae		Anthracophora	eddai
1901	Scarabaeidae	Cetoniinae		Anthracophora	gigantea
1902	Scarabaeidae	Cetoniinae		Anthracophora	rusticola
1903	Scarabaeidae	Cetoniinae		Anthracophora	siamensis
1904	Scarabaeidae	Cetoniinae		Anthracophora	vietnamica
1905	Scarabaeidae	Cetoniinae		Anthracophoroides	capeneri
1906	Scarabaeidae	Cetoniinae		Aphanesthes	pullata
1907	Scarabaeidae	Cetoniinae		Aphanesthes	succinea
1908	Scarabaeidae	Cetoniinae		Aphanesthes	trapezifera
1909	Scarabaeidae	Cetoniinae		Aphanochroa	overlaeti
1910	Scarabaeidae	Cetoniinae		Aphanochroa	pseudincoides
1911	Scarabaeidae	Cetoniinae		Apocnosis	jeanelli
1912	Scarabaeidae	Cetoniinae		Apocnosis	striata
1913	Scarabaeidae	Cetoniinae		Argyripa	anomala
1914	Scarabaeidae	Cetoniinae		Argyripa	lansbergei
1915	Scarabaeidae	Cetoniinae		Argyripa	porioni
1916	Scarabaeidae	Cetoniinae		Argyripa	subfasciata
1917	Scarabaeidae	Cetoniinae		Argyrophegges	kolbei
1918	Scarabaeidae	Cetoniinae		Arielina	collaris
1919	Scarabaeidae	Cetoniinae		Arielina	peringueyi
1920	Scarabaeidae	Cetoniinae		Arielina	squaniger
1921	Scarabaeidae	Cetoniinae		Arielina	strigifrons
1922	Scarabaeidae	Cetoniinae		Aspilus	gambiensis
1923	Scarabaeidae	Cetoniinae		Asthenorhina	stanleyana
1924	Scarabaeidae	Cetoniinae		Asthenorthella	leonina
1925	Scarabaeidae	Cetoniinae		Asthenorthina	hulstaerti
1926	Scarabaeidae	Cetoniinae		Astraea	alaini
1927	Scarabaeidae	Cetoniinae		Astraea	aterrima
1928	Scarabaeidae	Cetoniinae		Astraea	attenuata
1929	Scarabaeidae	Cetoniinae		Astraea	bakeri
1930	Scarabaeidae	Cetoniinae		Astraea	boudanti
1931	Scarabaeidae	Cetoniinae		Astraea	cartereti
1932	Scarabaeidae	Cetoniinae		Astraea	coeruleosignata
1933	Scarabaeidae	Cetoniinae		Astraea	dumasi
1934	Scarabaeidae	Cetoniinae		Astraea	flavopunctata
1935	Scarabaeidae	Cetoniinae		Astraea	francolina
1936	Scarabaeidae	Cetoniinae		Astraea	grimaulti
1937	Scarabaeidae	Cetoniinae		Astraea	lumawigi
1938	Scarabaeidae	Cetoniinae		Astraea	luzonica
1939	Scarabaeidae	Cetoniinae		Astraea	margaritacea
1940	Scarabaeidae	Cetoniinae		Astraea	megaspilota
1941	Scarabaeidae	Cetoniinae		Astraea	miksici
1942	Scarabaeidae	Cetoniinae		Astraea	pehrsoni
1943	Scarabaeidae	Cetoniinae		Astraea	romblonica
1944	Scarabaeidae	Cetoniinae		Atrichelaphinis	deplanata
1945	Scarabaeidae	Cetoniinae		Atrichelaphinis	nigropunctulata
1946	Scarabaeidae	Cetoniinae		Atrichelaphinis	tigrina
1947	Scarabaeidae	Cetoniinae		Atrichiana	placida
1948	Scarabaeidae	Cetoniinae		Bacchusia	eximia
1949	Scarabaeidae	Cetoniinae		Badelina	pygidialis
1950	Scarabaeidae	Cetoniinae		Basilewskynia	muelleri
1951	Scarabaeidae	Cetoniinae		Bietia	simillima
1952	Scarabaeidae	Cetoniinae		Blaesia	atra
1953	Scarabaeidae	Cetoniinae		Blaesia	subrugosa
1954	Scarabaeidae	Cetoniinae		Bombodes	ursus
1955	Scarabaeidae	Cetoniinae		Bombodes	vitalisi
1956	Scarabaeidae	Cetoniinae		Bombodes	westwoodi
1957	Scarabaeidae	Cetoniinae		Bonoraella	vadoni
1958	Scarabaeidae	Cetoniinae		Brachymacroma	emarginicollis
1959	Scarabaeidae	Cetoniinae		Brachymitra	bayeri
1960	Scarabaeidae	Cetoniinae		Brachymitra	rotteveeli
1961	Scarabaeidae	Cetoniinae		Brachymitra	thomasi
1962	Scarabaeidae	Cetoniinae		Bricoptis	marginicollis
1963	Scarabaeidae	Cetoniinae		Bricoptis	rufescens
1964	Scarabaeidae	Cetoniinae		Bricoptis	variolosa
1965	Scarabaeidae	Cetoniinae		Caelorrhina	albini
1966	Scarabaeidae	Cetoniinae		Caelorrhina	babauluti
1967	Scarabaeidae	Cetoniinae		Caelorrhina	barthi
1968	Scarabaeidae	Cetoniinae		Caelorrhina	gracilipes
1969	Scarabaeidae	Cetoniinae		Caelorrhina	kolbei
1970	Scarabaeidae	Cetoniinae		Caelorrhina	relucens
1971	Scarabaeidae	Cetoniinae		Caelorrhina	semiviridis
1972	Scarabaeidae	Cetoniinae		Caelorrhina	superba
1973	Scarabaeidae	Cetoniinae		Caelorrhina	thoreyi
1974	Scarabaeidae	Cetoniinae		Callinomes	ishikawai
1975	Scarabaeidae	Cetoniinae		Callipechis	flavipes
1976	Scarabaeidae	Cetoniinae		Callophylla	costata
1977	Scarabaeidae	Cetoniinae		Callynomes	fujiokai
1978	Scarabaeidae	Cetoniinae		Callynomes	niveoguttata
1979	Scarabaeidae	Cetoniinae		Campsiura	celebensis
1980	Scarabaeidae	Cetoniinae		Campsiura	circe
1981	Scarabaeidae	Cetoniinae		Campsiura	cognata
1982	Scarabaeidae	Cetoniinae		Campsiura	congoensis
1983	Scarabaeidae	Cetoniinae		Campsiura	flavoguttata
1984	Scarabaeidae	Cetoniinae		Campsiura	gloriosa
1985	Scarabaeidae	Cetoniinae		Campsiura	graueri
1986	Scarabaeidae	Cetoniinae		Campsiura	insignis
1987	Scarabaeidae	Cetoniinae		Campsiura	javanica
1988	Scarabaeidae	Cetoniinae		Campsiura	melanopus
1989	Scarabaeidae	Cetoniinae		Campsiura	mirabilis
1990	Scarabaeidae	Cetoniinae		Campsiura	ochraceipennis
1991	Scarabaeidae	Cetoniinae		Campsiura	scutellaris
1992	Scarabaeidae	Cetoniinae		Campsiura	trivittata
1993	Scarabaeidae	Cetoniinae		Campsiura	xanthorrhina
1994	Scarabaeidae	Cetoniinae		Carneluttia	rufofasciata
1995	Scarabaeidae	Cetoniinae		Celidota	parvula
1996	Scarabaeidae	Cetoniinae		Celidota	sibling
1997	Scarabaeidae	Cetoniinae		Celidota	splendens
1998	Scarabaeidae	Cetoniinae		Celidota	stephens
[truncated: 7,333 more rows]

## Sheet: Elytron test
List of samples in Elytron Test
No.	Test Family	Test Subfamily	Test Tribe	Testing species
1	Scarabaeidae	Aphodiinae	Aphodiini	Acanthaphodius	bruchi
2	Scarabaeidae	Aphodiinae	Aphodiini	Acrossidius	tasmaniae
3	Scarabaeidae	Aphodiinae	Aphodiini	Acrossidius	sp.
4	Scarabaeidae	Aphodiinae	Aphodiini	Agoliinus	aquilonarius
5	Scarabaeidae	Aphodiinae	Aphodiini	Agoliinus	ashworthi
6	Scarabaeidae	Aphodiinae	Aphodiini	Agoliinus	bidentatus
7	Scarabaeidae	Aphodiinae	Aphodiini	Agoliinus	canadensis
8	Scarabaeidae	Aphodiinae	Aphodiini	Agoliinus	congregatus
9	Scarabaeidae	Aphodiinae	Aphodiini	Agoliinus	congregatus
10	Scarabaeidae	Aphodiinae	Aphodiini	Agoliinus	corruptor
11	Scarabaeidae	Aphodiinae	Aphodiini	Agoliinus	cruentatus
12	Scarabaeidae	Aphodiinae	Aphodiini	Agoliinus	incommunis
13	Scarabaeidae	Aphodiinae	Aphodiini	Agoliinus	leopardus
14	Scarabaeidae	Aphodiinae	Aphodiini	Agoliinus	manitobensis
15	Scarabaeidae	Aphodiinae	Aphodiini	Agoliinus	nemoralis
16	Scarabaeidae	Aphodiinae	Aphodiini	Agoliinus	piceus
17	Scarabaeidae	Aphodiinae	Aphodiini	Agoliinus	poudreus
18	Scarabaeidae	Aphodiinae	Aphodiini	Agoliinus	ragusai
19	Scarabaeidae	Aphodiinae	Aphodiini	Agoliinus	satyrus
20	Scarabaeidae	Aphodiinae	Aphodiini	Agoliinus	sigmoideus
21	Scarabaeidae	Aphodiinae	Aphodiini	Agoliinus	wickhami
22	Scarabaeidae	Aphodiinae	Aphodiini	Aphodius	ater
23	Scarabaeidae	Aphodiinae	Aphodiini	Aphodius	atratus
24	Scarabaeidae	Aphodiinae	Aphodiini	Aphodius	atsushii
25	Scarabaeidae	Aphodiinae	Aphodiini	Aphodius	atsusii
26	Scarabaeidae	Aphodiinae	Aphodiini	Aphodius	biguttatus
27	Scarabaeidae	Aphodiinae	Aphodiini	Aphodius	botulus
28	Scarabaeidae	Aphodiinae	Aphodiini	Aphodius	brachysomus
29	Scarabaeidae	Aphodiinae	Aphodiini	Aphodius	breviusculus
30	Scarabaeidae	Aphodiinae	Aphodiini	Aphodius	comatus
31	Scarabaeidae	Aphodiinae	Aphodiini	Aphodius	contaminatus
32	Scarabaeidae	Aphodiinae	Aphodiini	Aphodius	corvinus
33	Scarabaeidae	Aphodiinae	Aphodiini	Aphodius	depressus
34	Scarabaeidae	Aphodiinae	Aphodiini	Aphodius	distinctus
35	Scarabaeidae	Aphodiinae	Aphodiini	Aphodius	eccoptus
36	Scarabaeidae	Aphodiinae	Aphodiini	Aphodius	elegans
37	Scarabaeidae	Aphodiinae	Aphodiini	Aphodius	erraticus
38	Scarabaeidae	Aphodiinae	Aphodiini	Aphodius	fasciatus
39	Scarabaeidae	Aphodiinae	Aphodiini	Aphodius	fimetarius
40	Scarabaeidae	Aphodiinae	Aphodiini	Aphodius	fossor
41	Scarabaeidae	Aphodiinae	Aphodiini	Aphodius	gotoi
42	Scarabaeidae	Aphodiinae	Aphodiini	Aphodius	granarius
43	Scarabaeidae	Aphodiinae	Aphodiini	Aphodius	haemorrhoidalis
44	Scarabaeidae	Aphodiinae	Aphodiini	Aphodius	haemorrhoidalis
45	Scarabaeidae	Aphodiinae	Aphodiini	Aphodius	haroldianus
46	Scarabaeidae	Aphodiinae	Aphodiini	Aphodius	hasegawai
47	Scarabaeidae	Aphodiinae	Aphodiini	Aphodius	hibernalis
48	Scarabaeidae	Aphodiinae	Aphodiini	Aphodius	igai
49	Scarabaeidae	Aphodiinae	Aphodiini	Aphodius	impunctatus
50	Scarabaeidae	Aphodiinae	Aphodiini	Aphodius	inouei
51	Scarabaeidae	Aphodiinae	Aphodiini	Aphodius	ishidai
52	Scarabaeidae	Aphodiinae	Aphodiini	Aphodius	japonicus
53	Scarabaeidae	Aphodiinae	Aphodiini	Aphodius	kiuchii
54	Scarabaeidae	Aphodiinae	Aphodiini	Aphodius	languidulus
55	Scarabaeidae	Aphodiinae	Aphodiini	Aphodius	lewisii
56	Scarabaeidae	Aphodiinae	Aphodiini	Aphodius	luridus
57	Scarabaeidae	Aphodiinae	Aphodiini	Aphodius	madara
58	Scarabaeidae	Aphodiinae	Aphodiini	Aphodius	maderi
59	Scarabaeidae	Aphodiinae	Aphodiini	Aphodius	marginellus
60	Scarabaeidae	Aphodiinae	Aphodiini	Aphodius	mizo
61	Scarabaeidae	Aphodiinae	Aphodiini	Aphodius	morii
62	Scarabaeidae	Aphodiinae	Aphodiini	Aphodius	naraensis
63	Scarabaeidae	Aphodiinae	Aphodiini	Aphodius	nigrotessellatus
64	Scarabaeidae	Aphodiinae	Aphodiini	Aphodius	obliteratus
65	Scarabaeidae	Aphodiinae	Aphodiini	Aphodius	ohishii
66	Scarabaeidae	Aphodiinae	Aphodiini	Aphodius	okadai
67	Scarabaeidae	Aphodiinae	Aphodiini	Aphodius	pallidiligonis
68	Scarabaeidae	Aphodiinae	Aphodiini	Aphodius	postpilosus
69	Scarabaeidae	Aphodiinae	Aphodiini	Aphodius	pratensis
70	Scarabaeidae	Aphodiinae	Aphodiini	Aphodius	prodromus
71	Scarabaeidae	Aphodiinae	Aphodiini	Aphodius	propraetor
72	Scarabaeidae	Aphodiinae	Aphodiini	Aphodius	punctatus
73	Scarabaeidae	Aphodiinae	Aphodiini	Aphodius	pusillus
74	Scarabaeidae	Aphodiinae	Aphodiini	Aphodius	quadratus
75	Scarabaeidae	Aphodiinae	Aphodiini	Aphodius	quadrimaculatus
76	Scarabaeidae	Aphodiinae	Aphodiini	Aphodius	rectus
77	Scarabaeidae	Aphodiinae	Aphodiini	Aphodius	rufipes
78	Scarabaeidae	Aphodiinae	Aphodiini	Aphodius	rufipes
79	Scarabaeidae	Aphodiinae	Aphodiini	Aphodius	rufus
80	Scarabaeidae	Aphodiinae	Aphodiini	Aphodius	rugosostriatus
81	Scarabaeidae	Aphodiinae	Aphodiini	Aphodius	satellitius
82	Scarabaeidae	Aphodiinae	Aphodiini	Aphodius	scrofa
83	Scarabaeidae	Aphodiinae	Aphodiini	Aphodius	scrutator
84	Scarabaeidae	Aphodiinae	Aphodiini	Aphodius	setchan
85	Scarabaeidae	Aphodiinae	Aphodiini	Aphodius	shibatai
86	Scarabaeidae	Aphodiinae	Aphodiini	Aphodius	sordidus
87	Scarabaeidae	Aphodiinae	Aphodiini	Aphodius	sticticus
88	Scarabaeidae	Aphodiinae	Aphodiini	Aphodius	sturmi
89	Scarabaeidae	Aphodiinae	Aphodiini	Aphodius	sublimbatus
90	Scarabaeidae	Aphodiinae	Aphodiini	Aphodius	superatratus
91	Scarabaeidae	Aphodiinae	Aphodiini	Aphodius	tanakai
92	Scarabaeidae	Aphodiinae	Aphodiini	Aphodius	troitzkyi
93	Scarabaeidae	Aphodiinae	Aphodiini	Aphodius	unifasciatus
94	Scarabaeidae	Aphodiinae	Aphodiini	Aphodius	uniformis
95	Scarabaeidae	Aphodiinae	Aphodiini	Aphodius	uniplagialus
96	Scarabaeidae	Aphodiinae	Aphodiini	Aphodius	uniplagiatus
97	Scarabaeidae	Aphodiinae	Aphodiini	Aphodius	urostigma
98	Scarabaeidae	Aphodiinae	Aphodiini	Aphodius	variabilis
99	Scarabaeidae	Aphodiinae	Aphodiini	Aphodius	yamato
100	Scarabaeidae	Aphodiinae	Aphodiini	Aphodius	yasutakai
101	Scarabaeidae	Aphodiinae	Aphodiini	Aphodius	zenkeri
102	Scarabaeidae	Aphodiinae	Aphodiini	Aphodius	badipes
103	Scarabaeidae	Aphodiinae	Aphodiini	Aphodius	coloradensis
104	Scarabaeidae	Aphodiinae	Aphodiini	Aphodius	congregatus
105	Scarabaeidae	Aphodiinae	Aphodiini	Aphodius	coniugatus
106	Scarabaeidae	Aphodiinae	Aphodiini	Aphodius	denticulatus
107	Scarabaeidae	Aphodiinae	Aphodiini	Aphodius	desertus
108	Scarabaeidae	Aphodiinae	Aphodiini	Aphodius	fimetarius
109	Scarabaeidae	Aphodiinae	Aphodiini	Aphodius	fimetarius
110	Scarabaeidae	Aphodiinae	Aphodiini	Aphodius	fimetarius
111	Scarabaeidae	Aphodiinae	Aphodiini	Aphodius	fimetarius
112	Scarabaeidae	Aphodiinae	Aphodiini	Aphodius	foetidus
113	Scarabaeidae	Aphodiinae	Aphodiini	Aphodius	guangdongensis
114	Scarabaeidae	Aphodiinae	Aphodiini	Aphodius	hamatus
115	Scarabaeidae	Aphodiinae	Aphodiini	Aphodius	militaris
116	Scarabaeidae	Aphodiinae	Aphodiini	Aphodius	walshi
117	Scarabaeidae	Aphodiinae	Aphodiini	Aphodoharmogaster	costata
118	Scarabaeidae	Aphodiinae	Aphodiini	Apsteiniella	georgii
119	Scarabaeidae	Aphodiinae	Aphodiini	Apsteiniella	georgii
120	Scarabaeidae	Aphodiinae	Aphodiini	Cephalocyclus	fuliginosus
121	Scarabaeidae	Aphodiinae	Aphodiini	Cephalocyclus	hogei
122	Scarabaeidae	Aphodiinae	Aphodiini	Cephalocyclus	luteolus
123	Scarabaeidae	Aphodiinae	Aphodiini	Cnemargulus	krulikowskyi
124	Scarabaeidae	Aphodiinae	Aphodiini	Cnemargulus	krulikowskyi
125	Scarabaeidae	Aphodiinae	Aphodiini	Cnemisus	rufescens
126	Scarabaeidae	Aphodiinae	Aphodiini	Cnemisus	rufescens
127	Scarabaeidae	Aphodiinae	Aphodiini	Coelotrachelus	kuntzeni
128	Scarabaeidae	Aphodiinae	Aphodiini	Coelotrachelus	rudis
129	Scarabaeidae	Aphodiinae	Aphodiini	Coptochirus	pteropus
130	Scarabaeidae	Aphodiinae	Aphodiini	Dialytellus	humeralis
131	Scarabaeidae	Aphodiinae	Aphodiini	Dialytes	criddlei
132	Scarabaeidae	Aphodiinae	Aphodiini	Dialytes	dialytoides
133	Scarabaeidae	Aphodiinae	Aphodiini	Dialytes	striatulus
134	Scarabaeidae	Aphodiinae	Aphodiini	Dialytes	striatulus
135	Scarabaeidae	Aphodiinae	Aphodiini	Dialytes	tragicus
136	Scarabaeidae	Aphodiinae	Aphodiini	Dialytes	truncatus
137	Scarabaeidae	Aphodiinae	Aphodiini	Dialytes	ulkei
138	Scarabaeidae	Aphodiinae	Aphodiini	Dialytes	foveatus
139	Scarabaeidae	Aphodiinae	Aphodiini	Doaphius	gracilioides
140	Scarabaeidae	Aphodiinae	Aphodiini	Euheptaulacus	carinatus
141	Scarabaeidae	Aphodiinae	Aphodiini	Euheptaulacus	carinatus
142	Scarabaeidae	Aphodiinae	Aphodiini	Euheptaulacus	sus
143	Scarabaeidae	Aphodiinae	Aphodiini	Euheptaulacus	villosus
144	Scarabaeidae	Aphodiinae	Aphodiini	Exaphodius	excellens
145	Scarabaeidae	Aphodiinae	Aphodiini	Geomyphilus	alabama
146	Scarabaeidae	Aphodiinae	Aphodiini	Geomyphilus	insolitus
147	Scarabaeidae	Aphodiinae	Aphodiini	Geomyphilus	kiowensis
148	Scarabaeidae	Aphodiinae	Aphodiini	Geomyphilus	leptotarsis
149	Scarabaeidae	Aphodiinae	Aphodiini	Geomyphilus	russeus
150	Scarabaeidae	Aphodiinae	Aphodiini	Geomyphilus	ungulatus
151	Scarabaeidae	Aphodiinae	Aphodiini	Gilletianus	proclivis
152	Scarabaeidae	Aphodiinae	Aphodiini	Harmodactylus	oscitans
153	Scarabaeidae	Aphodiinae	Aphodiini	Haroldiellus	sallei
154	Scarabaeidae	Aphodiinae	Aphodiini	Haroldiellus	sallei
155	Scarabaeidae	Aphodiinae	Aphodiini	Heptaulacus	rasettii
156	Scarabaeidae	Aphodiinae	Aphodiini	Heptaulacus	testudinarius
157	Scarabaeidae	Aphodiinae	Aphodiini	Heptaulacus	testudinarius
158	Scarabaeidae	Aphodiinae	Aphodiini	Hornietus	ventralis
159	Scarabaeidae	Aphodiinae	Aphodiini	Koreoxyomus	koreanus
160	Scarabaeidae	Aphodiinae	Aphodiini	Lorditomaeus	opatroides
161	Scarabaeidae	Aphodiinae	Aphodiini	Macroretrus	singularis
162	Scarabaeidae	Aphodiinae	Aphodiini	Mothon	sarmaticus
163	Scarabaeidae	Aphodiinae	Aphodiini	Mozartius	jugosus
164	Scarabaeidae	Aphodiinae	Aphodiini	Mozartius	kyushuensis
165	Scarabaeidae	Aphodiinae	Aphodiini	Mozartius	shikokuensis
166	Scarabaeidae	Aphodiinae	Aphodiini	Mozartius	testacens
167	Scarabaeidae	Aphodiinae	Aphodiini	Mozartius	testaceus
168	Scarabaeidae	Aphodiinae	Aphodiini	Mozartius	uenoi
169	Scarabaeidae	Aphodiinae	Aphodiini	Mozartius	testaceus
170	Scarabaeidae	Aphodiinae	Aphodiini	Orodaliscoides	rugosiceps
171	Scarabaeidae	Aphodiinae	Aphodiini	Oscarinus	abusus
172	Scarabaeidae	Aphodiinae	Aphodiini	Oscarinus	bottimeri
173	Scarabaeidae	Aphodiinae	Aphodiini	Oscarinus	crassulus
174	Scarabaeidae	Aphodiinae	Aphodiini	Oscarinus	matiganae
175	Scarabaeidae	Aphodiinae	Aphodiini	Oscarinus	odocoilis
176	Scarabaeidae	Aphodiinae	Aphodiini	Oscarinus	silvanicus
177	Scarabaeidae	Aphodiinae	Aphodiini	Oscarinus	stuessyi
178	Scarabaeidae	Aphodiinae	Aphodiini	Oscarinus	texensis
179	Scarabaeidae	Aphodiinae	Aphodiini	Oscarinus	welderi
180	Scarabaeidae	Aphodiinae	Aphodiini	Osmanius	balthasari
181	Scarabaeidae	Aphodiinae	Aphodiini	Oxycorythus	morawitzi
182	Scarabaeidae	Aphodiinae	Aphodiini	Oxyomus	sylvestris
183	Scarabaeidae	Aphodiinae	Aphodiini	Oxyomus	sylvestris
184	Scarabaeidae	Aphodiinae	Aphodiini	Oxyomus	sylvestris
185	Scarabaeidae	Aphodiinae	Aphodiini	Oxyomus	ishidai
186	Scarabaeidae	Aphodiinae	Aphodiini	Oxyomus	sylvestris
187	Scarabaeidae	Aphodiinae	Aphodiini	Paracoptochirus	singularis
188	Scarabaeidae	Aphodiinae	Aphodiini	Paracoptochirus	singularis
189	Scarabaeidae	Aphodiinae	Aphodiini	Planolinellus	vittatus
190	Scarabaeidae	Aphodiinae	Aphodiini	Planolinellus	vittatus
191	Scarabaeidae	Aphodiinae	Aphodiini	Planolinellus	vittatus
192	Scarabaeidae	Aphodiinae	Aphodiini	Planolinoides	aenictus
193	Scarabaeidae	Aphodiinae	Aphodiini	Planolinoides	borealis
194	Scarabaeidae	Aphodiinae	Aphodiini	Planolinoides	borealis
195	Scarabaeidae	Aphodiinae	Aphodiini	Planolinoides	borealis
196	Scarabaeidae	Aphodiinae	Aphodiini	Planolinoides	duplex
197	Scarabaeidae	Aphodiinae	Aphodiini	Planolinoides	neotomae
198	Scarabaeidae	Aphodiinae	Aphodiini	Planolinoides	pectoralis
199	Scarabaeidae	Aphodiinae	Aphodiini	Planolinus	fasciatus
200	Scarabaeidae	Aphodiinae	Aphodiini	Planolinus	tenellus
201	Scarabaeidae	Aphodiinae	Aphodiini	Planolinus	uliginosus
202	Scarabaeidae	Aphodiinae	Aphodiini	Podotenus	insignior
203	Scarabaeidae	Aphodiinae	Aphodiini	Sugrames	hauseri
204	Scarabaeidae	Aphodiinae	Aphodiini	Sybax	sulcicollis
205	Scarabaeidae	Aphodiinae	Aphodiini	Symphodon	anomalum
206	Scarabaeidae	Aphodiinae	Aphodiini	Turanella	latevittis
207	Scarabaeidae	Aphodiinae	Aphodiini	Xenoheptaulacus	tricostatus
208	Scarabaeidae	Aphodiinae	Aphodiini	Xeropsamobeus	acerbus
209	Scarabaeidae	Aphodiinae	Aphodiini	Xeropsamobeus	ambiguus
210	Scarabaeidae	Aphodiinae	Aphodiini	Xeropsamobeus	arenicolus
211	Scarabaeidae	Aphodiinae	Aphodiini	Xeropsamobeus	asellus
212	Scarabaeidae	Aphodiinae	Aphodiini	Xeropsamobeus	desertus
213	Scarabaeidae	Aphodiinae	Aphodiini	Xeropsamobeus	desertus
214	Scarabaeidae	Aphodiinae	Aphodiini	Xeropsamobeus	doyeni
215	Scarabaeidae	Aphodiinae	Aphodiini	Aidophus	paraguayanus
216	Scarabaeidae	Aphodiinae	Aphodiini	Didactylia	pallicolor
217	Scarabaeidae	Aphodiinae	Aphodiini	Didactylia	pallicolor
218	Scarabaeidae	Aphodiinae	Aphodiini	Pseudomothon	arabicus
219	Scarabaeidae	Aphodiinae	Aphodiini	Pseudoxyomus	rubescens
220	Scarabaeidae	Aphodiinae	Aphodiini	Trigonoscelus	coelebs
221	Scarabaeidae	Aphodiinae	Aphodiini	Australaphodius	frenchi
222	Scarabaeidae	Aphodiinae	Aphodiini	Australaphodius	frenchi
223	Scarabaeidae	Aphodiinae	Aphodiini	Drepanocanthus	lineatus
224	Scarabaeidae	Aphodiinae	Aphodiini	Harmogaster	exarata
225	Scarabaeidae	Aphodiinae	Aphodiini	Proctophanes	sculptus
226	Scarabaeidae	Aphodiinae	Aphodiini	Proctophanes	sculptus
227	Scarabaeidae	Aphodiinae	Rhyparini	Aschnarhyparus	peregrinus
228	Scarabaeidae	Aphodiinae	Rhyparini	Rhyparus	australiae
229	Scarabaeidae	Aphodiinae	Rhyparini	Rhyparus	ironensis
230	Scarabaeidae	Aphodiinae	Rhyparini	Rhyparus	azumai
231	Scarabaeidae	Aphodiinae	Rhyparini	Rhyparus	helophoroides
232	Scarabaeidae	Aphodiinae	Rhyparini	Rhyparus	kitanoi
233	Scarabaeidae	Aphodiinae	Rhyparini	Termitodiellus	luzonensis
234	Scarabaeidae	Aphodiinae	Rhyparini	Termitodius	araujoi
235	Passalidae	Aulacocyclinae		Aulacocyclus	tricuspis
236	Passalidae	Aulacocyclinae		Aulacocyclus	edentulus
237	Passalidae	Aulacocyclinae		Aulacocyclus	edentulus
238	Passalidae	Aulacocyclinae		Aulacocyclus	edentulus
239	Passalidae	Aulacocyclinae		Aulacocyclus	edentulus
240	Passalidae	Aulacocyclinae		Aulacocyclus	edentulus
241	Passalidae	Aulacocyclinae		Aulacocyclus	edentulus
242	Passalidae	Aulacocyclinae		Aulacocyclus	edentulus
243	Passalidae	Aulacocyclinae		Aulacocyclus	edentulus
244	Passalidae	Aulacocyclinae		Aulacocyclus	edentulus
245	Passalidae	Aulacocyclinae		Aulacocyclus	edentulus
246	Passalidae	Aulacocyclinae		Aulacocyclus	edentulus
247	Passalidae	Aulacocyclinae		Aulacocyclus	edentulus
248	Passalidae	Aulacocyclinae		Aulacocyclus	edentulus
249	Passalidae	Aulacocyclinae		Aulacocyclus	edentulus
250	Passalidae	Aulacocyclinae		Aulacocyclus	edentulus
251	Passalidae	Aulacocyclinae		Aulacocyclus	edentulus
252	Passalidae	Aulacocyclinae		Aulacocyclus	edentulus
253	Passalidae	Aulacocyclinae		Aulacocyclus	edentulus
254	Passalidae	Aulacocyclinae		Aulacocyclus	edentulus
255	Passalidae	Aulacocyclinae		Aulacocyclus	edentulus
256	Passalidae	Aulacocyclinae		Aulacocyclus	edentulus
257	Passalidae	Aulacocyclinae		Aulacocyclus	edentulus
258	Passalidae	Aulacocyclinae		Aulacocyclus	edentulus
259	Passalidae	Aulacocyclinae		Aulacocyclus	edentulus
260	Passalidae	Aulacocyclinae		Aulacocyclus	edentulus
261	Passalidae	Aulacocyclinae		Aulacocyclus	edentulus
262	Passalidae	Aulacocyclinae		Aulacocyclus	edentulus
263	Passalidae	Aulacocyclinae		Aulacocyclus	edentulus
264	Passalidae	Aulacocyclinae		Aulacocyclus	edentulus
265	Passalidae	Aulacocyclinae		Aulacocyclus	edentulus
266	Passalidae	Aulacocyclinae		Aulacocyclus	edentulus
267	Passalidae	Aulacocyclinae		Aulacocyclus	edentulus
268	Passalidae	Aulacocyclinae		Aulacocyclus	edentulus
269	Passalidae	Aulacocyclinae		Aulacocyclus	edentulus
270	Passalidae	Aulacocyclinae		Aulacocyclus	edentulus
271	Passalidae	Aulacocyclinae		Aulacocyclus	edentulus
272	Passalidae	Aulacocyclinae		Aulacocyclus	edentulus
273	Passalidae	Aulacocyclinae		Aulacocyclus	edentulus
274	Passalidae	Aulacocyclinae		Aulacocyclus	edentulus
275	Passalidae	Aulacocyclinae		Aulacocyclus	edentulus
276	Passalidae	Aulacocyclinae		Aulacocyclus	edentulus
277	Passalidae	Aulacocyclinae		Aulacocyclus	edentulus
278	Passalidae	Aulacocyclinae		Aulacocyclus	edentulus
279	Passalidae	Aulacocyclinae		Aulacocyclus	edentulus
280	Passalidae	Aulacocyclinae		Aulacocyclus	edentulus
281	Passalidae	Aulacocyclinae		Aulacocyclus	edentulus
282	Passalidae	Aulacocyclinae		Aulacocyclus	edentulus
283	Passalidae	Aulacocyclinae		Aulacocyclus	edentulus
284	Passalidae	Aulacocyclinae		Aulacocyclus	edentulus
285	Passalidae	Aulacocyclinae		Aulacocyclus	edentulus
286	Passalidae	Aulacocyclinae		Aulacocyclus	edentulus
287	Passalidae	Aulacocyclinae		Aulacocyclus	edentulus
288	Passalidae	Aulacocyclinae		Aulacocyclus	edentulus
289	Passalidae	Aulacocyclinae		Aulacocyclus	edentulus
290	Passalidae	Aulacocyclinae		Aulacocyclus	edentulus
291	Passalidae	Aulacocyclinae		Aulacocyclus	edentulus
292	Passalidae	Aulacocyclinae		Aulacocyclus	tricuspis
293	Passalidae	Aulacocyclinae		Aulacocyclus	edentulus
294	Passalidae	Aulacocyclinae		Aulacocyclus	gravelyi
295	Passalidae	Aulacocyclinae		Aulacocyclus	zangi
296	Passalidae	Aulacocyclinae		Ceracupes	arrowi
297	Passalidae	Aulacocyclinae		Ceracupes	fronticornis
298	Passalidae	Aulacocyclinae		Ceracupes	sp.
299	Passalidae	Aulacocyclinae		Ceracupes	sp.
300	Passalidae	Aulacocyclinae		Ceracupes	austeni
301	Passalidae	Aulacocyclinae		Ceracupes	arrowi
302	Passalidae	Aulacocyclinae		Ceracupes	arrowi
303	Passalidae	Aulacocyclinae		Ceracupes	arrowi
304	Passalidae	Aulacocyclinae		Ceracupes	arrowi
305	Passalidae	Aulacocyclinae		Ceracupes	arrowi
306	Passalidae	Aulacocyclinae		Ceracupes	arrowi
307	Passalidae	Aulacocyclinae		Ceracupes	arrowi
308	Passalidae	Aulacocyclinae		Ceracupes	sp.
309	Passalidae	Aulacocyclinae		Cylindrocaulus	bucerus
310	Passalidae	Aulacocyclinae		Cylindrocaulus	patalis
311	Passalidae	Aulacocyclinae		Cylindrocaulus	patalis
312	Passalidae	Aulacocyclinae		Cylindrocaulus	patalis
313	Passalidae	Aulacocyclinae		Cylindrocaulus	patalis
314	Passalidae	Aulacocyclinae		Cylindrocaulus	patalis
315	Passalidae	Aulacocyclinae		Cylindrocaulus	patalis
316	Passalidae	Aulacocyclinae		Taeniocerus	bicanthams
317	Passalidae	Passalinae		Leptaulax	cyclotaenius
318	Passalidae	Passalinae		Leptaulax	dentatus
319	Passalidae	Passalinae		Leptaulax	sp.
320	Passalidae	Passalinae		Leptaulax	sp.
321	Passalidae	Passalinae		Leptaulax	bicolor
322	Passalidae	Passalinae		Leptaulax	bicolor
323	Passalidae	Passalinae		Leptaulax	roepstorffi
324	Passalidae	Passalinae		Leptaulax	arrowi
325	Passalidae	Passalinae		Leptaulax	bicolor
326	Passalidae	Passalinae		Leptaulax	bicolor
327	Passalidae	Passalinae		Leptaulax	bicolor
328	Passalidae	Passalinae		Leptaulax	crockerensis
329	Passalidae	Passalinae		Leptaulax	cyclotaenius
330	Passalidae	Passalinae		Leptaulax	dentatus
331	Passalidae	Passalinae		Leptaulax	dentatus
332	Passalidae	Passalinae		Leptaulax	dentatus
333	Passalidae	Passalinae		Leptaulax	dentatus
334	Passalidae	Passalinae		Leptaulax	formosanus
335	Passalidae	Passalinae		Leptaulax	formosanus
336	Passalidae	Passalinae		Leptaulax	jenisi
337	Passalidae	Passalinae		Leptaulax	koreanus
338	Passalidae	Passalinae		Leptaulax	korearnus
339	Passalidae	Passalinae		Leptaulax	laevis
340	Passalidae	Passalinae		Leptaulax	loebli
341	Passalidae	Passalinae		Leptaulax	loebli
342	Passalidae	Passalinae		Leptaulax	loebli
343	Passalidae	Passalinae		Leptaulax	pacholatkoi
344	Passalidae	Passalinae		Leptaulax	pacholatkoi
345	Passalidae	Passalinae		Leptaulax	pacholatkoi
346	Passalidae	Passalinae		Leptaulax	pacholatkoi
347	Passalidae	Passalinae		Leptaulax	schillhammeri
348	Passalidae	Passalinae		Leptaulax	schoedli
349	Passalidae	Passalinae		Leptaulax	strbai
350	Passalidae	Passalinae		Leptaulax	bicolor
351	Passalidae	Passalinae		Odontotaenius	disjunctus
352	Passalidae	Passalinae		Odontotaenius	disjunctus
353	Passalidae	Passalinae		Odontotaenius	disjunctus
354	Passalidae	Passalinae		Odontotaenius	disjunctus
355	Passalidae	Passalinae		Odontotaenius	disjunctus
356	Passalidae	Passalinae		Odontotaenius	disjunctus
357	Passalidae	Passalinae		Odontotaenius	disjunctus
358	Passalidae	Passalinae		Odontotaenius	disjunctus
359	Passalidae	Passalinae		Odontotaenius	disjunctus
360	Passalidae	Passalinae		Odontotaenius	disjunctus
361	Passalidae	Passalinae		Odontotaenius	disjunctus
362	Passalidae	Passalinae		Odontotaenius	disjunctus
363	Passalidae	Passalinae		Odontotaenius	disjunctus
364	Passalidae	Passalinae		Odontotaenius	disjunctus
365	Passalidae	Passalinae		Odontotaenius	disjunctus
366	Passalidae	Passalinae		Odontotaenius	disjunctus
367	Passalidae	Passalinae		Odontotaenius	disjunctus
368	Passalidae	Passalinae		Odontotaenius	disjunctus
369	Passalidae	Passalinae		Odontotaenius	disjunctus
370	Passalidae	Passalinae		Odontotaenius	disjunctus
371	Passalidae	Passalinae		Odontotaenius	disjunctus
372	Passalidae	Passalinae		Odontotaenius	disjunctus
373	Passalidae	Passalinae		Odontotaenius	disjunctus
374	Passalidae	Passalinae		Odontotaenius	floridanus
375	Passalidae	Passalinae		Odontotaenius	striatopunctatus
376	Passalidae	Passalinae		Odontotaenius	striatopunctatus
377	Passalidae	Passalinae		Odontotaenius	striatopunctatus
378	Passalidae	Passalinae		Passalus	cleidecostae
379	Passalidae	Passalinae		Passalus	punctiger
380	Passalidae	Passalinae		Passalus	punctiger
381	Passalidae	Passalinae		Passalus	canoi
382	Passalidae	Passalinae		Passalus	cuneatus
383	Passalidae	Passalinae		Passalus	deuterocerus
384	Passalidae	Passalinae		Passalus	deuterocerus
385	Passalidae	Passalinae		Passalus	punctatostriatus
386	Passalidae	Passalinae		Passalus	nigidioides
387	Passalidae	Passalinae		Passalus	beneshi
388	Passalidae	Passalinae		Passalus	luederwaldti
389	Passalidae	Passalinae		Passalus	mancus
390	Passalidae	Passalinae		Passalus	nigidioides
391	Passalidae	Passalinae		Passalus	plicatus
392	Passalidae	Passalinae		Passalus	procerus
393	Passalidae	Passalinae		Passalus	punctiger
394	Passalidae	Passalinae		Passalus	umbriensis
395	Passalidae	Passalinae		Passalus	interruptus
396	Passalidae	Passalinae		Passalus	interruptus
397	Passalidae	Passalinae		Proculus	goryi
398	Passalidae	Passalinae		Proculus	goryi
399	Passalidae	Passalinae		Heliscus	tropicus
400	Passalidae	Passalinae		Heliscus	tropicus
401	Passalidae	Passalinae		Aceraius	helferi
402	Passalidae	Passalinae		Aceraius	aequalis
403	Passalidae	Passalinae		Aceraius	grandis
404	Passalidae	Passalinae		Aceraius	helferi
405	Passalidae	Passalinae		Aceraius	helferi
406	Passalidae	Passalinae		Aceraius	parvulus
407	Passalidae	Passalinae		Cetejus	lateralis
408	Passalidae	Passalinae		Gonatas	sp.
409	Passalidae	Passalinae		Labienus	horrelli
410	Passalidae	Passalinae		Labienus	inaequalis
411	Passalidae	Passalinae		Labienus	protomocoeloides
412	Passalidae	Passalinae		Labienus	trigonophorus
413	Passalidae	Passalinae		Macrolinus	medongensis
414	Passalidae	Passalinae		Ophrygonius	birmanicus
415	Passalidae	Passalinae		Ophrygonius	birmanicus
416	Passalidae	Passalinae		Ophrygonius	singapurae
417	Passalidae	Passalinae		Pharochilus	dilatatus
418	Passalidae	Passalinae		Pharochilus	sp.
419	Passalidae	Passalinae		Protomocoelus	australis
420	Passalidae	Passalinae		Tiberioides	borealis
421	Passalidae	Passalinae		Tiberioides	kuwerti
422	Passalidae	Passalinae		Paxillus	leachi
423	Passalidae	Passalinae		Ptichopus	angulatus
424	Passalidae	Passalinae		Ptichopus	angulatus
425	Passalidae	Passalinae		Ptichopus	angulatus
426	Passalidae	Passalinae		Ptichopus	angulatus
427	Passalidae	Passalinae		Ptichopus	angulatus
428	Passalidae	Passalinae		Ogyges	cavei
429	Passalidae	Passalinae		Ogyges	championi
430	Passalidae	Passalinae		Ogyges	handali
431	Passalidae	Passalinae		Ogyges	laevissimus
432	Passalidae	Passalinae		Ogyges	llama
433	Passalidae	Passalinae		Ogyges	menchuae
434	Passalidae	Passalinae		Ogyges	monzoni
435	Passalidae	Passalinae		Ogyges	mutenroshii
436	Passalidae	Passalinae		Ogyges	ratcliffei
437	Passalidae	Passalinae		Ogyges	sandinoi
438	Passalidae	Passalinae		Ogyges	toriyamai
439	Passalidae	Passalinae		Oileus	gasparilomi
440	Passalidae	Passalinae		Petrejoides	jalapensis
441	Passalidae	Passalinae		Petrejoides	orizabae
442	Passalidae	Passalinae		Petrejoides	sp.
443	Passalidae	Passalinae		Petrejoides	sp.
444	Passalidae	Passalinae		Petrejoides	sp.
445	Passalidae	Passalinae		Petrejoides	sp.
446	Passalidae	Passalinae		Petrejoides	sp.
447	Passalidae	Passalinae		Popilius	eclipticus
448	Passalidae	Passalinae		Verres	hageni
449	Passalidae	Passalinae		veturius	aspina
450	Passalidae	Passalinae		Veturius	transversus
451	Passalidae	Passalinae		Veturius	transversus
452	Passalidae	Passalinae		Veturius	transversus
453	Passalidae	Passalinae		Veturius	transversus
454	Passalidae	Passalinae		Veturius	transversus
455	Passalidae	Passalinae		Veturius	transversus
456	Passalidae	Passalinae		Veturius	transversus
457	Passalidae	Passalinae		Veturius	transversus
458	Passalidae	Passalinae		Veturius	transversus
459	Passalidae	Passalinae		Veturius	transversus
460	Passalidae	Passalinae		Veturius	transversus
461	Passalidae	Passalinae		Veturius	transversus
462	Passalidae	Passalinae		Veturius	transversus
463	Passalidae	Passalinae		Veturius	transversus
464	Passalidae	Passalinae		Veturius	transversus
465	Passalidae	Passalinae		Veturius	transversus
466	Passalidae	Passalinae		Veturius	transversus
467	Passalidae	Passalinae		Veturius	transversus
468	Passalidae	Passalinae		Veturius	transversus
469	Passalidae	Passalinae		Veturius	transversus
470	Passalidae	Passalinae		Veturius	transversus
471	Passalidae	Passalinae		Veturius	transversus
472	Passalidae	Passalinae		Veturius	transversus
473	Passalidae	Passalinae		Veturius	transversus
474	Passalidae	Passalinae		Veturius	transversus
475	Passalidae	Passalinae		Veturius	transversus
476	Passalidae	Passalinae		Veturius	transversus
477	Passalidae	Passalinae		Veturius	transversus
478	Passalidae	Passalinae		Veturius	transversus
479	Passalidae	Passalinae		Veturius	transversus
480	Passalidae	Passalinae		Veturius	transversus
481	Passalidae	Passalinae		Veturius	transversus
482	Passalidae	Passalinae		Veturius	transversus
483	Passalidae	Passalinae		Veturius	transversus
484	Passalidae	Passalinae		Veturius	transversus
485	Passalidae	Passalinae		Veturius	transversus
486	Passalidae	Passalinae		Veturius	transversus
487	Passalidae	Passalinae		Veturius	transversus
488	Passalidae	Passalinae		Veturius	transversus
489	Passalidae	Passalinae		Veturius	transversus
490	Passalidae	Passalinae		Veturius	transversus
491	Passalidae	Passalinae		Veturius	transversus
492	Passalidae	Passalinae		Veturius	transversus
493	Passalidae	Passalinae		Veturius	transversus
494	Passalidae	Passalinae		Veturius	transversus
495	Passalidae	Passalinae		Veturius	transversus
496	Passalidae	Passalinae		Veturius	transversus
497	Passalidae	Passalinae		Veturius	transversus
498	Passalidae	Passalinae		Veturius	transversus
499	Passalidae	Passalinae		Veturius	transversus
500	Passalidae	Passalinae		Veturius	transversus
501	Passalidae	Passalinae		Veturius	transversus
502	Passalidae	Passalinae		Veturius	transversus
503	Passalidae	Passalinae		Veturius	transversus
504	Passalidae	Passalinae		Veturius	transversus
505	Passalidae	Passalinae		Veturius	transversus
506	Passalidae	Passalinae		Veturius	transversus
507	Passalidae	Passalinae		Veturius	transversus
508	Passalidae	Passalinae		Veturius	transversus
509	Passalidae	Passalinae		Veturius	transversus
510	Passalidae	Passalinae		Veturius	transversus
511	Passalidae	Passalinae		Veturius	transversus
512	Passalidae	Passalinae		Veturius	transversus
513	Passalidae	Passalinae		Veturius	transversus
514	Passalidae	Passalinae		Veturius	transversus
515	Passalidae	Passalinae		Veturius	transversus
516	Passalidae	Passalinae		Veturius	transversus
517	Passalidae	Passalinae		Veturius	transversus
518	Passalidae	Passalinae		Veturius	transversus
519	Passalidae	Passalinae		Veturius	transversus
520	Passalidae	Passalinae		Veturius	transversus
521	Passalidae	Passalinae		Veturius	transversus
522	Passalidae	Passalinae		Veturius	transversus
523	Passalidae	Passalinae		Veturius	transversus
524	Passalidae	Passalinae		Veturius	transversus
525	Passalidae	Passalinae		Veturius	transversus
526	Passalidae	Passalinae		Veturius	transverses
527	Passalidae	Passalinae		Yumtaax	cameliae
528	Passalidae	Passalinae		Yumtaax	jimenezi
529	Passalidae	Passalinae		Yumtaax	laticornis
530	Passalidae	Passalinae		Yumtaax	recticornis
531	Passalidae	Passalinae		Yumtaax	veracrucensis
532	Passalidae	Passalinae		Erionomus	latericrinitus
533	Passalidae	Passalinae		Erionomus	pilosus
534	Passalidae	Passalinae		Solenocyclus	exaratus
535	Scarabaeidae	Melolonthinae	Euchirini	Cheilotonus	macleayi
536	Scarabaeidae	Melolonthinae	Euchirini	Cheirotonus	gestroi
537	Scarabaeidae	Melolonthinae	Euchirini	Cheirotonus	jambar
538	Scarabaeidae	Melolonthinae	Euchirini	Cheirotonus	macleayi
539	Scarabaeidae	Melolonthinae	Euchirini	Cheirotonus	parryi
540	Scarabaeidae	Melolonthinae	Euchirini	Cheirotonus	battareli
541	Scarabaeidae	Melolonthinae	Euchirini	Cheirotonus	formosanus
542	Scarabaeidae	Melolonthinae	Euchirini	Cheirotonus	gestroi
543	Scarabaeidae	Melolonthinae	Euchirini	Cheirotonus	jansoni
544	Scarabaeidae	Melolonthinae	Euchirini	Cheirotonus	parryi
545	Scarabaeidae	Melolonthinae	Euchirini	Cheirotonus	peracanus
546	Scarabaeidae	Melolonthinae	Euchirini	Cheirotonus	peracanus
547	Scarabaeidae	Melolonthinae	Euchirini	Cheirotonus	peracanus
548	Scarabaeidae	Melolonthinae	Euchirini	Cheirotonus	peracanus
549	Scarabaeidae	Melolonthinae	Euchirini	Cheirotonus	peracanus
550	Scarabaeidae	Melolonthinae	Euchirini	Cheirotonus	peracanus
551	Scarabaeidae	Melolonthinae	Euchirini	Cheirotonus	terunumai
552	Scarabaeidae	Melolonthinae	Euchirini	Euchirus	dupontianus
553	Scarabaeidae	Melolonthinae	Euchirini	Euchirus	longimanus
554	Scarabaeidae	Melolonthinae	Euchirini	Propomacrus	bimucronatus
555	Scarabaeidae	Melolonthinae	Euchirini	Propomacrus	bimucronatus
556	Scarabaeidae	Melolonthinae	Euchirini	Propomacrus	bimucronatus
557	Scarabaeidae	Melolonthinae	Euchirini	Propomacrus	davidi
558	Scarabaeidae	Melolonthinae	Euchirini	Propomacrus	davidi
559	Scarabaeidae	Melolonthinae	Euchirini	Propomacrus	davidi
560	Scarabaeidae	Melolonthinae	Hopliini	Anisonyx	ditus
561	Scarabaeidae	Melolonthinae	Hopliini	Anisonyx	ditus
562	Scarabaeidae	Melolonthinae	Hopliini	Heterochelus	bivittatus
563	Scarabaeidae	Melolonthinae	Hopliini	Heterochelus	bivittatus
564	Scarabaeidae	Melolonthinae	Hopliini	Heterochelus	chiragricus
565	Scarabaeidae	Melolonthinae	Hopliini	Heterochelus	chiragricus
566	Scarabaeidae	Melolonthinae	Hopliini	Heterochelus	detritus
567	Scarabaeidae	Melolonthinae	Hopliini	Heterochelus	detritus
568	Scarabaeidae	Melolonthinae	Hopliini	Ectinohoplia	formosana
569	Scarabaeidae	Melolonthinae	Hopliini	Ectinohoplia	gracilipes
570	Scarabaeidae	Melolonthinae	Hopliini	Ectinohoplia	nantouensis
571	Scarabaeidae	Melolonthinae	Hopliini	Ectinohoplia	obducta
572	Scarabaeidae	Melolonthinae	Hopliini	Ectinohoplia	rufipes
573	Scarabaeidae	Melolonthinae	Hopliini	Ectinohoplia	yoi
574	Scarabaeidae	Melolonthinae	Hopliini	Hoplia	choui
575	Scarabaeidae	Melolonthinae	Hopliini	Hoplia	coerulea
576	Scarabaeidae	Melolonthinae	Hopliini	Hoplia	communis
577	Scarabaeidae	Melolonthinae	Hopliini	Hoplia	hakonensis
578	Scarabaeidae	Melolonthinae	Hopliini	Hoplia	inornata
579	Scarabaeidae	Melolonthinae	Hopliini	Hoplia	latesutulata
580	Scarabaeidae	Melolonthinae	Hopliini	Hoplia	lishana
581	Scarabaeidae	Melolonthinae	Hopliini	Hoplia	moerens
582	Scarabaeidae	Melolonthinae	Hopliini	Hoplia	monticola
583	Scarabaeidae	Melolonthinae	Hopliini	Hoplia	nakanel
584	Scarabaeidae	Melolonthinae	Hopliini	Hoplia	nengkaoshana
585	Scarabaeidae	Melolonthinae	Hopliini	Hoplia	philanthus
586	Scarabaeidae	Melolonthinae	Hopliini	Hoplia	pulchra
587	Scarabaeidae	Melolonthinae	Hopliini	Hoplia	reinii
588	Scarabaeidae	Melolonthinae	Hopliini	Hoplia	shibatai
589	Scarabaeidae	Melolonthinae	Hopliini	Hoplia	shimomurai
590	Scarabaeidae	Melolonthinae	Hopliini	Hoplia	shirakii
591	Scarabaeidae	Melolonthinae	Hopliini	Hoplia	shirozui
592	Scarabaeidae	Melolonthinae	Hopliini	Hoplia	simillima
593	Scarabaeidae	Melolonthinae	Hopliini	Hoplia	taiwana
594	Scarabaeidae	Melolonthinae	Hopliini	Hoplia	ushijimai
595	Scarabaeidae	Melolonthinae	Hopliini	Hoplia	callipyge
596	Scarabaeidae	Melolonthinae	Hopliini	Hoplia	callipyge
597	Scarabaeidae	Melolonthinae	Hopliini	Hoplia	callipyge
598	Scarabaeidae	Melolonthinae	Hopliini	Hoplia	callipyge
599	Scarabaeidae	Melolonthinae	Hopliini	Hoplia	callipyge
600	Scarabaeidae	Melolonthinae	Hopliini	Hoplia	callipyge
601	Scarabaeidae	Melolonthinae	Hopliini	Hoplia	callipyge
602	Scarabaeidae	Melolonthinae	Hopliini	Hoplia	callipyge
603	Scarabaeidae	Melolonthinae	Hopliini	Hoplia	dispar
604	Scarabaeidae	Melolonthinae	Hopliini	Hoplia	dispar
605	Scarabaeidae	Melolonthinae	Hopliini	Hoplia	dispar
606	Scarabaeidae	Melolonthinae	Hopliini	Hoplia	dispar
607	Scarabaeidae	Melolonthinae	Hopliini	Hoplia	dispar
608	Scarabaeidae	Melolonthinae	Hopliini	Hoplia	dispar
609	Scarabaeidae	Melolonthinae	Hopliini	Hoplia	dispar
610	Scarabaeidae	Melolonthinae	Hopliini	Hoplia	dispar
611	Scarabaeidae	Melolonthinae	Hopliini	Hoplia	dispar
612	Scarabaeidae	Melolonthinae	Hopliini	Hoplia	equina
613	Scarabaeidae	Melolonthinae	Hopliini	Hoplia	hirta
614	Scarabaeidae	Melolonthinae	Hopliini	Hoplia	laticollis
615	Scarabaeidae	Melolonthinae	Hopliini	Hoplia	laticollis
616	Scarabaeidae	Melolonthinae	Hopliini	Hoplia	laticollis
617	Scarabaeidae	Melolonthinae	Hopliini	Hoplia	limbata
618	Scarabaeidae	Melolonthinae	Hopliini	Hoplia	modesta
619	Scarabaeidae	Melolonthinae	Hopliini	Hoplia	modesta
620	Scarabaeidae	Melolonthinae	Hopliini	Hoplia	modesta
621	Scarabaeidae	Melolonthinae	Hopliini	Hoplia	modesta
622	Scarabaeidae	Melolonthinae	Hopliini	Hoplia	modesta
623	Scarabaeidae	Melolonthinae	Hopliini	Hoplia	modesta
624	Scarabaeidae	Melolonthinae	Hopliini	Hoplia	modesta
625	Scarabaeidae	Melolonthinae	Hopliini	Hoplia	modesta
626	Scarabaeidae	Melolonthinae	Hopliini	Hoplia	modesta
627	Scarabaeidae	Melolonthinae	Hopliini	Hoplia	modesta
628	Scarabaeidae	Melolonthinae	Hopliini	Hoplia	modesta
629	Scarabaeidae	Melolonthinae	Hopliini	Hoplia	modesta
630	Scarabaeidae	Melolonthinae	Hopliini	Hoplia	modesta
631	Scarabaeidae	Melolonthinae	Hopliini	Hoplia	modesta
632	Scarabaeidae	Melolonthinae	Hopliini	Hoplia	modesta
633	Scarabaeidae	Melolonthinae	Hopliini	Hoplia	modesta
634	Scarabaeidae	Melolonthinae	Hopliini	Hoplia	oregona
635	Scarabaeidae	Melolonthinae	Hopliini	Hoplia	oregona
636	Scarabaeidae	Melolonthinae	Hopliini	Hoplia	oregona
637	Scarabaeidae	Melolonthinae	Hopliini	Hoplia	oregona
638	Scarabaeidae	Melolonthinae	Hopliini	Hoplia	squamifera
639	Scarabaeidae	Melolonthinae	Hopliini	Hoplia	trivialis
640	Scarabaeidae	Melolonthinae	Hopliini	Hoplia	trivialis
641	Scarabaeidae	Melolonthinae	Hopliini	Hoplia	trivialis
642	Scarabaeidae	Melolonthinae	Hopliini	Hoplia	trivialis
643	Scarabaeidae	Melolonthinae	Hopliini	Hoplia	trivialis
644	Scarabaeidae	Melolonthinae	Hopliini	Hoplia	trivialis
645	Scarabaeidae	Melolonthinae	Hopliini	Hoplia	trivialis
646	Scarabaeidae	Melolonthinae	Hopliini	Hoplia	trivialis
647	Scarabaeidae	Melolonthinae	Hopliini	Hoplia	trivialis
648	Scarabaeidae	Melolonthinae	Hopliini	Hoplia	trivialis
649	Scarabaeidae	Melolonthinae	Hopliini	Hoplia	trivialis
650	Scarabaeidae	Melolonthinae	Hopliini	Hoplia	trivialis
651	Scarabaeidae	Melolonthinae	Hopliini	Hoplia	trivialis
652	Scarabaeidae	Melolonthinae	Hopliini	Hoplia	trivialis
653	Scarabaeidae	Melolonthinae	Hopliini	Hoplia	trivialis
654	Scarabaeidae	Melolonthinae	Hopliini	Hoplia	trivialis
655	Scarabaeidae	Melolonthinae	Hopliini	Hoplia	trivialis
656	Scarabaeidae	Melolonthinae	Hopliini	Hoplia	trivialis
657	Scarabaeidae	Melolonthinae	Hopliini	Hoplia	trivialis
658	Scarabaeidae	Melolonthinae	Hopliini	Hoplia	trivialis
659	Scarabaeidae	Melolonthinae	Hopliini	Hoplia	trivialis
660	Scarabaeidae	Melolonthinae	Hopliini	Hoplia	trivialis
661	Scarabaeidae	Melolonthinae	Hopliini	Hoplia	trivialis
662	Scarabaeidae	Melolonthinae	Hopliini	Hoplia	trivialis
663	Scarabaeidae	Melolonthinae	Hopliini	Hoplia	trivialis
664	Scarabaeidae	Melolonthinae	Hopliini	Scelophysa	trimeni
665	Scarabaeidae	Melolonthinae	Hopliini	Scelophysa	trimeni
666	Scarabaeidae	Melolonthinae	Hopliini	Scelophysa	trimeni
667	Scarabaeidae	Melolonthinae	Hopliini	Scelophysa	trimeni
668	Scarabaeidae	Melolonthinae	Hopliini	Denticnema	striata
669	Scarabaeidae	Melolonthinae	Hopliini	Denticnema	striata
670	Scarabaeidae	Melolonthinae	Hopliini	Hoplocnemis	crassipes
671	Scarabaeidae	Melolonthinae	Hopliini	Hoplocnemis	crassipes
672	Scarabaeidae	Melolonthinae	Hopliini	Pachycnema	calcarata
673	Scarabaeidae	Melolonthinae	Hopliini	Pachycnema	calcarata
674	Scarabaeidae	Melolonthinae	Hopliini	Pachycnema	crassipes
675	Scarabaeidae	Melolonthinae	Hopliini	Pachycnema	crassipes
676	Scarabaeidae	Melolonthinae	Melolonthini	Amblonoxia	fieldi
677	Scarabaeidae	Melolonthinae	Melolonthini	Anoxia	villosa
678	Scarabaeidae	Melolonthinae	Melolonthini	Apogonia	amida
679	Scarabaeidae	Melolonthinae	Melolonthini	Apogonia	amida
680	Scarabaeidae	Melolonthinae	Melolonthini	Apogonia	bicarinata
681	Scarabaeidae	Melolonthinae	Melolonthini	Apogonia	bicarinata
682	Scarabaeidae	Melolonthinae	Melolonthini	Apogonia	cupreoviridis
683	Scarabaeidae	Melolonthinae	Melolonthini	Apogonia	formosana
684	Scarabaeidae	Melolonthinae	Melolonthini	Apogonia	ikedai
685	Scarabaeidae	Melolonthinae	Melolonthini	Apogonia	ishiharai
686	Scarabaeidae	Melolonthinae	Melolonthini	Apogonia	kamiyai
687	Scarabaeidae	Melolonthinae	Melolonthini	Apogonia	kamiyai
688	Scarabaeidae	Melolonthinae	Melolonthini	Apogonia	major
689	Scarabaeidae	Melolonthinae	Melolonthini	Apogonia	nipponica
690	Scarabaeidae	Melolonthinae	Melolonthini	Apogonia	shibuyai
691	Scarabaeidae	Melolonthinae	Melolonthini	Apogonia	takasagoensis
692	Scarabaeidae	Melolonthinae	Melolonthini	Apogonia	tanigawaensis
693	Scarabaeidae	Melolonthinae	Melolonthini	Cyphochilus	crataceus
694	Scarabaeidae	Melolonthinae	Melolonthini	Cyphochilus	insulanus
695	Scarabaeidae	Melolonthinae	Melolonthini	Cyphochilus	unidentatus
696	Scarabaeidae	Melolonthinae	Melolonthini	Dasylepida	fissa
697	Scarabaeidae	Melolonthinae	Melolonthini	Dasylepida	ishigakiensis
698	Scarabaeidae	Melolonthinae	Melolonthini	Entypophana	biapicata
699	Scarabaeidae	Melolonthinae	Melolonthini	Heptophylla	picea
700	Scarabaeidae	Melolonthinae	Melolonthini	Hexataenius	ezakii
701	Scarabaeidae	Melolonthinae	Melolonthini	Hexataenius	protensis
702	Scarabaeidae	Melolonthinae	Melolonthini	Hexataenius	protensus
703	Scarabaeidae	Melolonthinae	Melolonthini	Hilyotrogus	yasuii
704	Scarabaeidae	Melolonthinae	Melolonthini	Holotrichia	amamiana
705	Scarabaeidae	Melolonthinae	Melolonthini	Holotrichia	aritai
706	Scarabaeidae	Melolonthinae	Melolonthini	Holotrichia	convexopyga
707	Scarabaeidae	Melolonthinae	Melolonthini	Holotrichia	danjoensis
708	Scarabaeidae	Melolonthinae	Melolonthini	Holotrichia	diomphalia
709	Scarabaeidae	Melolonthinae	Melolonthini	Holotrichia	diompharia
710	Scarabaeidae	Melolonthinae	Melolonthini	Holotrichia	guandaoshana
711	Scarabaeidae	Melolonthinae	Melolonthini	Holotrichia	herwangshana
712	Scarabaeidae	Melolonthinae	Melolonthini	Holotrichia	horishana
713	Scarabaeidae	Melolonthinae	Melolonthini	Holotrichia	hualiensis
714	Scarabaeidae	Melolonthinae	Melolonthini	Holotrichia	kiotoensis
715	Scarabaeidae	Melolonthinae	Melolonthini	Holotrichia	kiotonensis
716	Scarabaeidae	Melolonthinae	Melolonthini	Holotrichia	koraiensis
717	Scarabaeidae	Melolonthinae	Melolonthini	Holotrichia	lata
718	Scarabaeidae	Melolonthinae	Melolonthini	Holotrichia	liukueiensis
719	Scarabaeidae	Melolonthinae	Melolonthini	Holotrichia	loochooana
720	Scarabaeidae	Melolonthinae	Melolonthini	Holotrichia	mizusawai
721	Scarabaeidae	Melolonthinae	Melolonthini	Holotrichia	omeia
722	Scarabaeidae	Melolonthinae	Melolonthini	Holotrichia	parallela
723	Scarabaeidae	Melolonthinae	Melolonthini	Holotrichia	picea
724	Scarabaeidae	Melolonthinae	Melolonthini	Holotrichia	plumbea
725	Scarabaeidae	Melolonthinae	Melolonthini	Holotrichia	pubifemorata
726	Scarabaeidae	Melolonthinae	Melolonthini	Holotrichia	sauteri
727	Scarabaeidae	Melolonthinae	Melolonthini	Holotrichia	shibatai
728	Scarabaeidae	Melolonthinae	Melolonthini	Holotrichia	shizumui
729	Scarabaeidae	Melolonthinae	Melolonthini	Holotrichia	taiwana
730	Scarabaeidae	Melolonthinae	Melolonthini	Holotrichia	tokara
731	Scarabaeidae	Melolonthinae	Melolonthini	Holotrichia	yui
732	Scarabaeidae	Melolonthinae	Melolonthini	Hypothyce	burnei
733	Scarabaeidae	Melolonthinae	Melolonthini	Hypotrichia	spissipes
734	Scarabaeidae	Melolonthinae	Melolonthini	Hypotrichia	spissipes
735	Scarabaeidae	Melolonthinae	Melolonthini	Lepidiota	stigma
736	Scarabaeidae	Melolonthinae	Melolonthini	Melolontha	formosana
737	Scarabaeidae	Melolonthinae	Melolonthini	Melolontha	frater
738	Scarabaeidae	Melolonthinae	Melolonthini	Melolontha	frater
739	Scarabaeidae	Melolonthinae	Melolonthini	Melolontha	hippocastani
740	Scarabaeidae	Melolonthinae	Melolonthini	Melolontha	insulana
741	Scarabaeidae	Melolonthinae	Melolonthini	Melolontha	japonica
742	Scarabaeidae	Melolonthinae	Melolonthini	Melolontha	masafumii
743	Scarabaeidae	Melolonthinae	Melolonthini	Melolontha	melolontha
744	Scarabaeidae	Melolonthinae	Melolonthini	Melolontha	melolontha
745	Scarabaeidae	Melolonthinae	Melolonthini	Melolontha	minima
746	Scarabaeidae	Melolonthinae	Melolonthini	Melolontha	satsumaensis
747	Scarabaeidae	Melolonthinae	Melolonthini	Melolontha	sp.
748	Scarabaeidae	Melolonthinae	Melolonthini	Melolontha	tamina
749	Scarabaeidae	Melolonthinae	Melolonthini	Melolontha	wushana
750	Scarabaeidae	Melolonthinae	Melolonthini	Melolontha	medvedevi
751	Scarabaeidae	Melolonthinae	Melolonthini	Melolontha	rufipennis
752	Scarabaeidae	Melolonthinae	Melolonthini	Miridiba	castanea
753	Scarabaeidae	Melolonthinae	Melolonthini	Miridiba	formosana
754	Scarabaeidae	Melolonthinae	Melolonthini	Miridiba	hirsuta
755	Scarabaeidae	Melolonthinae	Melolonthini	Miridiba	kuraruana
756	Scarabaeidae	Melolonthinae	Melolonthini	Miridiba	sinensis
757	Scarabaeidae	Melolonthinae	Melolonthini	Phyllophaga	aemula
758	Scarabaeidae	Melolonthinae	Melolonthini	Phyllophaga	aemula
759	Scarabaeidae	Melolonthinae	Melolonthini	Phyllophaga	aemula
760	Scarabaeidae	Melolonthinae	Melolonthini	Phyllophaga	aemula
761	Scarabaeidae	Melolonthinae	Melolonthini	Phyllophaga	aemula
762	Scarabaeidae	Melolonthinae	Melolonthini	Phyllophaga	aemula
763	Scarabaeidae	Melolonthinae	Melolonthini	Phyllophaga	aemula
764	Scarabaeidae	Melolonthinae	Melolonthini	Phyllophaga	aemula
765	Scarabaeidae	Melolonthinae	Melolonthini	Phyllophaga	aequalis
766	Scarabaeidae	Melolonthinae	Melolonthini	Phyllophaga	aequalis
767	Scarabaeidae	Melolonthinae	Melolonthini	Phyllophaga	aeruginosa
768	Scarabaeidae	Melolonthinae	Melolonthini	Phyllophaga	aeruginosa
769	Scarabaeidae	Melolonthinae	Melolonthini	Phyllophaga	affabilis
770	Scarabaeidae	Melolonthinae	Melolonthini	Phyllophaga	affabilis
771	Scarabaeidae	Melolonthinae	Melolonthini	Phyllophaga	affabilis
772	Scarabaeidae	Melolonthinae	Melolonthini	Phyllophaga	aliada
773	Scarabaeidae	Melolonthinae	Melolonthini	Phyllophaga	apicata
774	Scarabaeidae	Melolonthinae	Melolonthini	Phyllophaga	apicata
775	Scarabaeidae	Melolonthinae	Melolonthini	Phyllophaga	apicata
776	Scarabaeidae	Melolonthinae	Melolonthini	Phyllophaga	apicata
777	Scarabaeidae	Melolonthinae	Melolonthini	Phyllophaga	arcta
778	Scarabaeidae	Melolonthinae	Melolonthini	Phyllophaga	arcta
779	Scarabaeidae	Melolonthinae	Melolonthini	Phyllophaga	arcta
780	Scarabaeidae	Melolonthinae	Melolonthini	Phyllophaga	arizona
781	Scarabaeidae	Melolonthinae	Melolonthini	Phyllophaga	arkansana
782	Scarabaeidae	Melolonthinae	Melolonthini	Phyllophaga	arkansana
783	Scarabaeidae	Melolonthinae	Melolonthini	Phyllophaga	arkansana
784	Scarabaeidae	Melolonthinae	Melolonthini	Phyllophaga	arkansana
785	Scarabaeidae	Melolonthinae	Melolonthini	Phyllophaga	arkansana
786	Scarabaeidae	Melolonthinae	Melolonthini	Phyllophaga	aurea
787	Scarabaeidae	Melolonthinae	Melolonthini	Phyllophaga	balia
788	Scarabaeidae	Melolonthinae	Melolonthini	Phyllophaga	balia
789	Scarabaeidae	Melolonthinae	Melolonthini	Phyllophaga	balia
790	Scarabaeidae	Melolonthinae	Melolonthini	Phyllophaga	balia
791	Scarabaeidae	Melolonthinae	Melolonthini	Phyllophaga	balia
792	Scarabaeidae	Melolonthinae	Melolonthini	Phyllophaga	balia
793	Scarabaeidae	Melolonthinae	Melolonthini	Phyllophaga	balia
794	Scarabaeidae	Melolonthinae	Melolonthini	Phyllophaga	balia
795	Scarabaeidae	Melolonthinae	Melolonthini	Phyllophaga	balia
796	Scarabaeidae	Melolonthinae	Melolonthini	Phyllophaga	balia
797	Scarabaeidae	Melolonthinae	Melolonthini	Phyllophaga	barda
798	Scarabaeidae	Melolonthinae	Melolonthini	Phyllophaga	barda
799	Scarabaeidae	Melolonthinae	Melolonthini	Phyllophaga	barda
800	Scarabaeidae	Melolonthinae	Melolonthini	Phyllophaga	barda
801	Scarabaeidae	Melolonthinae	Melolonthini	Phyllophaga	barda
802	Scarabaeidae	Melolonthinae	Melolonthini	Phyllophaga	beckeri
803	Scarabaeidae	Melolonthinae	Melolonthini	Phyllophaga	beckeri
804	Scarabaeidae	Melolonthinae	Melolonthini	Phyllophaga	beckeri
805	Scarabaeidae	Melolonthinae	Melolonthini	Phyllophaga	beckeri
806	Scarabaeidae	Melolonthinae	Melolonthini	Phyllophaga	beckeri
807	Scarabaeidae	Melolonthinae	Melolonthini	Phyllophaga	beckeri
808	Scarabaeidae	Melolonthinae	Melolonthini	Phyllophaga	beckeri
809	Scarabaeidae	Melolonthinae	Melolonthini	Phyllophaga	beckeri
810	Scarabaeidae	Melolonthinae	Melolonthini	Phyllophaga	beckeri
811	Scarabaeidae	Melolonthinae	Melolonthini	Phyllophaga	beckeri
812	Scarabaeidae	Melolonthinae	Melolonthini	Phyllophaga	beckeri
813	Scarabaeidae	Melolonthinae	Melolonthini	Phyllophaga	beckeri
814	Scarabaeidae	Melolonthinae	Melolonthini	Phyllophaga	beckeri
815	Scarabaeidae	Melolonthinae	Melolonthini	Phyllophaga	beckeri
816	Scarabaeidae	Melolonthinae	Melolonthini	Phyllophaga	bellamyi
817	Scarabaeidae	Melolonthinae	Melolonthini	Phyllophaga	bipartita
818	Scarabaeidae	Melolonthinae	Melolonthini	Phyllophaga	bipartita
819	Scarabaeidae	Melolonthinae	Melolonthini	Phyllophaga	bipartita
820	Scarabaeidae	Melolonthinae	Melolonthini	Phyllophaga	bipartita
821	Scarabaeidae	Melolonthinae	Melolonthini	Phyllophaga	bipartita
822	Scarabaeidae	Melolonthinae	Melolonthini	Phyllophaga	calceata
823	Scarabaeidae	Melolonthinae	Melolonthini	Phyllophaga	calceata
824	Scarabaeidae	Melolonthinae	Melolonthini	Phyllophaga	calceata
825	Scarabaeidae	Melolonthinae	Melolonthini	Phyllophaga	calceata
826	Scarabaeidae	Melolonthinae	Melolonthini	Phyllophaga	calceata
827	Scarabaeidae	Melolonthinae	Melolonthini	Phyllophaga	calceata
828	Scarabaeidae	Melolonthinae	Melolonthini	Phyllophaga	calceata
829	Scarabaeidae	Melolonthinae	Melolonthini	Phyllophaga	calceata
830	Scarabaeidae	Melolonthinae	Melolonthini	Phyllophaga	calceata
831	Scarabaeidae	Melolonthinae	Melolonthini	Phyllophaga	calceata
832	Scarabaeidae	Melolonthinae	Melolonthini	Phyllophaga	calceata
833	Scarabaeidae	Melolonthinae	Melolonthini	Phyllophaga	calceata
834	Scarabaeidae	Melolonthinae	Melolonthini	Phyllophaga	calceata
835	Scarabaeidae	Melolonthinae	Melolonthini	Phyllophaga	calceata
836	Scarabaeidae	Melolonthinae	Melolonthini	Phyllophaga	chapini
837	Scarabaeidae	Melolonthinae	Melolonthini	Phyllophaga	chapini
838	Scarabaeidae	Melolonthinae	Melolonthini	Phyllophaga	chapini
839	Scarabaeidae	Melolonthinae	Melolonthini	Phyllophaga	chapini
840	Scarabaeidae	Melolonthinae	Melolonthini	Phyllophaga	chapini
841	Scarabaeidae	Melolonthinae	Melolonthini	Phyllophaga	chapini
842	Scarabaeidae	Melolonthinae	Melolonthini	Phyllophaga	chapini
843	Scarabaeidae	Melolonthinae	Melolonthini	Phyllophaga	cinnamomea
844	Scarabaeidae	Melolonthinae	Melolonthini	Phyllophaga	clemens
845	Scarabaeidae	Melolonthinae	Melolonthini	Phyllophaga	clemens
846	Scarabaeidae	Melolonthinae	Melolonthini	Phyllophaga	clypeata
847	Scarabaeidae	Melolonthinae	Melolonthini	Phyllophaga	clypeata
848	Scarabaeidae	Melolonthinae	Melolonthini	Phyllophaga	cochisa
849	Scarabaeidae	Melolonthinae	Melolonthini	Phyllophaga	cometes
850	Scarabaeidae	Melolonthinae	Melolonthini	Phyllophaga	cometes
851	Scarabaeidae	Melolonthinae	Melolonthini	Phyllophaga	cometes
852	Scarabaeidae	Melolonthinae	Melolonthini	Phyllophaga	cometes
853	Scarabaeidae	Melolonthinae	Melolonthini	Phyllophaga	cometes
854	Scarabaeidae	Melolonthinae	Melolonthini	Phyllophaga	congrua
855	Scarabaeidae	Melolonthinae	Melolonthini	Phyllophaga	congrua
856	Scarabaeidae	Melolonthinae	Melolonthini	Phyllophaga	congrua
857	Scarabaeidae	Melolonthinae	Melolonthini	Phyllophaga	congrua
858	Scarabaeidae	Melolonthinae	Melolonthini	Phyllophaga	congrua
859	Scarabaeidae	Melolonthinae	Melolonthini	Phyllophaga	congrua
860	Scarabaeidae	Melolonthinae	Melolonthini	Phyllophaga	contaminata
861	Scarabaeidae	Melolonthinae	Melolonthini	Phyllophaga	corrosa
862	Scarabaeidae	Melolonthinae	Melolonthini	Phyllophaga	corrosa
863	Scarabaeidae	Melolonthinae	Melolonthini	Phyllophaga	costura
864	Scarabaeidae	Melolonthinae	Melolonthini	Phyllophaga	crassissima
865	Scarabaeidae	Melolonthinae	Melolonthini	Phyllophaga	crassissima
866	Scarabaeidae	Melolonthinae	Melolonthini	Phyllophaga	crassissima
867	Scarabaeidae	Melolonthinae	Melolonthini	Phyllophaga	crassissima
868	Scarabaeidae	Melolonthinae	Melolonthini	Phyllophaga	crassissima
869	Scarabaeidae	Melolonthinae	Melolonthini	Phyllophaga	crassissima
870	Scarabaeidae	Melolonthinae	Melolonthini	Phyllophaga	crassissima
871	Scarabaeidae	Melolonthinae	Melolonthini	Phyllophaga	crassissima
872	Scarabaeidae	Melolonthinae	Melolonthini	Phyllophaga	cribosa
873	Scarabaeidae	Melolonthinae	Melolonthini	Phyllophaga	cribosa
874	Scarabaeidae	Melolonthinae	Melolonthini	Phyllophaga	cribosa
875	Scarabaeidae	Melolonthinae	Melolonthini	Phyllophaga	cribosa
876	Scarabaeidae	Melolonthinae	Melolonthini	Phyllophaga	cribosa
877	Scarabaeidae	Melolonthinae	Melolonthini	Phyllophaga	cribosa
878	Scarabaeidae	Melolonthinae	Melolonthini	Phyllophaga	cribosa
879	Scarabaeidae	Melolonthinae	Melolonthini	Phyllophaga	cribosa
880	Scarabaeidae	Melolonthinae	Melolonthini	Phyllophaga	cribosa
881	Scarabaeidae	Melolonthinae	Melolonthini	Phyllophaga	cribrosa
882	Scarabaeidae	Melolonthinae	Melolonthini	Phyllophaga	cristagalli
883	Scarabaeidae	Melolonthinae	Melolonthini	Phyllophaga	cushmani
884	Scarabaeidae	Melolonthinae	Melolonthini	Phyllophaga	davisi
885	Scarabaeidae	Melolonthinae	Melolonthini	Phyllophaga	delata
886	Scarabaeidae	Melolonthinae	Melolonthini	Phyllophaga	delata
887	Scarabaeidae	Melolonthinae	Melolonthini	Phyllophaga	delata
888	Scarabaeidae	Melolonthinae	Melolonthini	Phyllophaga	delata
889	Scarabaeidae	Melolonthinae	Melolonthini	Phyllophaga	delata
890	Scarabaeidae	Melolonthinae	Melolonthini	Phyllophaga	delata
891	Scarabaeidae	Melolonthinae	Melolonthini	Phyllophaga	delata
892	Scarabaeidae	Melolonthinae	Melolonthini	Phyllophaga	delata
893	Scarabaeidae	Melolonthinae	Melolonthini	Phyllophaga	delata
894	Scarabaeidae	Melolonthinae	Melolonthini	Phyllophaga	delata
895	Scarabaeidae	Melolonthinae	Melolonthini	Phyllophaga	delata
896	Scarabaeidae	Melolonthinae	Melolonthini	Phyllophaga	delata
897	Scarabaeidae	Melolonthinae	Melolonthini	Phyllophaga	dentex
898	Scarabaeidae	Melolonthinae	Melolonthini	Phyllophaga	denticulata
899	Scarabaeidae	Melolonthinae	Melolonthini	Phyllophaga	diffinis
900	Scarabaeidae	Melolonthinae	Melolonthini	Phyllophaga	diffinis
901	Scarabaeidae	Melolonthinae	Melolonthini	Phyllophaga	diffinis
902	Scarabaeidae	Melolonthinae	Melolonthini	Phyllophaga	diffinis
903	Scarabaeidae	Melolonthinae	Melolonthini	Phyllophaga	diffinis
904	Scarabaeidae	Melolonthinae	Melolonthini	Phyllophaga	diffinis
905	Scarabaeidae	Melolonthinae	Melolonthini	Phyllophaga	diffinis
906	Scarabaeidae	Melolonthinae	Melolonthini	Phyllophaga	disca
907	Scarabaeidae	Melolonthinae	Melolonthini	Phyllophaga	disca
908	Scarabaeidae	Melolonthinae	Melolonthini	Phyllophaga	dispar
909	Scarabaeidae	Melolonthinae	Melolonthini	Phyllophaga	dispar
910	Scarabaeidae	Melolonthinae	Melolonthini	Phyllophaga	dispar
911	Scarabaeidae	Melolonthinae	Melolonthini	Phyllophaga	drakii
912	Scarabaeidae	Melolonthinae	Melolonthini	Phyllophaga	drakii
913	Scarabaeidae	Melolonthinae	Melolonthini	Phyllophaga	drakii
914	Scarabaeidae	Melolonthinae	Melolonthini	Phyllophaga	drakii
915	Scarabaeidae	Melolonthinae	Melolonthini	Phyllophaga	drakii
916	Scarabaeidae	Melolonthinae	Melolonthini	Phyllophaga	drakii
917	Scarabaeidae	Melolonthinae	Melolonthini	Phyllophaga	drakii
918	Scarabaeidae	Melolonthinae	Melolonthini	Phyllophaga	drakii
919	Scarabaeidae	Melolonthinae	Melolonthini	Phyllophaga	drakii
920	Scarabaeidae	Melolonthinae	Melolonthini	Phyllophaga	drakii
921	Scarabaeidae	Melolonthinae	Melolonthini	Phyllophaga	drakii
922	Scarabaeidae	Melolonthinae	Melolonthini	Phyllophaga	drakii
923	Scarabaeidae	Melolonthinae	Melolonthini	Phyllophaga	duncani
924	Scarabaeidae	Melolonthinae	Melolonthini	Phyllophaga	duncani
925	Scarabaeidae	Melolonthinae	Melolonthini	Phyllophaga	duncani
926	Scarabaeidae	Melolonthinae	Melolonthini	Phyllophaga	duncani
927	Scarabaeidae	Melolonthinae	Melolonthini	Phyllophaga	duncani
928	Scarabaeidae	Melolonthinae	Melolonthini	Phyllophaga	duncani
929	Scarabaeidae	Melolonthinae	Melolonthini	Phyllophaga	duncani
930	Scarabaeidae	Melolonthinae	Melolonthini	Phyllophaga	duncani
931	Scarabaeidae	Melolonthinae	Melolonthini	Phyllophaga	elizoria
932	Scarabaeidae	Melolonthinae	Melolonthini	Phyllophaga	elongata
933	Scarabaeidae	Melolonthinae	Melolonthini	Phyllophaga	elongata
934	Scarabaeidae	Melolonthinae	Melolonthini	Phyllophaga	ephilida
935	Scarabaeidae	Melolonthinae	Melolonthini	Phyllophaga	ephilida
936	Scarabaeidae	Melolonthinae	Melolonthini	Phyllophaga	ephilida
937	Scarabaeidae	Melolonthinae	Melolonthini	Phyllophaga	ephilida
938	Scarabaeidae	Melolonthinae	Melolonthini	Phyllophaga	ephilida
939	Scarabaeidae	Melolonthinae	Melolonthini	Phyllophaga	ephilida
940	Scarabaeidae	Melolonthinae	Melolonthini	Phyllophaga	ephilida
941	Scarabaeidae	Melolonthinae	Melolonthini	Phyllophaga	ephilida
942	Scarabaeidae	Melolonthinae	Melolonthini	Phyllophaga	epigaea
943	Scarabaeidae	Melolonthinae	Melolonthini	Phyllophaga	epigaea
944	Scarabaeidae	Melolonthinae	Melolonthini	Phyllophaga	epigaea
945	Scarabaeidae	Melolonthinae	Melolonthini	Phyllophaga	errans
946	Scarabaeidae	Melolonthinae	Melolonthini	Phyllophaga	errans
947	Scarabaeidae	Melolonthinae	Melolonthini	Phyllophaga	farcta
948	Scarabaeidae	Melolonthinae	Melolonthini	Phyllophaga	farcta
949	Scarabaeidae	Melolonthinae	Melolonthini	Phyllophaga	farcta
950	Scarabaeidae	Melolonthinae	Melolonthini	Phyllophaga	farcta
951	Scarabaeidae	Melolonthinae	Melolonthini	Phyllophaga	fervida
952	Scarabaeidae	Melolonthinae	Melolonthini	Phyllophaga	fervida
953	Scarabaeidae	Melolonthinae	Melolonthini	Phyllophaga	fervida
954	Scarabaeidae	Melolonthinae	Melolonthini	Phyllophaga	fervida
955	Scarabaeidae	Melolonthinae	Melolonthini	Phyllophaga	fervida
956	Scarabaeidae	Melolonthinae	Melolonthini	Phyllophaga	fervida
957	Scarabaeidae	Melolonthinae	Melolonthini	Phyllophaga	fervida
958	Scarabaeidae	Melolonthinae	Melolonthini	Phyllophaga	fervida
959	Scarabaeidae	Melolonthinae	Melolonthini	Phyllophaga	fimbripes
960	Scarabaeidae	Melolonthinae	Melolonthini	Phyllophaga	flavipennis
961	Scarabaeidae	Melolonthinae	Melolonthini	Phyllophaga	flavipennis
962	Scarabaeidae	Melolonthinae	Melolonthini	Phyllophaga	flavipennis
963	Scarabaeidae	Melolonthinae	Melolonthini	Phyllophaga	flavipennis
964	Scarabaeidae	Melolonthinae	Melolonthini	Phyllophaga	flavipennis
965	Scarabaeidae	Melolonthinae	Melolonthini	Phyllophaga	flavipennis
966	Scarabaeidae	Melolonthinae	Melolonthini	Phyllophaga	forbesi
967	Scarabaeidae	Melolonthinae	Melolonthini	Phyllophaga	forsteri
968	Scarabaeidae	Melolonthinae	Melolonthini	Phyllophaga	forsteri
969	Scarabaeidae	Melolonthinae	Melolonthini	Phyllophaga	forsteri
970	Scarabaeidae	Melolonthinae	Melolonthini	Phyllophaga	forsteri
971	Scarabaeidae	Melolonthinae	Melolonthini	Phyllophaga	forsteri
972	Scarabaeidae	Melolonthinae	Melolonthini	Phyllophaga	forsteri
973	Scarabaeidae	Melolonthinae	Melolonthini	Phyllophaga	forsteri
974	Scarabaeidae	Melolonthinae	Melolonthini	Phyllophaga	forsteri
975	Scarabaeidae	Melolonthinae	Melolonthini	Phyllophaga	forsteri
976	Scarabaeidae	Melolonthinae	Melolonthini	Phyllophaga	forsteri
977	Scarabaeidae	Melolonthinae	Melolonthini	Phyllophaga	forsteri
978	Scarabaeidae	Melolonthinae	Melolonthini	Phyllophaga	forsteri
979	Scarabaeidae	Melolonthinae	Melolonthini	Phyllophaga	foxii
980	Scarabaeidae	Melolonthinae	Melolonthini	Phyllophaga	foxii
981	Scarabaeidae	Melolonthinae	Melolonthini	Phyllophaga	fraterna
982	Scarabaeidae	Melolonthinae	Melolonthini	Phyllophaga	fraterna
983	Scarabaeidae	Melolonthinae	Melolonthini	Phyllophaga	fraterna
984	Scarabaeidae	Melolonthinae	Melolonthini	Phyllophaga	fraterna
985	Scarabaeidae	Melolonthinae	Melolonthini	Phyllophaga	fraterna
986	Scarabaeidae	Melolonthinae	Melolonthini	Phyllophaga	fraterna
987	Scarabaeidae	Melolonthinae	Melolonthini	Phyllophaga	fraterna
988	Scarabaeidae	Melolonthinae	Melolonthini	Phyllophaga	fraterna
989	Scarabaeidae	Melolonthinae	Melolonthini	Phyllophaga	fraterna
990	Scarabaeidae	Melolonthinae	Melolonthini	Phyllophaga	fraterna
991	Scarabaeidae	Melolonthinae	Melolonthini	Phyllophaga	fucata
992	Scarabaeidae	Melolonthinae	Melolonthini	Phyllophaga	fucata
993	Scarabaeidae	Melolonthinae	Melolonthini	Phyllophaga	fucata
994	Scarabaeidae	Melolonthinae	Melolonthini	Phyllophaga	fulviventris
995	Scarabaeidae	Melolonthinae	Melolonthini	Phyllophaga	fusca
996	Scarabaeidae	Melolonthinae	Melolonthini	Phyllophaga	fusca
997	Scarabaeidae	Melolonthinae	Melolonthini	Phyllophaga	fusca
998	Scarabaeidae	Melolonthinae	Melolonthini	Phyllophaga	fusca
999	Scarabaeidae	Melolonthinae	Melolonthini	Phyllophaga	fusca
1000	Scarabaeidae	Melolonthinae	Melolonthini	Phyllophaga	fusca
1001	Scarabaeidae	Melolonthinae	Melolonthini	Phyllophaga	fusca
1002	Scarabaeidae	Melolonthinae	Melolonthini	Phyllophaga	fusca
1003	Scarabaeidae	Melolonthinae	Melolonthini	Phyllophaga	fusca
1004	Scarabaeidae	Melolonthinae	Melolonthini	Phyllophaga	fusca
1005	Scarabaeidae	Melolonthinae	Melolonthini	Phyllophaga	fusca
1006	Scarabaeidae	Melolonthinae	Melolonthini	Phyllophaga	futilis
1007	Scarabaeidae	Melolonthinae	Melolonthini	Phyllophaga	futilis
1008	Scarabaeidae	Melolonthinae	Melolonthini	Phyllophaga	futilis
1009	Scarabaeidae	Melolonthinae	Melolonthini	Phyllophaga	futilis
1010	Scarabaeidae	Melolonthinae	Melolonthini	Phyllophaga	futilis
1011	Scarabaeidae	Melolonthinae	Melolonthini	Phyllophaga	futilis
1012	Scarabaeidae	Melolonthinae	Melolonthini	Phyllophaga	futilis
1013	Scarabaeidae	Melolonthinae	Melolonthini	Phyllophaga	futilis
1014	Scarabaeidae	Melolonthinae	Melolonthini	Phyllophaga	georgiana
1015	Scarabaeidae	Melolonthinae	Melolonthini	Phyllophaga	georgiana
1016	Scarabaeidae	Melolonthinae	Melolonthini	Phyllophaga	glaberrima
1017	Scarabaeidae	Melolonthinae	Melolonthini	Phyllophaga	glaberrima
1018	Scarabaeidae	Melolonthinae	Melolonthini	Phyllophaga	glabricula
1019	Scarabaeidae	Melolonthinae	Melolonthini	Phyllophaga	gracilis
1020	Scarabaeidae	Melolonthinae	Melolonthini	Phyllophaga	gracilis
1021	Scarabaeidae	Melolonthinae	Melolonthini	Phyllophaga	gracilis
1022	Scarabaeidae	Melolonthinae	Melolonthini	Phyllophaga	gracilis
1023	Scarabaeidae	Melolonthinae	Melolonthini	Phyllophaga	gracilis
1024	Scarabaeidae	Melolonthinae	Melolonthini	Phyllophaga	gracilis
1025	Scarabaeidae	Melolonthinae	Melolonthini	Phyllophaga	gracilis
1026	Scarabaeidae	Melolonthinae	Melolonthini	Phyllophaga	gracilis
1027	Scarabaeidae	Melolonthinae	Melolonthini	Phyllophaga	granti
1028	Scarabaeidae	Melolonthinae	Melolonthini	Phyllophaga	gravidula
1029	Scarabaeidae	Melolonthinae	Melolonthini	Phyllophaga	gravidula
1030	Scarabaeidae	Melolonthinae	Melolonthini	Phyllophaga	gravidula
1031	Scarabaeidae	Melolonthinae	Melolonthini	Phyllophaga	gravidula
1032	Scarabaeidae	Melolonthinae	Melolonthini	Phyllophaga	gravidula
1033	Scarabaeidae	Melolonthinae	Melolonthini	Phyllophaga	gravidula
1034	Scarabaeidae	Melolonthinae	Melolonthini	Phyllophaga	hamata
1035	Scarabaeidae	Melolonthinae	Melolonthini	Phyllophaga	hamata
1036	Scarabaeidae	Melolonthinae	Melolonthini	Phyllophaga	hirsuta
1037	Scarabaeidae	Melolonthinae	Melolonthini	Phyllophaga	hirsuta
1038	Scarabaeidae	Melolonthinae	Melolonthini	Phyllophaga	hirsuta
1039	Scarabaeidae	Melolonthinae	Melolonthini	Phyllophaga	hirticula
1040	Scarabaeidae	Melolonthinae	Melolonthini	Phyllophaga	hirticula
1041	Scarabaeidae	Melolonthinae	Melolonthini	Phyllophaga	hirticula
1042	Scarabaeidae	Melolonthinae	Melolonthini	Phyllophaga	hirticula
1043	Scarabaeidae	Melolonthinae	Melolonthini	Phyllophaga	hirticula
1044	Scarabaeidae	Melolonthinae	Melolonthini	Phyllophaga	hirticula
1045	Scarabaeidae	Melolonthinae	Melolonthini	Phyllophaga	hirticula
1046	Scarabaeidae	Melolonthinae	Melolonthini	Phyllophaga	hirticula
1047	Scarabaeidae	Melolonthinae	Melolonthini	Phyllophaga	hirticula
1048	Scarabaeidae	Melolonthinae	Melolonthini	Phyllophaga	hirticula
1049	Scarabaeidae	Melolonthinae	Melolonthini	Phyllophaga	hirticula
1050	Scarabaeidae	Melolonthinae	Melolonthini	Phyllophaga	hirticula
1051	Scarabaeidae	Melolonthinae	Melolonthini	Phyllophaga	hirticula
1052	Scarabaeidae	Melolonthinae	Melolonthini	Phyllophaga	hirticula
1053	Scarabaeidae	Melolonthinae	Melolonthini	Phyllophaga	hirticula
1054	Scarabaeidae	Melolonthinae	Melolonthini	Phyllophaga	hirtiventris
1055	Scarabaeidae	Melolonthinae	Melolonthini	Phyllophaga	hirtiventris
1056	Scarabaeidae	Melolonthinae	Melolonthini	Phyllophaga	hirtiventris
1057	Scarabaeidae	Melolonthinae	Melolonthini	Phyllophaga	hornii
1058	Scarabaeidae	Melolonthinae	Melolonthini	Phyllophaga	hornii
1059	Scarabaeidae	Melolonthinae	Melolonthini	Phyllophaga	hornii
1060	Scarabaeidae	Melolonthinae	Melolonthini	Phyllophaga	hornii
1061	Scarabaeidae	Melolonthinae	Melolonthini	Phyllophaga	hornii
1062	Scarabaeidae	Melolonthinae	Melolonthini	Phyllophaga	hornii
1063	Scarabaeidae	Melolonthinae	Melolonthini	Phyllophaga	hornii
1064	Scarabaeidae	Melolonthinae	Melolonthini	Phyllophaga	hornii
1065	Scarabaeidae	Melolonthinae	Melolonthini	Phyllophaga	hornii
1066	Scarabaeidae	Melolonthinae	Melolonthini	Phyllophaga	huachuca
1067	Scarabaeidae	Melolonthinae	Melolonthini	Phyllophaga	huachuca
1068	Scarabaeidae	Melolonthinae	Melolonthini	Phyllophaga	idonea
1069	Scarabaeidae	Melolonthinae	Melolonthini	Phyllophaga	idonea
1070	Scarabaeidae	Melolonthinae	Melolonthini	Phyllophaga	idonea
1071	Scarabaeidae	Melolonthinae	Melolonthini	Phyllophaga	ignava
1072	Scarabaeidae	Melolonthinae	Melolonthini	Phyllophaga	ignava
1073	Scarabaeidae	Melolonthinae	Melolonthini	Phyllophaga	ignava
1074	Scarabaeidae	Melolonthinae	Melolonthini	Phyllophaga	ignava
1075	Scarabaeidae	Melolonthinae	Melolonthini	Phyllophaga	ilicis
1076	Scarabaeidae	Melolonthinae	Melolonthini	Phyllophaga	ilicis
1077	Scarabaeidae	Melolonthinae	Melolonthini	Phyllophaga	ilicis
1078	Scarabaeidae	Melolonthinae	Melolonthini	Phyllophaga	ilicis
1079	Scarabaeidae	Melolonthinae	Melolonthini	Phyllophaga	ilicis
1080	Scarabaeidae	Melolonthinae	Melolonthini	Phyllophaga	ilicis
1081	Scarabaeidae	Melolonthinae	Melolonthini	Phyllophaga	ilicis
1082	Scarabaeidae	Melolonthinae	Melolonthini	Phyllophaga	ilicis
1083	Scarabaeidae	Melolonthinae	Melolonthini	Phyllophaga	ilicis
1084	Scarabaeidae	Melolonthinae	Melolonthini	Phyllophaga	ilicis
1085	Scarabaeidae	Melolonthinae	Melolonthini	Phyllophaga	ilicis
1086	Scarabaeidae	Melolonthinae	Melolonthini	Phyllophaga	ilicis
1087	Scarabaeidae	Melolonthinae	Melolonthini	Phyllophaga	ilicis
1088	Scarabaeidae	Melolonthinae	Melolonthini	Phyllophaga	ilicis
1089	Scarabaeidae	Melolonthinae	Melolonthini	Phyllophaga	ilicis
1090	Scarabaeidae	Melolonthinae	Melolonthini	Phyllophaga	ilicis
1091	Scarabaeidae	Melolonthinae	Melolonthini	Phyllophaga	ilicis
1092	Scarabaeidae	Melolonthinae	Melolonthini	Phyllophaga	ilicis
1093	Scarabaeidae	Melolonthinae	Melolonthini	Phyllophaga	ilicis
1094	Scarabaeidae	Melolonthinae	Melolonthini	Phyllophaga	ilicis
1095	Scarabaeidae	Melolonthinae	Melolonthini	Phyllophaga	ilicis
1096	Scarabaeidae	Melolonthinae	Melolonthini	Phyllophaga	impar
1097	Scarabaeidae	Melolonthinae	Melolonthini	Phyllophaga	impar
1098	Scarabaeidae	Melolonthinae	Melolonthini	Phyllophaga	implicita
1099	Scarabaeidae	Melolonthinae	Melolonthini	Phyllophaga	inepta
1100	Scarabaeidae	Melolonthinae	Melolonthini	Phyllophaga	inepta
1101	Scarabaeidae	Melolonthinae	Melolonthini	Phyllophaga	inepta
1102	Scarabaeidae	Melolonthinae	Melolonthini	Phyllophaga	infidelis
1103	Scarabaeidae	Melolonthinae	Melolonthini	Phyllophaga	infidelis
1104	Scarabaeidae	Melolonthinae	Melolonthini	Phyllophaga	inflexa
1105	Scarabaeidae	Melolonthinae	Melolonthini	Phyllophaga	inversa
1106	Scarabaeidae	Melolonthinae	Melolonthini	Phyllophaga	inversa
1107	Scarabaeidae	Melolonthinae	Melolonthini	Phyllophaga	inversa
1108	Scarabaeidae	Melolonthinae	Melolonthini	Phyllophaga	inversa
1109	Scarabaeidae	Melolonthinae	Melolonthini	Phyllophaga	inversa
1110	Scarabaeidae	Melolonthinae	Melolonthini	Phyllophaga	inversa
1111	Scarabaeidae	Melolonthinae	Melolonthini	Phyllophaga	inversa
1112	Scarabaeidae	Melolonthinae	Melolonthini	Phyllophaga	inversa
1113	Scarabaeidae	Melolonthinae	Melolonthini	Phyllophaga	inversa
1114	Scarabaeidae	Melolonthinae	Melolonthini	Phyllophaga	inversa
1115	Scarabaeidae	Melolonthinae	Melolonthini	Phyllophaga	juvenilis
1116	Scarabaeidae	Melolonthinae	Melolonthini	Phyllophaga	karlsioei
1117	Scarabaeidae	Melolonthinae	Melolonthini	Phyllophaga	karlsioei
1118	Scarabaeidae	Melolonthinae	Melolonthini	Phyllophaga	kentuckiana
1119	Scarabaeidae	Melolonthinae	Melolonthini	Phyllophaga	kentuckiana
1120	Scarabaeidae	Melolonthinae	Melolonthini	Phyllophaga	kentuckiana
1121	Scarabaeidae	Melolonthinae	Melolonthini	Phyllophaga	kentuckiana
1122	Scarabaeidae	Melolonthinae	Melolonthini	Phyllophaga	kentuckiana
1123	Scarabaeidae	Melolonthinae	Melolonthini	Phyllophaga	kentuckiana
1124	Scarabaeidae	Melolonthinae	Melolonthini	Phyllophaga	kentuckiana
1125	Scarabaeidae	Melolonthinae	Melolonthini	Phyllophaga	kentuckiana
1126	Scarabaeidae	Melolonthinae	Melolonthini	Phyllophaga	kentuckiana
1127	Scarabaeidae	Melolonthinae	Melolonthini	Phyllophaga	kentuckiana
1128	Scarabaeidae	Melolonthinae	Melolonthini	Phyllophaga	kentuckiana
1129	Scarabaeidae	Melolonthinae	Melolonthini	Phyllophaga	kentuckiana
1130	Scarabaeidae	Melolonthinae	Melolonthini	Phyllophaga	kentuckiana
1131	Scarabaeidae	Melolonthinae	Melolonthini	Phyllophaga	kentuckiana
1132	Scarabaeidae	Melolonthinae	Melolonthini	Phyllophaga	kentuckiana
1133	Scarabaeidae	Melolonthinae	Melolonthini	Phyllophaga	kentuckiana
1134	Scarabaeidae	Melolonthinae	Melolonthini	Phyllophaga	knochi
1135	Scarabaeidae	Melolonthinae	Melolonthini	Phyllophaga	knochi
1136	Scarabaeidae	Melolonthinae	Melolonthini	Phyllophaga	koehleriana
1137	Scarabaeidae	Melolonthinae	Melolonthini	Phyllophaga	koehleriana
1138	Scarabaeidae	Melolonthinae	Melolonthini	Phyllophaga	koehleriana
1139	Scarabaeidae	Melolonthinae	Melolonthini	Phyllophaga	koehleriana
1140	Scarabaeidae	Melolonthinae	Melolonthini	Phyllophaga	lanceolata
1141	Scarabaeidae	Melolonthinae	Melolonthini	Phyllophaga	lanceolata
1142	Scarabaeidae	Melolonthinae	Melolonthini	Phyllophaga	lanceolata
1143	Scarabaeidae	Melolonthinae	Melolonthini	Phyllophaga	lanceolata
1144	Scarabaeidae	Melolonthinae	Melolonthini	Phyllophaga	latidens
1145	Scarabaeidae	Melolonthinae	Melolonthini	Phyllophaga	latidens
1146	Scarabaeidae	Melolonthinae	Melolonthini	Phyllophaga	latidens
1147	Scarabaeidae	Melolonthinae	Melolonthini	Phyllophaga	latidens
1148	Scarabaeidae	Melolonthinae	Melolonthini	Phyllophaga	latidens
1149	Scarabaeidae	Melolonthinae	Melolonthini	Phyllophaga	latidens
1150	Scarabaeidae	Melolonthinae	Melolonthini	Phyllophaga	latidens
1151	Scarabaeidae	Melolonthinae	Melolonthini	Phyllophaga	latidens
1152	Scarabaeidae	Melolonthinae	Melolonthini	Phyllophaga	latidens
1153	Scarabaeidae	Melolonthinae	Melolonthini	Phyllophaga	latidens
1154	Scarabaeidae	Melolonthinae	Melolonthini	Phyllophaga	latidens
1155	Scarabaeidae	Melolonthinae	Melolonthini	Phyllophaga	latidens
1156	Scarabaeidae	Melolonthinae	Melolonthini	Phyllophaga	latifrons
1157	Scarabaeidae	Melolonthinae	Melolonthini	Phyllophaga	latifrons
1158	Scarabaeidae	Melolonthinae	Melolonthini	Phyllophaga	latifrons
1159	Scarabaeidae	Melolonthinae	Melolonthini	Phyllophaga	latipes
1160	Scarabaeidae	Melolonthinae	Melolonthini	Phyllophaga	lenis
1161	Scarabaeidae	Melolonthinae	Melolonthini	Phyllophaga	lenis
1162	Scarabaeidae	Melolonthinae	Melolonthini	Phyllophaga	lenis
1163	Scarabaeidae	Melolonthinae	Melolonthini	Phyllophaga	lenis
1164	Scarabaeidae	Melolonthinae	Melolonthini	Phyllophaga	lenis
1165	Scarabaeidae	Melolonthinae	Melolonthini	Phyllophaga	lobata
1166	Scarabaeidae	Melolonthinae	Melolonthini	Phyllophaga	lobata
1167	Scarabaeidae	Melolonthinae	Melolonthini	Phyllophaga	lobata
1168	Scarabaeidae	Melolonthinae	Melolonthini	Phyllophaga	longispina
1169	Scarabaeidae	Melolonthinae	Melolonthini	Phyllophaga	longispina
1170	Scarabaeidae	Melolonthinae	Melolonthini	Phyllophaga	longispina
1171	Scarabaeidae	Melolonthinae	Melolonthini	Phyllophaga	longispina
1172	Scarabaeidae	Melolonthinae	Melolonthini	Phyllophaga	longispina
1173	Scarabaeidae	Melolonthinae	Melolonthini	Phyllophaga	longispina
1174	Scarabaeidae	Melolonthinae	Melolonthini	Phyllophaga	longispina
1175	Scarabaeidae	Melolonthinae	Melolonthini	Phyllophaga	longispina
1176	Scarabaeidae	Melolonthinae	Melolonthini	Phyllophaga	longispina
1177	Scarabaeidae	Melolonthinae	Melolonthini	Phyllophaga	longispina
1178	Scarabaeidae	Melolonthinae	Melolonthini	Phyllophaga	longispina
1179	Scarabaeidae	Melolonthinae	Melolonthini	Phyllophaga	longispina
1180	Scarabaeidae	Melolonthinae	Melolonthini	Phyllophaga	longitarsa
1181	Scarabaeidae	Melolonthinae	Melolonthini	Phyllophaga	longitarsa
1182	Scarabaeidae	Melolonthinae	Melolonthini	Phyllophaga	longitarsa
1183	Scarabaeidae	Melolonthinae	Melolonthini	Phyllophaga	longitarsa
1184	Scarabaeidae	Melolonthinae	Melolonthini	Phyllophaga	longitarsa
1185	Scarabaeidae	Melolonthinae	Melolonthini	Phyllophaga	longitarsa
1186	Scarabaeidae	Melolonthinae	Melolonthini	Phyllophaga	lota
1187	Scarabaeidae	Melolonthinae	Melolonthini	Phyllophaga	luctuosa
1188	Scarabaeidae	Melolonthinae	Melolonthini	Phyllophaga	luctuosa
1189	Scarabaeidae	Melolonthinae	Melolonthini	Phyllophaga	luctuosa
1190	Scarabaeidae	Melolonthinae	Melolonthini	Phyllophaga	marginalis
1191	Scarabaeidae	Melolonthinae	Melolonthini	Phyllophaga	marginalis
1192	Scarabaeidae	Melolonthinae	Melolonthini	Phyllophaga	marginalis
1193	Scarabaeidae	Melolonthinae	Melolonthini	Phyllophaga	marginalis
1194	Scarabaeidae	Melolonthinae	Melolonthini	Phyllophaga	marginalis
1195	Scarabaeidae	Melolonthinae	Melolonthini	Phyllophaga	marginalis
1196	Scarabaeidae	Melolonthinae	Melolonthini	Phyllophaga	marginalis
1197	Scarabaeidae	Melolonthinae	Melolonthini	Phyllophaga	marginalis
1198	Scarabaeidae	Melolonthinae	Melolonthini	Phyllophaga	marginalis
1199	Scarabaeidae	Melolonthinae	Melolonthini	Phyllophaga	marginalis
1200	Scarabaeidae	Melolonthinae	Melolonthini	Phyllophaga	marginalis
1201	Scarabaeidae	Melolonthinae	Melolonthini	Phyllophaga	marginalis
1202	Scarabaeidae	Melolonthinae	Melolonthini	Phyllophaga	micans
1203	Scarabaeidae	Melolonthinae	Melolonthini	Phyllophaga	micans
1204	Scarabaeidae	Melolonthinae	Melolonthini	Phyllophaga	micans
1205	Scarabaeidae	Melolonthinae	Melolonthini	Phyllophaga	micans
1206	Scarabaeidae	Melolonthinae	Melolonthini	Phyllophaga	micans
1207	Scarabaeidae	Melolonthinae	Melolonthini	Phyllophaga	micans
1208	Scarabaeidae	Melolonthinae	Melolonthini	Phyllophaga	micans
1209	Scarabaeidae	Melolonthinae	Melolonthini	Phyllophaga	micans
1210	Scarabaeidae	Melolonthinae	Melolonthini	Phyllophaga	micans
1211	Scarabaeidae	Melolonthinae	Melolonthini	Phyllophaga	micans
1212	Scarabaeidae	Melolonthinae	Melolonthini	Phyllophaga	micans
1213	Scarabaeidae	Melolonthinae	Melolonthini	Phyllophaga	micans
1214	Scarabaeidae	Melolonthinae	Melolonthini	Phyllophaga	micans
1215	Scarabaeidae	Melolonthinae	Melolonthini	Phyllophaga	mimicana
1216	Scarabaeidae	Melolonthinae	Melolonthini	Phyllophaga	mucorea
1217	Scarabaeidae	Melolonthinae	Melolonthini	Phyllophaga	mucorea
1218	Scarabaeidae	Melolonthinae	Melolonthini	Phyllophaga	neomexicana
1219	Scarabaeidae	Melolonthinae	Melolonthini	Phyllophaga	neomexicana
1220	Scarabaeidae	Melolonthinae	Melolonthini	Phyllophaga	neomexicana
1221	Scarabaeidae	Melolonthinae	Melolonthini	Phyllophaga	nitida
1222	Scarabaeidae	Melolonthinae	Melolonthini	Phyllophaga	nitida
1223	Scarabaeidae	Melolonthinae	Melolonthini	Phyllophaga	nitida
1224	Scarabaeidae	Melolonthinae	Melolonthini	Phyllophaga	obsoleta
1225	Scarabaeidae	Melolonthinae	Melolonthini	Phyllophaga	obsoleta
1226	Scarabaeidae	Melolonthinae	Melolonthini	Phyllophaga	obsoleta
1227	Scarabaeidae	Melolonthinae	Melolonthini	Phyllophaga	obsoleta
1228	Scarabaeidae	Melolonthinae	Melolonthini	Phyllophaga	obsoleta
1229	Scarabaeidae	Melolonthinae	Melolonthini	Phyllophaga	obsoleta
1230	Scarabaeidae	Melolonthinae	Melolonthini	Phyllophaga	obsoleta
1231	Scarabaeidae	Melolonthinae	Melolonthini	Phyllophaga	obsoleta
1232	Scarabaeidae	Melolonthinae	Melolonthini	Phyllophaga	odomi
1233	Scarabaeidae	Melolonthinae	Melolonthini	Phyllophaga	opaca
1234	Scarabaeidae	Melolonthinae	Melolonthini	Phyllophaga	pallida
1235	Scarabaeidae	Melolonthinae	Melolonthini	Pollaplonyx	eriophrous
1236	Scarabaeidae	Melolonthinae	Melolonthini	Pollaplonyx	flavidus
1237	Scarabaeidae	Melolonthinae	Melolonthini	Pollaplonyx	opacipennis
1238	Scarabaeidae	Melolonthinae	Melolonthini	Polyphylla	albolineata
1239	Scarabaeidae	Melolonthinae	Melolonthini	Polyphylla	dahnshuensis
1240	Scarabaeidae	Melolonthinae	Melolonthini	Polyphylla	decemlineata
1241	Scarabaeidae	Melolonthinae	Melolonthini	Polyphylla	formosana
1242	Scarabaeidae	Melolonthinae	Melolonthini	Polyphylla	fullo
1243	Scarabaeidae	Melolonthinae	Melolonthini	Polyphylla	laticollis
1244	Scarabaeidae	Melolonthinae	Melolonthini	Polyphylla	minor
1245	Scarabaeidae	Melolonthinae	Melolonthini	Polyphylla	schoenfeldti
1246	Scarabaeidae	Melolonthinae	Melolonthini	Polyphylla	sp.
1247	Scarabaeidae	Melolonthinae	Melolonthini	Polyphylla	taiwana
1248	Scarabaeidae	Melolonthinae	Melolonthini	Polyphylla	tonkinensis
1249	Scarabaeidae	Melolonthinae	Melolonthini	Polyphylla	donaldsoni
1250	Scarabaeidae	Melolonthinae	Melolonthini	Polyphylla	pubescens
1251	Scarabaeidae	Melolonthinae	Melolonthini	Polyphylla	woodruffi
1252	Scarabaeidae	Melolonthinae	Melolonthini	Polyphylla	alba
1253	Scarabaeidae	Melolonthinae	Melolonthini	Polyphylla	albertischulzi
1254	Scarabaeidae	Melolonthinae	Melolonthini	Polyphylla	decemlineata
1255	Scarabaeidae	Melolonthinae	Melolonthini	Polyphylla	gracilis
1256	Scarabaeidae	Melolonthinae	Melolonthini	Polyphylla	hammondi
1257	Scarabaeidae	Melolonthinae	Melolonthini	Polyphylla	pottsorum
1258	Scarabaeidae	Melolonthinae	Melolonthini	Polyphylla	pubescens
1259	Scarabaeidae	Melolonthinae	Melolonthini	Polyphylla	sp.
1260	Scarabaeidae	Melolonthinae	Melolonthini	Rhopaea	magnicornis
1261	Scarabaeidae	Melolonthinae	Melolonthini	Schoenherria	hastata
1262	Scarabaeidae	Melolonthinae	Melolonthini	Sophrops	formosana
1263	Scarabaeidae	Melolonthinae	Melolonthini	Sophrops	kawadai
1264	Scarabaeidae	Melolonthinae	Melolonthini	Sophrops	konishii
1265	Scarabaeidae	Melolonthinae	Melolonthini	Sophrops	taiwana
1266	Scarabaeidae	Melolonthinae	Melolonthini	Sophrops	takatoshii
1267	Scarabaeidae	Melolonthinae	Sericini	Amiserica	babai
1268	Scarabaeidae	Melolonthinae	Sericini	Amiserica	nitididorsis
1269	Scarabaeidae	Melolonthinae	Sericini	Amiserica	rufidula
1270	Scarabaeidae	Melolonthinae	Sericini	Amiserica	shizumui
1271	Scarabaeidae	Melolonthinae	Sericini	Amiserica	antennalis
1272	Scarabaeidae	Melolonthinae	Sericini	Amiserica	basisymmetrica
1273	Scarabaeidae	Melolonthinae	Sericini	Amiserica	belousovi
1274	Scarabaeidae	Melolonthinae	Sericini	Amiserica	carolusholzschuhi
1275	Scarabaeidae	Melolonthinae	Sericini	Amiserica	diaocangshana
1276	Scarabaeidae	Melolonthinae	Sericini	Amiserica	eucurviforceps
1277	Scarabaeidae	Melolonthinae	Sericini	Amiserica	gibbosiforceps
1278	Scarabaeidae	Melolonthinae	Sericini	Amiserica	guanmenshanica
1279	Scarabaeidae	Melolonthinae	Sericini	Amiserica	gulinqin
1280	Scarabaeidae	Melolonthinae	Sericini	Amiserica	incisa
1281	Scarabaeidae	Melolonthinae	Sericini	Amiserica	jiuhuensis
1282	Scarabaeidae	Melolonthinae	Sericini	Amiserica	jizuensis
1283	Scarabaeidae	Melolonthinae	Sericini	Amiserica	longxinensis
1284	Scarabaeidae	Melolonthinae	Sericini	Amiserica	lucidiflava
1285	Scarabaeidae	Melolonthinae	Sericini	Amiserica	nahang
1286	Scarabaeidae	Melolonthinae	Sericini	Amiserica	pappi
1287	Scarabaeidae	Melolonthinae	Sericini	Amiserica	piaoac
1288	Scarabaeidae	Melolonthinae	Sericini	Amiserica	pseudoantennalis
1289	Scarabaeidae	Melolonthinae	Sericini	Amiserica	pseudoincisa
1290	Scarabaeidae	Melolonthinae	Sericini	Amiserica	rufidula
1291	Scarabaeidae	Melolonthinae	Sericini	Amiserica	sacculiforceps
1292	Scarabaeidae	Melolonthinae	Sericini	Amiserica	strnadi
1293	Scarabaeidae	Melolonthinae	Sericini	Amiserica	ventriscalptus
1294	Scarabaeidae	Melolonthinae	Sericini	Amiserica	venxianensis
1295	Scarabaeidae	Melolonthinae	Sericini	Amiserica	zhongtiaoshanensis
1296	Scarabaeidae	Melolonthinae	Sericini	Gastroserica	bicolor
1297	Scarabaeidae	Melolonthinae	Sericini	Gastroserica	brevicornis
1298	Scarabaeidae	Melolonthinae	Sericini	Gastroserica	higonia
1299	Scarabaeidae	Melolonthinae	Sericini	Lasioserica	nitida
1300	Scarabaeidae	Melolonthinae	Sericini	Maladera	amamiana
1301	Scarabaeidae	Melolonthinae	Sericini	Maladera	botrytibia
1302	Scarabaeidae	Melolonthinae	Sericini	Maladera	cariniceps
1303	Scarabaeidae	Melolonthinae	Sericini	Maladera	castanea
1304	Scarabaeidae	Melolonthinae	Sericini	Maladera	ejimai
1305	Scarabaeidae	Melolonthinae	Sericini	Maladera	eumaladera
1306	Scarabaeidae	Melolonthinae	Sericini	Maladera	formosae
1307	Scarabaeidae	Melolonthinae	Sericini	Maladera	fusca
1308	Scarabaeidae	Melolonthinae	Sericini	Maladera	holosericea
1309	Scarabaeidae	Melolonthinae	Sericini	Maladera	horii
1310	Scarabaeidae	Melolonthinae	Sericini	Maladera	impressithorax
1311	Scarabaeidae	Melolonthinae	Sericini	Maladera	inadai
1312	Scarabaeidae	Melolonthinae	Sericini	Maladera	infuscata
1313	Scarabaeidae	Melolonthinae	Sericini	Maladera	japonica
1314	Scarabaeidae	Melolonthinae	Sericini	Maladera	kamiyai
1315	Scarabaeidae	Melolonthinae	Sericini	Maladera	kawaharai
1316	Scarabaeidae	Melolonthinae	Sericini	Maladera	kawaii
1317	Scarabaeidae	Melolonthinae	Sericini	Maladera	kreyenbergi
1318	Scarabaeidae	Melolonthinae	Sericini	Maladera	kumei
1319	Scarabaeidae	Melolonthinae	Sericini	Maladera	kusuii
1320	Scarabaeidae	Melolonthinae	Sericini	Maladera	mollis
1321	Scarabaeidae	Melolonthinae	Sericini	Maladera	nomurai
1322	Scarabaeidae	Melolonthinae	Sericini	Maladera	okinawaensis
1323	Scarabaeidae	Melolonthinae	Sericini	Maladera	okinoerabuana
1324	Scarabaeidae	Melolonthinae	Sericini	Maladera	opima
1325	Scarabaeidae	Melolonthinae	Sericini	Maladera	orientalis
1326	Scarabaeidae	Melolonthinae	Sericini	Maladera	oshimana
1327	Scarabaeidae	Melolonthinae	Sericini	Maladera	renardi
1328	Scarabaeidae	Melolonthinae	Sericini	Maladera	satoi
1329	Scarabaeidae	Melolonthinae	Sericini	Maladera	secreta
1330	Scarabaeidae	Melolonthinae	Sericini	Maladera	secreta
1331	Scarabaeidae	Melolonthinae	Sericini	Maladera	yaeyamana
1332	Scarabaeidae	Melolonthinae	Sericini	Maladera	yakushimana
1333	Scarabaeidae	Melolonthinae	Sericini	Microserica	bisignata
1334	Scarabaeidae	Melolonthinae	Sericini	Microserica	inornata
1335	Scarabaeidae	Melolonthinae	Sericini	Microserica	flaveola
1336	Scarabaeidae	Melolonthinae	Sericini	Nipponoserica	gomadana
1337	Scarabaeidae	Melolonthinae	Sericini	Nipponoserica	kunitachiana
1338	Scarabaeidae	Melolonthinae	Sericini	Nipponoserica	peregrina
1339	Scarabaeidae	Melolonthinae	Sericini	Nipponoserica	pubiventris
1340	Scarabaeidae	Melolonthinae	Sericini	Nipponoserica	quadrifoliata
1341	Scarabaeidae	Melolonthinae	Sericini	Nipponoserica	similis
1342	Scarabaeidae	Melolonthinae	Sericini	Omaloplia	ruricola
1343	Scarabaeidae	Melolonthinae	Sericini	Pachyserica	brevitarsis
1344	Scarabaeidae	Melolonthinae	Sericini	Pachyserica	horishana
1345	Scarabaeidae	Melolonthinae	Sericini	Pachyserica	yanoi
1346	Scarabaeidae	Melolonthinae	Sericini	Serica	boops
1347	Scarabaeidae	Melolonthinae	Sericini	Serica	brevitarsis
1348	Scarabaeidae	Melolonthinae	Sericini	Serica	brunna
1349	Scarabaeidae	Melolonthinae	Sericini	Serica	echigoana
1350	Scarabaeidae	Melolonthinae	Sericini	Serica	incurvata
1351	Scarabaeidae	Melolonthinae	Sericini	Serica	karafutoensis
1352	Scarabaeidae	Melolonthinae	Sericini	Serica	lalashana
1353	Scarabaeidae	Melolonthinae	Sericini	Serica	nipponica
1354	Scarabaeidae	Melolonthinae	Sericini	Serica	ovata
1355	Scarabaeidae	Melolonthinae	Sericini	Serica	pilosa
1356	Scarabaeidae	Melolonthinae	Sericini	Serica	planifrons
1357	Scarabaeidae	Melolonthinae	Sericini	Serica	sp.
1358	Scarabaeidae	Melolonthinae	Sericini	Serica	takagii
1359	Scarabaeidae	Melolonthinae	Sericini	Serica	tokejii
1360	Scarabaeidae	Melolonthinae	Sericini	Serica	trichofemorata
1361	Scarabaeidae	Melolonthinae	Sericini	Serica	yoshidai
1362	Scarabaeidae	Melolonthinae	Sericini	Serica	marmorea
1363	Scarabaeidae	Melolonthinae	Sericini	Serica	sp.
1364	Scarabaeidae	Melolonthinae	Sericini	Sericania	alternata
1365	Scarabaeidae	Melolonthinae	Sericini	Sericania	angulata
1366	Scarabaeidae	Melolonthinae	Sericini	Sericania	awana
1367	Scarabaeidae	Melolonthinae	Sericini	Sericania	chikuzensis
1368	Scarabaeidae	Melolonthinae	Sericini	Sericania	elongata
1369	Scarabaeidae	Melolonthinae	Sericini	Sericania	fulgida
1370	Scarabaeidae	Melolonthinae	Sericini	Sericania	fuscolineata
1371	Scarabaeidae	Melolonthinae	Sericini	Sericania	galloisi
1372	Scarabaeidae	Melolonthinae	Sericini	Sericania	hidana
1373	Scarabaeidae	Melolonthinae	Sericini	Sericania	kadowakii
1374	Scarabaeidae	Melolonthinae	Sericini	Sericania	kirai
1375	Scarabaeidae	Melolonthinae	Sericini	Sericania	kompira
1376	Scarabaeidae	Melolonthinae	Sericini	Sericania	lewisi
1377	Scarabaeidae	Melolonthinae	Sericini	Sericania	marginata
1378	Scarabaeidae	Melolonthinae	Sericini	Sericania	matusitai
1379	Scarabaeidae	Melolonthinae	Sericini	Sericania	mimica
1380	Scarabaeidae	Melolonthinae	Sericini	Sericania	minuscula
1381	Scarabaeidae	Melolonthinae	Sericini	Sericania	ohirai
1382	Scarabaeidae	Melolonthinae	Sericini	Sericania	ohtakei
1383	Scarabaeidae	Melolonthinae	Sericini	Sericania	opaca
1384	Scarabaeidae	Melolonthinae	Sericini	Sericania	quadrifoliata
1385	Scarabaeidae	Melolonthinae	Sericini	Sericania	sachalinensis
1386	Scarabaeidae	Melolonthinae	Sericini	Sericania	serripes
1387	Scarabaeidae	Melolonthinae	Sericini	Sericania	shikokuana
1388	Scarabaeidae	Melolonthinae	Sericini	Sericania	suturalis
1389	Scarabaeidae	Melolonthinae	Sericini	Sericania	yamauchii
1390	Scarabaeidae	Melolonthinae	Sericini	Triodonta	lujai
1391	Hybosoridae	Liparochrinae		Liparochrus	dilatatifrons
1392	Hybosoridae	Liparochrinae		Liparochrus	dilatatifrons
1393	Hybosoridae	Liparochrinae		Liparochrus	dilatatifrons
1394	Hybosoridae	Liparochrinae		Liparochrus	dilatatifrons
1395	Hybosoridae	Liparochrinae		Liparochrus	dilatatifrons
1396	Hybosoridae	Liparochrinae		Liparochrus	dilatatifrons
1397	Hybosoridae	Liparochrinae		Liparochrus	dilatatifrons
1398	Hybosoridae	Liparochrinae		Liparochrus	dilatatifrons
1399	Hybosoridae	Liparochrinae		Liparochrus	dilatatifrons
1400	Hybosoridae	Liparochrinae		Liparochrus	dilatatifrons
1401	Hybosoridae	Liparochrinae		Liparochrus	dilatatifrons
1402	Hybosoridae	Liparochrinae		Liparochrus	dilatatifrons
1403	Hybosoridae	Liparochrinae		Liparochrus	dilatatifrons
1404	Hybosoridae	Liparochrinae		Liparochrus	dilatatifrons
1405	Hybosoridae	Liparochrinae		Liparochrus	dilatatifrons
1406	Hybosoridae	Liparochrinae		Liparochrus	dilatatifrons
1407	Hybosoridae	Liparochrinae		Liparochrus	dilatatifrons
1408	Hybosoridae	Liparochrinae		Liparochrus	dilatatifrons
1409	Hybosoridae	Liparochrinae		Liparochrus	dilatatifrons
1410	Hybosoridae	Liparochrinae		Liparochrus	dilatatifrons
1411	Hybosoridae	Liparochrinae		Liparochrus	dilatatifrons
1412	Hybosoridae	Liparochrinae		Liparochrus	dilatatifrons
1413	Hybosoridae	Liparochrinae		Liparochrus	dilatatifrons
1414	Hybosoridae	Liparochrinae		Liparochrus	dilatatifrons
1415	Hybosoridae	Liparochrinae		Liparochrus	dilatatifrons
1416	Hybosoridae	Liparochrinae		Liparochrus	dux
1417	Hybosoridae	Liparochrinae		Liparochrus	dux
1418	Hybosoridae	Liparochrinae		Liparochrus	dux
1419	Hybosoridae	Liparochrinae		Liparochrus	dux
1420	Hybosoridae	Liparochrinae		Liparochrus	dux
1421	Hybosoridae	Liparochrinae		Liparochrus	dux
1422	Hybosoridae	Liparochrinae		Liparochrus	ingens
1423	Hybosoridae	Liparochrinae		Liparochrus	ingens
1424	Hybosoridae	Liparochrinae		Liparochrus	ingens
1425	Hybosoridae	Liparochrinae		Liparochrus	ingens
1426	Hybosoridae	Liparochrinae		Liparochrus	lugubris
1427	Hybosoridae	Liparochrinae		Liparochrus	sculptilis
1428	Hybosoridae	Liparochrinae		Liparochrus	sculptilis
1429	Hybosoridae	Liparochrinae		Liparochrus	matthewsi
1430	Hybosoridae	Liparochrinae		Liparochrus	hackeri
1431	Hybosoridae	Liparochrinae		Liparochrus	rufus
1432	Hybosoridae	Liparochrinae		Antiochrus	brunneus
1433	Hybosoridae	Liparochrinae		Liparochrus	geminatus
1434	Hybosoridae	Liparochrinae		Antiochrus	brunneus
1435	Hybosoridae	Liparochrinae		Antiochrus	brunneus
1436	Hybosoridae	Liparochrinae		Antiochrus	brunneus
1437	Hybosoridae	Liparochrinae		Liparochrus	geminatus
1438	Hybosoridae	Liparochrinae		Liparochrus	infantus
1439	Hybosoridae	Liparochrinae		Liparochrus	rufus
1440	Glaphyridae	Amphicominae		Amphicoma	abdominalis
1441	Glaphyridae	Amphicominae		Amphicoma	abdominalis
1442	Glaphyridae	Amphicominae		Amphicoma	bombyliformis
1443	Glaphyridae	Amphicominae		Amphicoma	dubia
1444	Glaphyridae	Amphicominae		Amphicoma	graeca
1445	Glaphyridae	Amphicominae		Amphicoma	graeca
1446	Glaphyridae	Amphicominae		Amphicoma	graeca
1447	Glaphyridae	Amphicominae		Amphicoma	graeca
1448	Glaphyridae	Amphicominae		Amphicoma	graeca
1449	Glaphyridae	Amphicominae		Amphicoma	iberica
1450	Glaphyridae	Amphicominae		Amphicoma	iberica
1451	Glaphyridae	Amphicominae		Amphicoma	iberica
1452	Glaphyridae	Amphicominae		Amphicoma	iberica
1453	Glaphyridae	Amphicominae		Amphicoma	sp.
1454	Glaphyridae	Amphicominae		Amphicoma	sp.
1455	Glaphyridae	Amphicominae		Amphicoma	splendens
1456	Glaphyridae	Amphicominae		Amphicoma	splendens
1457	Glaphyridae	Amphicominae		Amphicoma	splendens
1458	Glaphyridae	Amphicominae		Amphicoma	splendens
1459	Glaphyridae	Amphicominae		Amphicoma	vulpes
1460	Glaphyridae	Amphicominae		Amphicoma	vulpes
1461	Glaphyridae	Amphicominae		Amphicoma	vulpes
1462	Glaphyridae	Amphicominae		Amphicoma	jucunda
1463	Glaphyridae	Amphicominae		Amphicoma	jucunda
1464	Glaphyridae	Amphicominae		Amphicoma	jucunda
1465	Glaphyridae	Amphicominae		Amphicoma	jucunda
1466	Glaphyridae	Amphicominae		Amphicoma	jucunda
1467	Glaphyridae	Amphicominae		Amphicoma	jucunda
1468	Glaphyridae	Amphicominae		Amphicoma	latouchei
1469	Glaphyridae	Amphicominae		Amphicoma	latouchei
1470	Glaphyridae	Amphicominae		Amphicoma	latouchei
1471	Glaphyridae	Amphicominae		Amphicoma	latouchei
1472	Glaphyridae	Amphicominae		Amphicoma	latouchei
1473	Glaphyridae	Amphicominae		Amphicoma	latouchei
1474	Glaphyridae	Amphicominae		Amphicoma	latouchei
1475	Glaphyridae	Amphicominae		Amphicoma	latouchei
1476	Glaphyridae	Amphicominae		Amphicoma	nikodymi
1477	Glaphyridae	Amphicominae		Amphicoma	pectinata
1478	Glaphyridae	Amphicominae		Amphicoma	pectinata
1479	Glaphyridae	Amphicominae		Amphicoma	pectinata
1480	Glaphyridae	Amphicominae		Amphicoma	pectinata
1481	Glaphyridae	Amphicominae		Amphicoma	regalis
1482	Glaphyridae	Amphicominae		Amphicoma	regalis
1483	Glaphyridae	Amphicominae		Amphicoma	regalis
1484	Glaphyridae	Amphicominae		Amphicoma	regalis
1485	Glaphyridae	Amphicominae		Amphicoma	regalis
1486	Glaphyridae	Amphicominae		Amphicoma	regalis
1487	Glaphyridae	Amphicominae		Amphicoma	regalis
1488	Glaphyridae	Amphicominae		Amphicoma	rothschildi
1489	Glaphyridae	Amphicominae		Amphicoma	rothschildi
1490	Glaphyridae	Amphicominae		Amphicoma	rothschildi
1491	Glaphyridae	Amphicominae		Amphicoma	rothschildi
1492	Geotrupidae	Bolboceratinae		Blackburnium	sloanei
1493	Geotrupidae	Bolboceratinae		Blackburnium	sloanei
1494	Geotrupidae	Bolboceratinae		Blackburnium	sloanei
1495	Geotrupidae	Bolboceratinae		Blackburnium	sloanei
1496	Geotrupidae	Bolboceratinae		Blackburnium	sloanei
1497	Geotrupidae	Bolboceratinae		Blackburnium	sloanei
1498	Geotrupidae	Bolboceratinae		Blackburnium	sloanei
1499	Geotrupidae	Bolboceratinae		Blackburnium	sloanei
1500	Geotrupidae	Bolboceratinae		Blackburnium	sloanei
1501	Geotrupidae	Bolboceratinae		Blackburnium	sloanei
1502	Geotrupidae	Bolboceratinae		Blackburnium	sloanei
1503	Geotrupidae	Bolboceratinae		Blackburnium	sloanei
1504	Geotrupidae	Bolboceratinae		Blackburnium	sloanei
1505	Geotrupidae	Bolboceratinae		Blackburnium	sloanei
1506	Geotrupidae	Bolboceratinae		Blackburnium	sloanei
1507	Geotrupidae	Bolboceratinae		Blackburnium	insigne
1508	Geotrupidae	Bolboceratinae		Blackburnium	insigne
1509	Geotrupidae	Bolboceratinae		Blackburnium	insigne
1510	Geotrupidae	Bolboceratinae		Blackburnium	insigne
1511	Geotrupidae	Bolboceratinae		Blackburnium	angulicorne
1512	Geotrupidae	Bolboceratinae		Blackburnium	angulicorne
1513	Geotrupidae	Bolboceratinae		Blackburnium	angulicorne
1514	Geotrupidae	Bolboceratinae		Blackburnium	angulicorne
1515	Geotrupidae	Bolboceratinae		Blackburnium	angulicorne
1516	Geotrupidae	Bolboceratinae		Blackburnium	angulicorne
1517	Geotrupidae	Bolboceratinae		Blackburnium	angulicorne
1518	Geotrupidae	Bolboceratinae		Blackburnium	angulicorne
1519	Geotrupidae	Bolboceratinae		Blackburnium	angulicorne
1520	Geotrupidae	Bolboceratinae		Blackburnium	angulicorne
1521	Geotrupidae	Bolboceratinae		Blackburnium	angulicorne
1522	Geotrupidae	Bolboceratinae		Blackburnium	angulicorne
1523	Geotrupidae	Bolboceratinae		Blackburnium	angulicorne
1524	Geotrupidae	Bolboceratinae		Blackburnium	angulicorne
1525	Geotrupidae	Bolboceratinae		Blackburnium	angulicorne
1526	Geotrupidae	Bolboceratinae		Blackburnium	angulicorne
1527	Geotrupidae	Bolboceratinae		Blackburnium	angulicorne
1528	Geotrupidae	Bolboceratinae		Blackburnium	kirbyi
1529	Geotrupidae	Bolboceratinae		Blackburnium	kirbyi
1530	Geotrupidae	Bolboceratinae		Blackburnium	kirbyi
1531	Geotrupidae	Bolboceratinae		Blackburnium	kirbyi
1532	Geotrupidae	Bolboceratinae		Blackburnium	kirbyi
1533	Geotrupidae	Bolboceratinae		Blackburnium	kirbyi
1534	Geotrupidae	Bolboceratinae		Blackburnium	kirbyi
1535	Geotrupidae	Bolboceratinae		Blackburnium	kirbyi
1536	Geotrupidae	Bolboceratinae		Blackburnium	kirbyi
1537	Geotrupidae	Bolboceratinae		Blackburnium	kirbyi
1538	Geotrupidae	Bolboceratinae		Blackburnium	kirbyi
1539	Geotrupidae	Bolboceratinae		Blackburnium	kirbyi
1540	Geotrupidae	Bolboceratinae		Blackburnium	kirbyi
1541	Geotrupidae	Bolboceratinae		Blackburnium	kirbyi
1542	Geotrupidae	Bolboceratinae		Blackburnium	kirbyi
1543	Geotrupidae	Bolboceratinae		Blackburnium	kirbyi
1544	Geotrupidae	Bolboceratinae		Blackburnium	aratum
1545	Geotrupidae	Bolboceratinae		Blackburnium	aratum
1546	Geotrupidae	Bolboceratinae		Blackburnium	macleayi
1547	Geotrupidae	Bolboceratinae		Blackburnium	macleayi
1548	Geotrupidae	Bolboceratinae		Blackburnium	macleayi
1549	Geotrupidae	Bolboceratinae		Blackburnium	macleayi
1550	Geotrupidae	Bolboceratinae		Blackburnium	macleayi
1551	Geotrupidae	Bolboceratinae		Blackburnium	macleayi
1552	Geotrupidae	Bolboceratinae		Blackburnium	macleayi
1553	Geotrupidae	Bolboceratinae		Blackburnium	macleayi
1554	Geotrupidae	Bolboceratinae		Blackburnium	macleayi
1555	Geotrupidae	Bolboceratinae		Blackburnium	rhinoceros
1556	Geotrupidae	Bolboceratinae		Blackburnium	rhinoceros
1557	Geotrupidae	Bolboceratinae		Blackburnium	rhinoceros
1558	Geotrupidae	Bolboceratinae		Blackburnium	rhinoceros
1559	Geotrupidae	Bolboceratinae		Blackburnium	rhinoceros
1560	Geotrupidae	Bolboceratinae		Blackburnium	rhinoceros
1561	Geotrupidae	Bolboceratinae		Blackburnium	rhinoceros
1562	Geotrupidae	Bolboceratinae		Blackburnium	rhinoceros
1563	Geotrupidae	Bolboceratinae		Blackburnium	rhinoceros
1564	Geotrupidae	Bolboceratinae		Blackburnium	rhinoceros
1565	Geotrupidae	Bolboceratinae		Blackburnium	rhinoceros
1566	Geotrupidae	Bolboceratinae		Blackburnium	carpentariae
1567	Geotrupidae	Bolboceratinae		Blackburnium	carpentariae
1568	Geotrupidae	Bolboceratinae		Blackburnium	carpentariae
1569	Geotrupidae	Bolboceratinae		Blackburnium	carpentariae
1570	Geotrupidae	Bolboceratinae		Blackburnium	carpentariae
1571	Geotrupidae	Bolboceratinae		Blackburnium	carpentariae
1572	Geotrupidae	Bolboceratinae		Blackburnium	carpentariae
1573	Geotrupidae	Bolboceratinae		Blackburnium	carpentariae
1574	Geotrupidae	Bolboceratinae		Blackburnium	carpentariae
1575	Geotrupidae	Bolboceratinae		Blackburnium	carpentariae
1576	Geotrupidae	Bolboceratinae		Blackburnium	carpentariae
1577	Geotrupidae	Bolboceratinae		Blackburnium	carpentariae
1578	Geotrupidae	Bolboceratinae		Blackburnium	carpentariae
1579	Geotrupidae	Bolboceratinae		Blackburnium	carpentariae
1580	Geotrupidae	Bolboceratinae		Blackburnium	carpentariae
1581	Geotrupidae	Bolboceratinae		Blackburnium	carpentariae
1582	Geotrupidae	Bolboceratinae		Blackburnium	carpentariae
1583	Geotrupidae	Bolboceratinae		Blackburnium	carpentariae
1584	Geotrupidae	Bolboceratinae		Blackburnium	carpentariae
1585	Geotrupidae	Bolboceratinae		Blackburnium	carpentariae
1586	Geotrupidae	Bolboceratinae		Blackburnium	carpentariae
1587	Geotrupidae	Bolboceratinae		Blackburnium	carpentariae
1588	Geotrupidae	Bolboceratinae		Blackburnium	carpentariae
1589	Geotrupidae	Bolboceratinae		Blackburnium	carpentariae
1590	Geotrupidae	Bolboceratinae		Blackburnium	carpentariae
1591	Geotrupidae	Bolboceratinae		Blackburnium	carpentariae
1592	Geotrupidae	Bolboceratinae		Blackburnium	carpentariae
1593	Geotrupidae	Bolboceratinae		Blackburnium	carpentariae
1594	Geotrupidae	Bolboceratinae		Blackburnium	carpentariae
1595	Geotrupidae	Bolboceratinae		Blackburnium	carpentariae
1596	Geotrupidae	Bolboceratinae		Blackburnium	carpentariae
1597	Geotrupidae	Bolboceratinae		Blackburnium	carpentariae
1598	Geotrupidae	Bolboceratinae		Blackburnium	carpentariae
1599	Geotrupidae	Bolboceratinae		Blackburnium	carpentariae
1600	Geotrupidae	Bolboceratinae		Blackburnium	carpentariae
1601	Geotrupidae	Bolboceratinae		Blackburnium	carpentariae
1602	Geotrupidae	Bolboceratinae		Blackburnium	carpentariae
1603	Geotrupidae	Bolboceratinae		Blackburnium	carpentariae
1604	Geotrupidae	Bolboceratinae		Blackburnium	carpentariae
1605	Geotrupidae	Bolboceratinae		Blackburnium	carpentariae
1606	Geotrupidae	Bolboceratinae		Bolbelasmus	ishigakiensis
1607	Geotrupidae	Bolboceratinae		Bolbelasmus	nativus
1608	Geotrupidae	Bolboceratinae		Bolbelasmus	nigroplagiatum
1609	Geotrupidae	Bolboceratinae		Bolbelasmus	ryukyuensis
1610	Geotrupidae	Bolboceratinae		Bolbelasmus	shibatai
1611	Geotrupidae	Bolboceratinae		Bolboceras	sp.
1612	Geotrupidae	Bolboceratinae		Bolboceras	sp.
1613	Geotrupidae	Bolboceratinae		Bolboceras	filicornis
1614	Geotrupidae	Bolboceratinae		Bolbocerosoma	nigroplagiatum
1615	Geotrupidae	Bolboceratinae		Bolbocerosoma	nigroplagiatum
1616	Geotrupidae	Bolboceratinae		Elephastomus	proboscideus
1617	Geotrupidae	Bolboceratinae		Elephastomus	sp.
1618	Geotrupidae	Bolboceratinae		Bolbochromus	ryukyuensis
1619	Geotrupidae	Bolboceratinae		Pseudoathyreus	freyi
1620	Geotrupidae	Bolboceratinae		Bolbelasmus	bocchus
1621	Geotrupidae	Bolboceratinae		Bolbelasmus	brancoi
1622	Geotrupidae	Bolboceratinae		Bolbelasmus	gallicus
1623	Geotrupidae	Bolboceratinae		Bolbelasmus	howdeni
1624	Geotrupidae	Bolboceratinae		Athyreus	alvarengai
1625	Geotrupidae	Bolboceratinae		Athyreus	alvarengai
1626	Geotrupidae	Bolboceratinae		Athyreus	bellator
1627	Geotrupidae	Bolboceratinae		Athyreus	bellator
1628	Geotrupidae	Bolboceratinae		Athyreus	giuglarisi
1629	Geotrupidae	Bolboceratinae		Athyreus	giuglarisi
1630	Geotrupidae	Bolboceratinae		Athyreus	howdeni
1631	Geotrupidae	Bolboceratinae		Athyreus	parvus
1632	Geotrupidae	Bolboceratinae		Athyreus	parvus
1633	Geotrupidae	Bolboceratinae		Athyreus	thilliezi
1634	Geotrupidae	Bolboceratinae		Athyreus	unicornis
1635	Geotrupidae	Bolboceratinae		Australobolbus	gayndahensis
1636	Geotrupidae	Bolboceratinae		Australobolbus	papuanus
1637	Geotrupidae	Bolboceratinae		Blackbolbus	goldingorum
1638	Geotrupidae	Bolboceratinae		Blackbolbus	puncticollis
1639	Geotrupidae	Bolboceratinae		Blackburnium	baretti
1640	Geotrupidae	Bolboceratinae		Blackburnium	carpentariae
1641	Geotrupidae	Bolboceratinae		Blackburnium	darwinense
1642	Geotrupidae	Bolboceratinae		Blackburnium	darwinense
1643	Geotrupidae	Bolboceratinae		Blackburnium	reichei
1644	Geotrupidae	Bolboceratinae		Blackburnium	sloanei
1645	Geotrupidae	Bolboceratinae		Blackburnium	sloanei
1646	Geotrupidae	Bolboceratinae		Bolbaffer	abditus
1647	Geotrupidae	Bolboceratinae		Bolbaffer	abditus
1648	Geotrupidae	Bolboceratinae		Bolbaffer	abditus
1649	Geotrupidae	Bolboceratinae		Bolbaffer	bremeri
1650	Geotrupidae	Bolboceratinae		Bolbaffer	bremeri
1651	Geotrupidae	Bolboceratinae		Bolbaffer	gigas
1652	Geotrupidae	Bolboceratinae		Bolbaffer	princeps
1653	Geotrupidae	Bolboceratinae		Bolbaffer	princeps
1654	Geotrupidae	Bolboceratinae		Bolbaffer	princeps
1655	Geotrupidae	Bolboceratinae		Bolbaffer	princeps
1656	Geotrupidae	Bolboceratinae		Bolbaffer	tenuelimbatus
1657	Geotrupidae	Bolboceratinae		Bolbaffer	tenuelimbatus
1658	Geotrupidae	Bolboceratinae		Bolbapium	caesum
1659	Geotrupidae	Bolboceratinae		Bolbelasmus	bocchus
1660	Geotrupidae	Bolboceratinae		Bolbelasmus	bocchus
1661	Geotrupidae	Bolboceratinae		Bolbelasmus	bocchus
1662	Geotrupidae	Bolboceratinae		Bolbelasmus	bocchus
1663	Geotrupidae	Bolboceratinae		Bolbelasmus	bocchus
1664	Geotrupidae	Bolboceratinae		Bolbelasmus	bocchus
1665	Geotrupidae	Bolboceratinae		Bolbelasmus	bocchus
1666	Geotrupidae	Bolboceratinae		Bolbelasmus	bocchus
1667	Geotrupidae	Bolboceratinae		Bolbelasmus	bocchus
1668	Geotrupidae	Bolboceratinae		Bolbelasmus	brancoi
1669	Geotrupidae	Bolboceratinae		Bolbelasmus	brancoi
1670	Geotrupidae	Bolboceratinae		Bolbelasmus	brancoi
1671	Geotrupidae	Bolboceratinae		Bolbelasmus	coreanus
1672	Geotrupidae	Bolboceratinae		Bolbelasmus	coreanus
1673	Geotrupidae	Bolboceratinae		Bolbelasmus	gallicus
1674	Geotrupidae	Bolboceratinae		Bolbelasmus	gallicus
1675	Geotrupidae	Bolboceratinae		Bolbelasmus	gallicus
1676	Geotrupidae	Bolboceratinae		Bolbelasmus	gallicus
1677	Geotrupidae	Bolboceratinae		Bolbelasmus	gallicus
1678	Geotrupidae	Bolboceratinae		Bolbelasmus	gallicus
1679	Geotrupidae	Bolboceratinae		Bolbelasmus	hornii
1680	Geotrupidae	Bolboceratinae		Bolbelasmus	howdeni
1681	Geotrupidae	Bolboceratinae		Bolbelasmus	keithi
1682	Geotrupidae	Bolboceratinae		Bolbelasmus	keithi
1683	Geotrupidae	Bolboceratinae		Bolbelasmus	nativus
1684	Geotrupidae	Bolboceratinae		Bolbelasmus	nativus
1685	Geotrupidae	Bolboceratinae		Bolbelasmus	nikolajevi
1686	Geotrupidae	Bolboceratinae		Bolbelasmus	nikolajevi
1687	Geotrupidae	Bolboceratinae		Bolbelasmus	nireus
1688	Geotrupidae	Bolboceratinae		Bolbelasmus	romanorum
1689	Geotrupidae	Bolboceratinae		Bolbelasmus	romanorum
1690	Geotrupidae	Bolboceratinae		Bolbelasmus	sp.
1691	Geotrupidae	Bolboceratinae		Bolbelasmus	sp.
1692	Geotrupidae	Bolboceratinae		Bolbelasmus	unicornis
1693	Geotrupidae	Bolboceratinae		Bolbelasmus	unicornis
1694	Geotrupidae	Bolboceratinae		Bolbelasmus	unicornis
1695	Geotrupidae	Bolboceratinae		Bolbelasmus	unicornis
1696	Geotrupidae	Bolboceratinae		Bolbelasmus	unicornis
1697	Geotrupidae	Bolboceratinae		Bolbelasmus	unicornis
1698	Geotrupidae	Bolboceratinae		Bolbelasmus	unicornis
1699	Geotrupidae	Bolboceratinae		Bolbelasmus	unicornis
1700	Geotrupidae	Bolboceratinae		Bolbelasmus	unicornis
1701	Geotrupidae	Bolboceratinae		Bolbelasmus	unicornis
1702	Geotrupidae	Bolboceratinae		Bolbelasmus	vaulogeri
1703	Geotrupidae	Bolboceratinae		Bolbelasmus	vaulogeri
1704	Geotrupidae	Bolboceratinae		Bolbelasmus	vaulogeri
1705	Geotrupidae	Bolboceratinae		Bolbelasmus	zagrosensis
1706	Geotrupidae	Bolboceratinae		Bolbocerastes	imperialism
1707	Geotrupidae	Bolboceratinae		Bolbocerastes	regalis
1708	Geotrupidae	Bolboceratinae		Bolbocerastes	regalis
1709	Geotrupidae	Bolboceratinae		Bolbocerastes	regalis
1710	Geotrupidae	Bolboceratinae		Bolbocerastes	regalis
1711	Geotrupidae	Bolboceratinae		Bolbocerastes	regalis
1712	Geotrupidae	Bolboceratinae		Bolbocerastes	regalis
1713	Geotrupidae	Bolboceratinae		Bolbocerastes	regalis
1714	Geotrupidae	Bolboceratinae		Bolbocerastes	regalis
1715	Geotrupidae	Bolboceratinae		Bolbocerastes	regalis
1716	Geotrupidae	Bolboceratinae		Bolbocerastes	serratus
1717	Geotrupidae	Bolboceratinae		Bolbocerastes	serratus
1718	Geotrupidae	Bolboceratinae		Bolbocerastes	serratus
1719	Geotrupidae	Bolboceratinae		Bolbocerastes	serratus
1720	Geotrupidae	Bolboceratinae		Bolbocerastes	sp.
1721	Geotrupidae	Bolboceratinae		Bolbocerastes	sp.
1722	Geotrupidae	Bolboceratinae		Bolboceroides	sp.
1723	Geotrupidae	Bolboceratinae		Bolbocerosoma	farctum
1724	Geotrupidae	Bolboceratinae		Bolbocerosoma	farctum
1725	Geotrupidae	Bolboceratinae		Bolbocerosoma	farctum
1726	Geotrupidae	Bolboceratinae		Bolbocerosoma	farctum
1727	Geotrupidae	Bolboceratinae		Bolbocerosoma	kiyoyamai
1728	Geotrupidae	Bolboceratinae		Bolbocerosoma	nigroplagiatum
1729	Geotrupidae	Bolboceratinae		Bolbocerosoma	pusillum
1730	Geotrupidae	Bolboceratinae		Bolbocerosoma	tumefactum
1731	Geotrupidae	Bolboceratinae		Bolbocerosoma	tumefactum
1732	Geotrupidae	Bolboceratinae		Bolbochromus	hirokawai
1733	Geotrupidae	Bolboceratinae		Bolbochromus	jengi
1734	Geotrupidae	Bolboceratinae		Bolbochromus	luzonensis
1735	Geotrupidae	Bolboceratinae		Bolbochromus	mindanaicus
1736	Geotrupidae	Bolboceratinae		Bolbochromus	setosifrons
1737	Geotrupidae	Bolboceratinae		Bolborhinum	geotrupoides
1738	Geotrupidae	Bolboceratinae		Bolborhinum	geotrupoides
1739	Geotrupidae	Bolboceratinae		Bolborhinum	laesicolle
1740	Geotrupidae	Bolboceratinae		Bolborhinum	laesicolle
1741	Geotrupidae	Bolboceratinae		Bolborhinum	nasutum
1742	Geotrupidae	Bolboceratinae		Bolborhinum	nasutum
1743	Geotrupidae	Bolboceratinae		Bolborhinum	seai
1744	Geotrupidae	Bolboceratinae		Bolborhinum	shajovskoyi
1745	Geotrupidae	Bolboceratinae		Bolborhinum	shajovskoyi
1746	Geotrupidae	Bolboceratinae		Bolborhinum	tricorne
1747	Geotrupidae	Bolboceratinae		Bolborhinum	tricorne
1748	Geotrupidae	Bolboceratinae		Bolborhinum	tricorne
1749	Geotrupidae	Bolboceratinae		Bolborhinum	trilobulicorne
1750	Geotrupidae	Bolboceratinae		Bolborhinum	trilobulicorne
1751	Geotrupidae	Bolboceratinae		Bolborhinum	trilobulicorne
1752	Geotrupidae	Bolboceratinae		Bolborhinum	trilobulicorne
1753	Geotrupidae	Bolboceratinae		Bolborhinum	tubericeps
1754	Geotrupidae	Bolboceratinae		Bolborhinum	tubericeps
1755	Geotrupidae	Bolboceratinae		Bolborhombus	parvulus
1756	Geotrupidae	Bolboceratinae		Bolborhombus	sallaei
1757	Geotrupidae	Bolboceratinae		Bolborhombus	sallaei
1758	Geotrupidae	Bolboceratinae		Bolborhombus	sallaei
1759	Geotrupidae	Bolboceratinae		Bolborhombus	sallaei
1760	Geotrupidae	Bolboceratinae		Bolborhombus	sallaei
1761	Geotrupidae	Bolboceratinae		Bolborhombus	sallaei
1762	Geotrupidae	Bolboceratinae		Bolborhombus	sallei
1763	Geotrupidae	Bolboceratinae		Bolborhombus	sallei
1764	Geotrupidae	Bolboceratinae		Bolborhombus	sallei
1765	Geotrupidae	Bolboceratinae		Bolborhombus	sp.
1766	Geotrupidae	Bolboceratinae		Bradycinetulus	ferrugineus
1767	Geotrupidae	Bolboceratinae		Bradycinetulus	ferrugineus
1768	Geotrupidae	Bolboceratinae		Bradycinetulus	ferrugineus
1769	Geotrupidae	Bolboceratinae		Bradycinetulus	ferrugineus
1770	Geotrupidae	Bolboceratinae		Bradycinetulus	fossatus
1771	Geotrupidae	Bolboceratinae		Bradycinetulus	fossatus
1772	Geotrupidae	Bolboceratinae		Bradycinetulus	fossatus
1773	Geotrupidae	Bolboceratinae		Bradycinetulus	fossatus
1774	Geotrupidae	Bolboceratinae		Bradycinetulus	rex
1775	Geotrupidae	Bolboceratinae		Eucanthus	greeni
1776	Geotrupidae	Bolboceratinae		Eucanthus	greeni
1777	Geotrupidae	Bolboceratinae		Eucanthus	greeni
1778	Geotrupidae	Bolboceratinae		Eucanthus	greeni
1779	Geotrupidae	Bolboceratinae		Eucanthus	greeni
1780	Geotrupidae	Bolboceratinae		Eucanthus	greeni
1781	Geotrupidae	Bolboceratinae		Eucanthus	greeni
1782	Geotrupidae	Bolboceratinae		Eucanthus	greeni
1783	Geotrupidae	Bolboceratinae		Eucanthus	greeni
1784	Geotrupidae	Bolboceratinae		Eucanthus	greeni
1785	Geotrupidae	Bolboceratinae		Eucanthus	impressus
1786	Geotrupidae	Bolboceratinae		Eucanthus	lazarus
1787	Geotrupidae	Bolboceratinae		Eucanthus	lazarus
1788	Geotrupidae	Bolboceratinae		Eucanthus	sp.
1789	Geotrupidae	Bolboceratinae		Eucanthus	sp.
1790	Geotrupidae	Bolboceratinae		Eucanthus	sp.
1791	Geotrupidae	Bolboceratinae		Eucanthus	sp.
1792	Geotrupidae	Bolboceratinae		Eucanthus	subtropicus
1793	Geotrupidae	Bolboceratinae		Eucanthus	subtropicus
1794	Geotrupidae	Bolboceratinae		Eucanthus	subtropicus
1795	Geotrupidae	Bolboceratinae		Neoathyreus	brazilensis
1796	Geotrupidae	Bolboceratinae		Neoathyreus	centralis
1797	Geotrupidae	Bolboceratinae		Neoathyreus	dalensi
1798	Geotrupidae	Bolboceratinae		Neoathyreus	excavatus
1799	Geotrupidae	Bolboceratinae		Neoathyreus	excavatus
1800	Geotrupidae	Bolboceratinae		Neoathyreus	fissicornis
1801	Geotrupidae	Bolboceratinae		Neoathyreus	guyanensis
1802	Geotrupidae	Bolboceratinae		Neoathyreus	guyanensis
1803	Geotrupidae	Bolboceratinae		Neoathyreus	guyanensis
1804	Geotrupidae	Bolboceratinae		Neoathyreus	illotus
1805	Geotrupidae	Bolboceratinae		Neoathyreus	illotus
1806	Geotrupidae	Bolboceratinae		Neoathyreus	lanuginosus
1807	Geotrupidae	Bolboceratinae		Neoathyreus	latidorsalis
1808	Geotrupidae	Bolboceratinae		Neoathyreus	maudae
1809	Geotrupidae	Bolboceratinae		Neoathyreus	maudae
1810	Geotrupidae	Bolboceratinae		Neoathyreus	sexdentatus
1811	Geotrupidae	Bolboceratinae		Odonteus	armiger
1812	Geotrupidae	Bolboceratinae		Odonteus	armiger
1813	Geotrupidae	Bolboceratinae		Odonteus	armiger
1814	Geotrupidae	Bolboceratinae		Odonteus	armiger
1815	Geotrupidae	Bolboceratinae		Odonteus	armiger
1816	Geotrupidae	Bolboceratinae		Odonteus	armiger
1817	Geotrupidae	Bolboceratinae		Odonteus	armiger
1818	Geotrupidae	Bolboceratinae		Odonteus	armiger
1819	Geotrupidae	Bolboceratinae		Odonteus	armiger
1820	Geotrupidae	Bolboceratinae		Odonteus	armiger
1821	Geotrupidae	Bolboceratinae		Odonteus	armiger
1822	Geotrupidae	Bolboceratinae		Odonteus	armiger
1823	Geotrupidae	Bolboceratinae		Odonteus	armiger
1824	Geotrupidae	Bolboceratinae		Odonteus	obesus
1825	Geotrupidae	Bolboceratinae		Odonteus	sp.
1826	Geotrupidae	Bolboceratinae		Odonteus	thoracicornis
1827	Geotrupidae	Bolboceratinae		Pereirabolbus	castaneus
1828	Geotrupidae	Bolboceratinae		Pereirabolbus	tucumanensis
1829	Geotrupidae	Bolboceratinae		Pseudoathyreus	freyi
1830	Geotrupidae	Bolboceratinae		Pseudoathyreus	orientalis
1831	Geotrupidae	Bolboceratinae		Pseudoathyreus	porcatus
1832	Geotrupidae	Bolboceratinae		Pseudoathyreus	porcatus
1833	Geotrupidae	Bolboceratinae		Pseudoathyreus	porcatus
1834	Geotrupidae	Bolboceratinae		Pseudoathyreus	porcatus
1835	Geotrupidae	Bolboceratinae		Pseudoathyreus	porcatus
1836	Geotrupidae	Bolboceratinae		Pseudoathyreus	zianii
1837	Geotrupidae	Bolboceratinae		Stenaspidius	sp.
1838	Geotrupidae	Bolboceratinae		Zefevazia	quinquedentata
1839	Scarabaeidae	Cetoniinae		Aethiessa	floralis
1840	Scarabaeidae	Cetoniinae		Aethiessa	mesopotamica
1841	Scarabaeidae	Cetoniinae		Aethiessa	szekessyi
1842	Scarabaeidae	Cetoniinae		Agestrata	antoinei
1843	Scarabaeidae	Cetoniinae		Agestrata	belitungana
1844	Scarabaeidae	Cetoniinae		Agestrata	dehaan
1845	Scarabaeidae	Cetoniinae		Agestrata	luconica
1846	Scarabaeidae	Cetoniinae		Agestrata	orichalca
1847	Scarabaeidae	Cetoniinae		Agestrata	parryi
1848	Scarabaeidae	Cetoniinae		Agestrata	punctatostriata
1849	Scarabaeidae	Cetoniinae		Agestrata	semperi
1850	Scarabaeidae	Cetoniinae		Allardiana	bacchusi
1851	Scarabaeidae	Cetoniinae		Allardiana	decorticata
1852	Scarabaeidae	Cetoniinae		Allardiana	gymnopleura
1853	Scarabaeidae	Cetoniinae		Allardiana	variabilis
1854	Scarabaeidae	Cetoniinae		Alleucosma	ruteri
1855	Scarabaeidae	Cetoniinae		Amaurodes	passerinii
1856	Scarabaeidae	Cetoniinae		Amazula	suavis
1857	Scarabaeidae	Cetoniinae		Amithao	erythropus
1858	Scarabaeidae	Cetoniinae		Amithao	haematopus
1859	Scarabaeidae	Cetoniinae		Anacamptorrhina	concolor
1860	Scarabaeidae	Cetoniinae		Anacamptorrhina	corrusca
1861	Scarabaeidae	Cetoniinae		Anacamptorrhina	ignipes
1862	Scarabaeidae	Cetoniinae		Anagnathocera	disper
1863	Scarabaeidae	Cetoniinae		Anatoma	stillata
1864	Scarabaeidae	Cetoniinae		Anatona	selousi
1865	Scarabaeidae	Cetoniinae		Anatonochilus	platycephalus
1866	Scarabaeidae	Cetoniinae		Anatropis	verticalis
1867	Scarabaeidae	Cetoniinae		Anelaphinis	simillima
1868	Scarabaeidae	Cetoniinae		Anisorrhina	anthracina
1869	Scarabaeidae	Cetoniinae		Anisorrhina	flavomaculata
1870	Scarabaeidae	Cetoniinae		Anisorrhina	flavoplagiata
1871	Scarabaeidae	Cetoniinae		Anisorrhina	jacksoni
1872	Scarabaeidae	Cetoniinae		Anisorrhina	laevicauda
1873	Scarabaeidae	Cetoniinae		Anisorrhina	laeviplaga
1874	Scarabaeidae	Cetoniinae		Anisorrhina	lequeuxi
1875	Scarabaeidae	Cetoniinae		Anisorrhina	palliata
1876	Scarabaeidae	Cetoniinae		Anisorrhina	quadricornis
1877	Scarabaeidae	Cetoniinae		Anochilia	bifida
1878	Scarabaeidae	Cetoniinae		Anochilia	incilis
1879	Scarabaeidae	Cetoniinae		Anochilia	laevigata
1880	Scarabaeidae	Cetoniinae		Anochilia	moffartsi
1881	Scarabaeidae	Cetoniinae		Anochilia	nitida
1882	Scarabaeidae	Cetoniinae		Anochilia	picipes
1883	Scarabaeidae	Cetoniinae		Anochilia	scapularis
1884	Scarabaeidae	Cetoniinae		Anochilia	viossati
1885	Scarabaeidae	Cetoniinae		Anochilia	vitticollis
1886	Scarabaeidae	Cetoniinae		Anocoela	ebena
1887	Scarabaeidae	Cetoniinae		Anomalocera	olivacea
1888	Scarabaeidae	Cetoniinae		Anomalocera	paotao
1889	Scarabaeidae	Cetoniinae		Anomalocera	parryi
1890	Scarabaeidae	Cetoniinae		Anomalocera	subopaca
1891	Scarabaeidae	Cetoniinae		Anomalocera	vitalisi
1892	Scarabaeidae	Cetoniinae		Anoplocheilus	figuratus
1893	Scarabaeidae	Cetoniinae		Anoplocheilus	germari
1894	Scarabaeidae	Cetoniinae		Anoplocheilus	rusticus
1895	Scarabaeidae	Cetoniinae		Anoplocheilus	variabilis
1896	Scarabaeidae	Cetoniinae		Anthracophora	borneensis
1897	Scarabaeidae	Cetoniinae		Anthracophora	ceylonensis
1898	Scarabaeidae	Cetoniinae		Anthracophora	crucifera
1899	Scarabaeidae	Cetoniinae		Anthracophora	dalmanni
1900	Scarabaeidae	Cetoniinae		Anthracophora	eddai
1901	Scarabaeidae	Cetoniinae		Anthracophora	gigantea
1902	Scarabaeidae	Cetoniinae		Anthracophora	rusticola
1903	Scarabaeidae	Cetoniinae		Anthracophora	siamensis
1904	Scarabaeidae	Cetoniinae		Anthracophora	vietnamica
1905	Scarabaeidae	Cetoniinae		Anthracophoroides	capeneri
1906	Scarabaeidae	Cetoniinae		Aphanesthes	pullata
1907	Scarabaeidae	Cetoniinae		Aphanesthes	succinea
1908	Scarabaeidae	Cetoniinae		Aphanesthes	trapezifera
1909	Scarabaeidae	Cetoniinae		Aphanochroa	overlaeti
1910	Scarabaeidae	Cetoniinae		Aphanochroa	pseudincoides
1911	Scarabaeidae	Cetoniinae		Apocnosis	jeanelli
1912	Scarabaeidae	Cetoniinae		Apocnosis	striata
1913	Scarabaeidae	Cetoniinae		Argyripa	anomala
1914	Scarabaeidae	Cetoniinae		Argyripa	lansbergei
1915	Scarabaeidae	Cetoniinae		Argyripa	porioni
1916	Scarabaeidae	Cetoniinae		Argyripa	subfasciata
1917	Scarabaeidae	Cetoniinae		Argyrophegges	kolbei
1918	Scarabaeidae	Cetoniinae		Arielina	collaris
1919	Scarabaeidae	Cetoniinae		Arielina	peringueyi
1920	Scarabaeidae	Cetoniinae		Arielina	squaniger
1921	Scarabaeidae	Cetoniinae		Arielina	strigifrons
1922	Scarabaeidae	Cetoniinae		Aspilus	gambiensis
1923	Scarabaeidae	Cetoniinae		Asthenorhina	stanleyana
1924	Scarabaeidae	Cetoniinae		Asthenorthella	leonina
1925	Scarabaeidae	Cetoniinae		Asthenorthina	hulstaerti
1926	Scarabaeidae	Cetoniinae		Astraea	alaini
1927	Scarabaeidae	Cetoniinae		Astraea	aterrima
1928	Scarabaeidae	Cetoniinae		Astraea	attenuata
1929	Scarabaeidae	Cetoniinae		Astraea	bakeri
1930	Scarabaeidae	Cetoniinae		Astraea	boudanti
1931	Scarabaeidae	Cetoniinae		Astraea	cartereti
1932	Scarabaeidae	Cetoniinae		Astraea	coeruleosignata
1933	Scarabaeidae	Cetoniinae		Astraea	dumasi
1934	Scarabaeidae	Cetoniinae		Astraea	flavopunctata
1935	Scarabaeidae	Cetoniinae		Astraea	francolina
1936	Scarabaeidae	Cetoniinae		Astraea	grimaulti
1937	Scarabaeidae	Cetoniinae		Astraea	lumawigi
1938	Scarabaeidae	Cetoniinae		Astraea	luzonica
1939	Scarabaeidae	Cetoniinae		Astraea	margaritacea
1940	Scarabaeidae	Cetoniinae		Astraea	megaspilota
1941	Scarabaeidae	Cetoniinae		Astraea	miksici
1942	Scarabaeidae	Cetoniinae		Astraea	pehrsoni
1943	Scarabaeidae	Cetoniinae		Astraea	romblonica
1944	Scarabaeidae	Cetoniinae		Atrichelaphinis	deplanata
1945	Scarabaeidae	Cetoniinae		Atrichelaphinis	nigropunctulata
1946	Scarabaeidae	Cetoniinae		Atrichelaphinis	tigrina
1947	Scarabaeidae	Cetoniinae		Atrichiana	placida
1948	Scarabaeidae	Cetoniinae		Bacchusia	eximia
1949	Scarabaeidae	Cetoniinae		Badelina	pygidialis
1950	Scarabaeidae	Cetoniinae		Basilewskynia	muelleri
1951	Scarabaeidae	Cetoniinae		Bietia	simillima
1952	Scarabaeidae	Cetoniinae		Blaesia	atra
1953	Scarabaeidae	Cetoniinae		Blaesia	subrugosa
1954	Scarabaeidae	Cetoniinae		Bombodes	ursus
1955	Scarabaeidae	Cetoniinae		Bombodes	vitalisi
1956	Scarabaeidae	Cetoniinae		Bombodes	westwoodi
1957	Scarabaeidae	Cetoniinae		Bonoraella	vadoni
1958	Scarabaeidae	Cetoniinae		Brachymacroma	emarginicollis
1959	Scarabaeidae	Cetoniinae		Brachymitra	bayeri
1960	Scarabaeidae	Cetoniinae		Brachymitra	rotteveeli
1961	Scarabaeidae	Cetoniinae		Brachymitra	thomasi
1962	Scarabaeidae	Cetoniinae		Bricoptis	marginicollis
1963	Scarabaeidae	Cetoniinae		Bricoptis	rufescens
1964	Scarabaeidae	Cetoniinae		Bricoptis	variolosa
1965	Scarabaeidae	Cetoniinae		Caelorrhina	albini
1966	Scarabaeidae	Cetoniinae		Caelorrhina	babauluti
1967	Scarabaeidae	Cetoniinae		Caelorrhina	barthi
1968	Scarabaeidae	Cetoniinae		Caelorrhina	gracilipes
1969	Scarabaeidae	Cetoniinae		Caelorrhina	kolbei
1970	Scarabaeidae	Cetoniinae		Caelorrhina	relucens
1971	Scarabaeidae	Cetoniinae		Caelorrhina	semiviridis
1972	Scarabaeidae	Cetoniinae		Caelorrhina	superba
1973	Scarabaeidae	Cetoniinae		Caelorrhina	thoreyi
1974	Scarabaeidae	Cetoniinae		Callinomes	ishikawai
1975	Scarabaeidae	Cetoniinae		Callipechis	flavipes
1976	Scarabaeidae	Cetoniinae		Callophylla	costata
1977	Scarabaeidae	Cetoniinae		Callynomes	fujiokai
1978	Scarabaeidae	Cetoniinae		Callynomes	niveoguttata
1979	Scarabaeidae	Cetoniinae		Campsiura	celebensis
1980	Scarabaeidae	Cetoniinae		Campsiura	circe
1981	Scarabaeidae	Cetoniinae		Campsiura	cognata
1982	Scarabaeidae	Cetoniinae		Campsiura	congoensis
1983	Scarabaeidae	Cetoniinae		Campsiura	flavoguttata
1984	Scarabaeidae	Cetoniinae		Campsiura	gloriosa
1985	Scarabaeidae	Cetoniinae		Campsiura	graueri
1986	Scarabaeidae	Cetoniinae		Campsiura	insignis
1987	Scarabaeidae	Cetoniinae		Campsiura	javanica
1988	Scarabaeidae	Cetoniinae		Campsiura	melanopus
1989	Scarabaeidae	Cetoniinae		Campsiura	mirabilis
1990	Scarabaeidae	Cetoniinae		Campsiura	ochraceipennis
1991	Scarabaeidae	Cetoniinae		Campsiura	scutellaris
1992	Scarabaeidae	Cetoniinae		Campsiura	trivittata
1993	Scarabaeidae	Cetoniinae		Campsiura	xanthorrhina
1994	Scarabaeidae	Cetoniinae		Carneluttia	rufofasciata
1995	Scarabaeidae	Cetoniinae		Celidota	parvula
1996	Scarabaeidae	Cetoniinae		Celidota	sibling
1997	Scarabaeidae	Cetoniinae		Celidota	splendens
1998	Scarabaeidae	Cetoniinae		Celidota	stephens
[truncated: 7,333 more rows]

## Sheet: Hindwing test
List of samples in Hinding Test
No.	Test Family	Test Subfamily	Test Tribe	Testing sepcies
1	Scarabaeidae	Aphodiinae	Aphodiini	Sphaeraphodius	gaohani
2	Scarabaeidae	Aphodiinae	Aphodiini	Aphodius	fimetarius
3	Scarabaeidae	Aphodiinae	Aphodiini	Aphodius	rufipes
4	Scarabaeidae	Aphodiinae	Aphodiini	Aphodius	denticulatus
5	Scarabaeidae	Aphodiinae	Rhyparini	Rhyparus	loebli
6	Scarabaeidae	Aphodiinae	Rhyparini	Rhyparus	chinensis
7	Scarabaeidae	Cetoniinae		Clinterocera	mandarina
8	Scarabaeidae	Cetoniinae		Mycteristes	microphylla
9	Scarabaeidae	Cetoniinae		Euphoria	herbacea
10	Scarabaeidae	Cetoniinae		Thaumastopeus	nigritus
11	Scarabaeidae	Cetoniinae		Anthracophera	resticola
12	Scarabaeidae	Cetoniinae		Netocia	metallica
13	Scarabaeidae	Cetoniinae		Clinterocera	mandarina
14	Scarabaeidae	Cetoniinae		Gametis	jucunda
15	Scarabaeidae	Cetoniinae		Lasiotrichius	succinctus
16	Scarabaeidae	Cetoniinae		Valgus	hemipterus
17	Scarabaeidae	Cetoniinae		Lasiotrichius	succinctus
18	Scarabaeidae	Dynastinae		Peltonotus	nasutus
19	Scarabaeidae	Dynastinae		Xyloryctes	jamaicensis
20	Scarabaeidae	Dynastinae		Cyclocephala	amazona
21	Scarabaeidae	Dynastinae		Xyloryctes	jamaicensis
22	Scarabaeidae	Dynastinae		Stenocrates	clipeatus
23	Scarabaeidae	Dynastinae		Erioscelis	emarginata
24	Scarabaeidae	Dynastinae		Xyloryctes	jamaicensis
25	Geotrupidae	Bolboceratinae		Eucanthus	lazarus
26	Geotrupidae	Bolboceratinae		Odonteus	liebecki
27	Geotrupidae	Bolboceratinae		Odonteus	armiger
28	Geotrupidae	Bolboceratinae		Neoathyreus	fissicornis
29	Geotrupidae	Bolboceratinae		Elephastomus	sp.
30	Geotrupidae	Geotrupinae		Anoplotrupes	stercorosus
31	Geotrupidae	Geotrupinae		Geotrupes	impressus
32	Geotrupidae	Geotrupinae		Geotrupes	splendidus
33	Glaphyridae	Amphicominae		Amphicoma	rothschildi
34	Glaphyridae	Glaphyrinae		Glaphyrus	micans
35	Glaphyridae	Glaphyrinae		Lichnanthe	cooperi
36	Glaresidae			Glaresis	walzae
37	Glaresidae			Glaresis	sp.
38	Glaresidae			Glaresis	walzae
39	Glaresidae			Glaresis	walzae
40	Glaresidae			Glaresis	sp.
41	Glaresidae			Glaresis	walzae
42	Glaresidae			Glaresis	sp.
43	Glaresidae			Glaresis	beckeri
44	Hybosoridae	Hybosorinae		Coilodes	sp.
45	Hybosoridae	Hybosorinae		Phaeochrous	dubius
46	Hybosoridae	Hybosorinae		Hybosorus	illigeri
47	Hybosoridae	Hybosorinae		Hybosorus	illigeri
48	Hybosoridae	Hybosorinae		Phaeochrous	sp
49	Hybosoridae	Liparochrinae		Liparochrus	sp.
50	Lucanidae	Lampriminae		Lamprima	sp.
51	Lucanidae	Lucaninae		Macrodorcas	pieli
52	Lucanidae	Lucaninae		Cyclommatus	elsae
53	Lucanidae	Lucaninae		Lucanus	fortunei
54	Lucanidae	Lucaninae		Neolucanus	nitidus
55	Lucanidae	Lucaninae		Pseudorhaetus	sinicus
56	Lucanidae	Lucaninae		Serrognathus	reichei
57	Lucanidae	Lucaninae		Macrodorcas	melliana
58	Lucanidae	Lucaninae		Neolucanus	sinicus
59	Lucanidae	Lucaninae		Lucanus	oberthuri
60	Lucanidae	Lucaninae		Macrodoras	recta
61	Lucanidae	Lucaninae		Prosopocoilus	suturalis
62	Lucanidae	Lucaninae		Lucanus	klapperichi
63	Lucanidae	Lucaninae		Prosopocoilus	blanchardi
64	Lucanidae	Lucaninae		Prosopocoilus	melli
65	Lucanidae	Lucaninae		Lucanus	fryi
66	Lucanidae	Lucaninae		Odontolabis	fallaciosa
67	Lucanidae	Lucaninae		Serrognathus	titanus	platymelus
68	Lucanidae	Lucaninae		Dorcus	antaeus
69	Lucanidae	Lucaninae		Lucanus	planeti
70	Lucanidae	Lucaninae		Prosopocoilus	biplagiatus
71	Lucanidae	Lucaninae		Lucanus	parryi
72	Lucanidae	Lucaninae		Odontolabis	siva
73	Lucanidae	Lucaninae		Odontolabis	platynota
74	Lucanidae	Lucaninae		Hemisodorcus	rubrofemoratus
75	Lucanidae	Lucaninae		Hemisodorcus	sinensis
76	Lucanidae	Lucaninae		Prosopocoilus	forficula
77	Lucanidae	Lucaninae		Nigidious	parryi
78	Lucanidae	Lucaninae		Hemisodorcus	nepalensis
79	Lucanidae	Lucaninae		Penichrolucanus	sp.
80	Lucanidae	Lucaninae		Dorcus	curvidens	hopei
81	Lucanidae	Lucaninae		Odontolabis	sinensis
82	Lucanidae	Lucaninae		Pseudolucanus	davidis
83	Lucanidae	Lucaninae		Prismognathus	davidis	davidis
84	Lucanidae	Lucaninae		Lucanus	maculifemoratus
85	Lucanidae	Lucaninae		Nigidius	elongatus
86	Lucanidae	Lucaninae		Neolucanus	maximus	fujitai
87	Lucanidae	Lucaninae		Prosopocoilus	gracilis
88	Lucanidae	Lucaninae		Neolucanus	parryi
89	Lucanidae	Lucaninae		Prismognathus	dauricus
90	Lucanidae	Lucaninae		Aegus	chelifer	specularis
91	Lucanidae	Syndesinae		Syndesus	cornutus
92	Lucanidae	Syndesinae		Syndesus	sp.
93	Lucanidae	Syndesinae		Ceruchus	deuvei
94	Scarabaeidae	Melolonthinae	Euchirini	Cheirotonus	jansoni
95	Scarabaeidae	Melolonthinae	Hopliini	Hoplia	sp.
96	Scarabaeidae	Melolonthinae	Melolonthini	Polyphylla	alba
97	Scarabaeidae	Melolonthinae	Sericini	Maladera	rufoplagiata
98	Scarabaeidae	Melolonthinae	Sericini	Maladera	rufodorsata
99	Scarabaeidae	Melolonthinae	Sericini	Serica	heydeni
100	Scarabaeidae	Melolonthinae	Sericini	Maladera	rufotestacea
101	Scarabaeidae	Melolonthinae	Sericini	Serica	nigromacu	losa
102	Scarabaeidae	Melolonthinae	Sericini	Maladera	obscurata
103	Scarabaeidae	Melolonthinae	Sericini	Serica	nigroguttata
104	Scarabaeidae	Melolonthinae	Sericini	Maladera	cruralis
105	Scarabaeidae	Melolonthinae	Sericini	Maladera	taiwana
106	Scarabaeidae	Melolonthinae	Sericini	Maladera	rotunda
107	Scarabaeidae	Melolonthinae	Sericini	Maladera	verticalis
108	Scarabaeidae	Melolonthinae	Sericini	Serica	khaijaris
109	Scarabaeidae	Melolonthinae	Sericini	Maladera	orientalis
110	Scarabaeidae	Melolonthinae	Sericini	Lasioserica	kuatunica
111	Scarabaeidae	Melolonthinae	Sericini	Neoserica	paraursina
112	Scarabaeidae	Melolonthinae	Sericini	Neoserica	pilosula
113	Scarabaeidae	Melolonthinae	Sericini	Oxyserica	pygididlls
114	Scarabaeidae	Melolonthinae	Sericini	Maladera	stridula
115	Scarabaeidae	Melolonthinae	Sericini	Serica	rosinae
116	Scarabaeidae	Melolonthinae	Sericini	Serica	brunnea
117	Passalidae	Aulacocyclinae		Aulacocyclus	sp.
118	Passalidae	Passalinae		Leptaulax	dentatus
119	Passalidae	Passalinae		Popilius	disjunctus
120	Passalidae	Passalinae		Passalus	interstitialis
121	Scarabaeidae	Rutelinae		Ganganomala	saltini
122	Scarabaeidae	Rutelinae		Mimela	rugicollis
123	Scarabaeidae	Rutelinae		Mimela	ohausi
124	Scarabaeidae	Rutelinae		Mimela	testaceoviridis
125	Scarabaeidae	Rutelinae		Mimela	sulcatula
126	Scarabaeidae	Rutelinae		Anomala	sp.
127	Scarabaeidae	Rutelinae		Mimela	chinensis
128	Scarabaeidae	Rutelinae		Chrysophora	chrysochlora
129	Scarabaeidae	Rutelinae		Proagopertha	lucidula
130	Scarabaeidae	Rutelinae		Anomala	amychodes
131	Scarabaeidae	Rutelinae		Ischnopopillia	atrivaria
132	Scarabaeidae	Rutelinae		Adoretosoma	chinense	atritarse
133	Scarabaeidae	Rutelinae		Ischnopopillia	sulcatula
134	Scarabaeidae	Rutelinae		Xenogeniates	martinezi
135	Scarabaeidae	Rutelinae		Anomalorhina	turrialbana
136	Scarabaeidae	Rutelinae		Adoretosoma	elegans
137	Scarabaeidae	Rutelinae		Anomala	laevisulcata
138	Scarabaeidae	Rutelinae		Anomala	mongolica
139	Scarabaeidae	Rutelinae		Anomala	sp.
140	Scarabaeidae	Rutelinae		Popillia	flavosellata
141	Scarabaeidae	Rutelinae		Mimela	kuatuna
142	Scarabaeidae	Rutelinae		Popillia	cyanea
143	Scarabaeidae	Rutelinae		Dicaulocephalus	fruhstorferi
144	Scarabaeidae	Rutelinae		Mimela	testaceoviridis
145	Scarabaeidae	Rutelinae		Moronius	miguelangeli
146	Scarabaeidae	Rutelinae		Adoretus	tenuimaculatus
147	Scarabaeidae	Rutelinae		Anomala	corpulenta
148	Scarabaeidae	Rutelinae		Phyllopertha	horticola
149	Scarabaeidae	Rutelinae		Mimela	splendens
150	Scarabaeidae	Rutelinae		Microogenius	arrowi
151	Scarabaeidae	Rutelinae		Mimela	dentifera
152	Scarabaeidae	Rutelinae		Popillia	mutans
153	Scarabaeidae	Rutelinae		Popillia	anomaloides
154	Scarabaeidae	Rutelinae		Popillia	quadriguttata
155	Scarabaeidae	Scarabaeinae		Megathoposoma	candezei
156	Scarabaeidae	Scarabaeinae		Sisyphus	schaefferi
157	Scarabaeidae	Scarabaeinae		Onthophagus	armatus
158	Scarabaeidae	Scarabaeinae		Gymnopleurus	aciculatus
159	Scarabaeidae	Scarabaeinae		Canthidium	bokermanni
160	Scarabaeidae	Scarabaeinae		Onthophagus	amplexus
161	Scarabaeidae	Scarabaeinae		Onthophagus	seniculus
162	Scarabaeidae	Scarabaeinae		Onthophagus	rectecornutus
163	Scarabaeidae	Scarabaeinae		Eurysternus	hamaticollis
164	Scarabaeidae	Scarabaeinae		Heliocopris	dominus
165	Scarabaeidae	Scarabaeinae		Paracopris	punctulatus
166	Scarabaeidae	Scarabaeinae		Chironitis	pamphlius
167	Scarabaeidae	Scarabaeinae		Onthophagus	tibetanus
168	Scarabaeidae	Scarabaeinae		Homocopris	torulosus
169	Scarabaeidae	Scarabaeinae		Onitis	philemon
170	Scarabaeidae	Scarabaeinae		Onthophagus	sp.
171	Scarabaeidae	Scarabaeinae		Oniticellus	rahadmistus
172	Scarabaeidae	Scarabaeinae		Copris	lunaris
173	Scarabaeidae	Scarabaeinae		Podotenus	fulviventris
174	Scarabaeidae	Scarabaeinae		Onitis	feae
175	Scarabaeidae	Scarabaeinae		Scarabaeus	sacer
176	Scarabaeidae	Scarabaeinae		Onthophagus	luridipennis
177	Scarabaeidae	Scarabaeinae		Zonocopris	gibbicollis
178	Scarabaeidae	Scarabaeinae		Pedaria	sp.
179	Scarabaeidae	Scarabaeinae		Delopleurus	sp.
180	Scarabaeidae	Scarabaeinae		Coptodactyla	nitida
181	Scarabaeidae	Scarabaeinae		Scarabaeus	typhon
182	Scarabaeidae	Scarabaeinae		Canthon	virens
183	Scarabaeidae	Scarabaeinae		Onthophagus	gibbulus
184	Scarabaeidae	Scarabaeinae		Onthophagus	rectecornutus
185	Scarabaeidae	Scarabaeinae		Sinodrepanus	rex
186	Scarabaeidae	Scarabaeinae		Euonthophagus	amyntas
187	Scarabaeidae	Scarabaeinae		Onthophagus	trituber
188	Scarabaeidae	Scarabaeinae		Cassolus	humeralis
189	Scarabaeidae	Scarabaeinae		Onthophagus	anguliceps
190	Scarabaeidae	Scarabaeinae		Onthophagus	bivertex
191	Scarabaeidae	Scarabaeinae		Onitis	sp.
192	Scarabaeidae	Scarabaeinae		Garreta	morosus
193	Scarabaeidae	Scarabaeinae		Metacatharsius	sp.
194	Scarabaeidae	Scarabaeinae		Onthophagus	janonicus
195	Scarabaeidae	Scarabaeinae		Digitonthophagus	gazella
196	Scarabaeidae	Scarabaeinae		Oniticellus	cinctus
197	Scarabaeidae	Scarabaeinae		Cassolus	nudus
198	Scarabaeidae	Scarabaeinae		Microcopris	apicepunctatus
199	Scarabaeidae	Scarabaeinae		Chironitis	arrowi
200	Scarabaeidae	Scarabaeinae		Onthophagus	tibetanus
201	Scarabaeidae	Scarabaeinae		Onthophagus	atripennis
202	Scarabaeidae	Scarabaeinae		Euoniticellus	fulvus
203	Scarabaeidae	Scarabaeinae		Sinapisoma	sp.
204	Scarabaeidae	Scarabaeinae		Onthophagus	tragus
205	Scarabaeidae	Scarabaeinae		Bdelyrus	seminudus
206	Scarabaeidae	Scarabaeinae		Liatongus	gagatinus
207	Scarabaeidae	Scarabaeinae		Onthophagus	taurus
208	Scarabaeidae	Scarabaeinae		Copris	lunaris
209	Scarabaeidae	Scarabaeinae		Onthophagus	vigilans
210	Scarabaeidae	Scarabaeinae		Xinidium	dentilabris
211	Scarabaeidae	Scarabaeinae		Neosisyphus	sp.
212	Scarabaeidae	Scarabaeinae		Hammondantus	psammophilus
213	Scarabaeidae	Scarabaeinae		Paragymnopleurus	sinuatus
214	Scarabaeidae	Scarabaeinae		Garreta	mundus
215	Scarabaeidae	Scarabaeinae		Gymnopleurus	sp.
216	Scarabaeidae	Scarabaeinae		Onthophagus	cupreiceps
217	Scarabaeidae	Scarabaeinae		Onthophagus	discedens
218	Scarabaeidae	Scarabaeinae		Heliocopris	bucephalus
219	Scarabaeidae	Scarabaeinae		Sisyphus	bowringi
220	Scarabaeidae	Scarabaeinae		Catharsius	granulatus
221	Scarabaeidae	Scarabaeinae		Euoniticellus	pallipe
222	Scarabaeidae	Scarabaeinae		Gymnopleurus	mopsus
223	Scarabaeidae	Scarabaeinae		Onthophagus	diabolicus
224	Scarabaeidae	Scarabaeinae		Scatimus	strandi
225	Scarabaeidae	Scarabaeinae		Oruscatus	davus
226	Scarabaeidae	Scarabaeinae		Gymnopleurus	leei
227	Scarabaeidae	Scarabaeinae		Onthophagus	kuluensis
228	Scarabaeidae	Scarabaeinae		Sarophorus	costatus
229	Scarabaeidae	Scarabaeinae		Epirinus	sp.
230	Scarabaeidae	Scarabaeinae		Paracopris	punctulatus
231	Scarabaeidae	Scarabaeinae		Onthophagus	argyropygus
232	Scarabaeidae	Scarabaeinae		Pycnopanelus	krikkeni
233	Scarabaeidae	Scarabaeinae		Ontherus	sulcator
234	Scarabaeidae	Scarabaeinae		Dichotomius	sericeus
235	Scarabaeidae	Scarabaeinae		Euonthophagus	gibbosus
236	Scarabaeidae	Scarabaeinae		Onthophagus	atripennis
237	Scarabaeidae	Scarabaeinae		Scarabaeus	sacer
238	Scarabaeidae	Scarabaeinae		Coptorhina	auspicata
239	Scarabaeidae	Scarabaeinae		Parachorius	globosus
240	Scarabaeidae	Scarabaeinae		Onthophagus	lenzii
241	Scarabaeidae	Scarabaeinae		Synapsis	yunnanus
242	Scarabaeidae	Scarabaeinae		Paragymnopleurus	sinuatus
243	Scarabaeidae	Scarabaeinae		Onthophagus	vacca
244	Scarabaeidae	Scarabaeinae		Scarabaeus	erichsoni
245	Scarabaeidae	Scarabaeinae		Onthophagus	manipurensis
246	Scarabaeidae	Scarabaeinae		Panelus	parvulus
247	Scarabaeidae	Scarabaeinae		Paragymnopleurus	sinuatus
248	Scarabaeidae	Scarabaeinae		Scarabaeus	sanctus
249	Scarabaeidae	Scarabaeinae		Onthophagus	sycophanta
250	Scarabaeidae	Scarabaeinae		Copris	sp.
251	Scarabaeidae	Scarabaeinae		Gromphas	aeruginosa
252	Scarabaeidae	Scarabaeinae		Onthophagus	funebris
253	Scarabaeidae	Scarabaeinae		Parachorius	thomsoni
254	Scarabaeidae	Scarabaeinae		Scarabaeus	devotus
255	Scarabaeidae	Scarabaeinae		Sisyphus	spinipes
256	Scarabaeidae	Scarabaeinae		Paragymnopleurus	melanarius
257	Trogidae	Omorginae		Polynoncus	mirabilis
258	Trogidae	Omorginae		Omorgus	squalidus
259	Trogidae	Troginae		Trox	terrestris
260	Trogidae	Troginae		Trox	hispidus
261	Trogidae	Troginae		Trox	sp.
262	Trogidae	Troginae		Trox	aequalis
263	Trogidae	Troginae		Trox	fasicularis
